# Supplementary material for: Identification of cuproptosis-related subtypes, construction of a prognosis model, and tumor microenvironment landscape in gastric cancer
Source: Front Immunol. 2022 Nov 21;13:1056932. doi: 10.3389/fimmu.2022.1056932 (PMC9719959; doi:10.3389/fimmu.2022.1056932)
Supplement: Supplementary file 9 [file Table_1.xlsx]

## Sheet: Table S1
Table S1: The clinicopathological information of patients from TCGA-STAD and GEO database
Id	futime	fustat	Age	Gender	Grade	Stage	T	M	N	dataset
TCGA-F1-6177	0	0	90	MALE	G2	I	T1	MX	N1	TCGA
TCGA-IN-A6RI	559	0	45	MALE	G2	I	T1	M0	N0	TCGA
TCGA-BR-7703	1100	0	81	MALE	G2	I	T1	M0	N0	TCGA
TCGA-BR-8486	0	0	90	FEMALE	G2	I	T1	M0	N0	TCGA
TCGA-CG-4443	912	0	68	MALE	G2	I	T1	M0	N0	TCGA
TCGA-CG-5726	881	1	73	MALE	G2	I	T1	M0	N0	TCGA
TCGA-F1-6875	2197	1	79	MALE	G2	I	T2	M0	N0	TCGA
TCGA-HF-7134	1588	0	unknow	MALE	G2	I	T1	M0	N0	TCGA
TCGA-HU-8244	742	0	77	FEMALE	G1	I	T1	M0	N0	TCGA
TCGA-HU-8610	23	0	75	MALE	G2	I	T1	M0	N0	TCGA
TCGA-HU-A4G6	738	0	74	MALE	G3	I	T1	M0	N0	TCGA
TCGA-HU-A4G9	736	0	67	FEMALE	G2	I	T1	M0	N0	TCGA
TCGA-HU-A4GH	358	0	75	MALE	G2	I	T1	M0	N0	TCGA
TCGA-IN-A6RJ	379	0	64	MALE	G3	I	T1	M0	N0	TCGA
TCGA-IN-A6RO		1	70	MALE	G2	I	T1	M0	N0	TCGA
TCGA-IN-A6RS	383	0	76	MALE	G2	I	T1	M0	N0	TCGA
TCGA-IN-AB1V	479	0	63	MALE	G2	I	T1	M0	N0	TCGA
TCGA-VQ-A8PX	1964	0	51	MALE	G2	I	T1	M0	N0	TCGA
TCGA-3M-AB46	1765	0	70	MALE	G2	I	T2	MX	N0	TCGA
TCGA-B7-5818	356	0	62	MALE	G3	I	T2	M0	N0	TCGA
TCGA-BR-4267	188	1	51	MALE	G2	I	T2	M0	N0	TCGA
TCGA-BR-6710	273	0	41	MALE	G2	I	T2	M0	N0	TCGA
TCGA-BR-7707	1090	0	69	FEMALE	G3	I	T2	M0	N0	TCGA
TCGA-BR-8363	8	1	73	FEMALE	G3	I	T2	M0	N0	TCGA
TCGA-BR-8368	131	0	84	FEMALE	G3	I	T2	M0	N0	TCGA
TCGA-BR-8678	754	0	76	MALE	G2	I	T2	M0	N0	TCGA
TCGA-BR-8679	0	0	63	FEMALE	G2	I	T2	M0	N0	TCGA
TCGA-BR-A4PE	621	0	68	FEMALE	G2	I	T2	M0	N0	TCGA
TCGA-CD-A4MJ	384	0	60	MALE	G2	I	T2	M0	N0	TCGA
TCGA-CG-4304		0	84	MALE	G2	I	T2	M0	N0	TCGA
TCGA-CG-4436	243	0	57	MALE	G2	I	T2	M0	N0	TCGA
TCGA-CG-4442	0	0	85	MALE	G3	I	T2	M0	N0	TCGA
TCGA-CG-4466	577	0	81	FEMALE	G2	I	T2	M0	N0	TCGA
TCGA-CG-4477	942	0	58	FEMALE	G3	I	T2	M0	N0	TCGA
TCGA-CG-5720	30	1	71	MALE	G3	I	T2	M0	N0	TCGA
TCGA-CG-5725	457	1	72	MALE	G3	I	T2	M0	N0	TCGA
TCGA-CG-5728	579	0	88	FEMALE	G3	I	T2	M0	N0	TCGA
TCGA-D7-6522	566	0	58	MALE	G3	I	T2	M0	N0	TCGA
TCGA-D7-6528	463	0	70	FEMALE	G2	I	T2	M0	N0	TCGA
TCGA-D7-6822	375	0	77	MALE	G2	I	T2	M0	N0	TCGA
TCGA-D7-8578	643	0	72	MALE	G2	I	T2	M0	N0	TCGA
TCGA-D7-A6F0	678	0	79	FEMALE	G3	I	T2	M0	N0	TCGA
TCGA-D7-A6F2	476	0	62	MALE	G3	I	T2	M0	N0	TCGA
TCGA-F1-6874	440	0	79	MALE	G3	I	T2	M0	N0	TCGA
TCGA-FP-7735	106	1	77	MALE	G2	I	T2	MX	N0	TCGA
TCGA-FP-8209	1811	1	49	MALE	G3	I	T2	M0	N0	TCGA
TCGA-HF-7131		0	unknow	FEMALE	G2	I	T2	MX	N0	TCGA
TCGA-HJ-7597	805	1	71	FEMALE	G3	I	T2	MX	N0	TCGA
TCGA-HU-A4H5	724	0	71	MALE	GX	I	T2	M0	N0	TCGA
TCGA-HU-A4H8	270	0	77	MALE	G2	I	T1	M0	N1	TCGA
TCGA-KB-A6F7	1935	0	54	FEMALE	G3	I	T1	M0	N1	TCGA
TCGA-KB-A93G	613	0	68	MALE	G1	I	T2	M0	N0	TCGA
TCGA-RD-A7BW	156	1	68	FEMALE	G3	I	T2	M0	N0	TCGA
TCGA-RD-A7C1	507	1	82	MALE	G3	I	T2	M0	N0	TCGA
TCGA-RD-A8N2	3540	0	59	FEMALE	G3	I	T2	M0	N0	TCGA
TCGA-SW-A7EA	579	0	61	FEMALE	GX	I	T2	M0	N0	TCGA
TCGA-VQ-A8DV	403	1	48	MALE	G2	I	T2	M0	N0	TCGA
TCGA-VQ-A92D	2032	0	67	MALE	G2	I	T2	M0	N0	TCGA
TCGA-ZA-A8F6	525	0	71	MALE	G2	I	T2	MX	N0	TCGA
TCGA-BR-4279	291	1	43	MALE	G3	II	T2	M0	N1	TCGA
TCGA-BR-7197	280	0	69	MALE	GX	II	T3	M0	N0	TCGA
TCGA-BR-7704	1072	0	69	FEMALE	G3	II	T3	M0	N0	TCGA
TCGA-BR-8286	895	0	49	MALE	G3	II	T3	M0	N0	TCGA
TCGA-CD-5798	408	0	82	MALE	G2	II	T3	M0	N0	TCGA
TCGA-CD-5799	396	0	45	MALE	G3	II	T2	M0	N1	TCGA
TCGA-CD-5800	400	0	51	FEMALE	G1	II	T3	M0	N0	TCGA
TCGA-CD-5802	406	0	58	MALE	G2	II	T3	M0	N0	TCGA
TCGA-CD-5803	341	1	78	FEMALE	G3	II	T3	M0	N0	TCGA
TCGA-CD-5813	377	1	60	MALE	G3	II	T3	M0	N0	TCGA
TCGA-CD-8524	388	0	61	FEMALE	G3	II	T3	M0	N0	TCGA
TCGA-CD-8527	218	1	72	FEMALE	G2	II	T2	M0	N1	TCGA
TCGA-CD-8530	377	0	51	MALE	G3	II	T3	M0	N0	TCGA
TCGA-CD-8532	354	1	52	MALE	G2	II	T3	M0	N0	TCGA
TCGA-CD-8533	468	0	48	MALE	G3	II	T3	M0	N0	TCGA
TCGA-CD-8534	367	0	41	MALE	G3	II	T3	M0	N0	TCGA
TCGA-CD-8536	378	0	74	MALE	G3	II	T3	M0	N0	TCGA
TCGA-CG-4305	485	0	69	MALE	G3	II	T2	M0	N1	TCGA
TCGA-CG-4437	245	0	83	MALE	G2	II	T2	M0	N1	TCGA
TCGA-CG-4449	580	0	81	MALE	G2	II	T2	M0	N1	TCGA
TCGA-CG-4455	366	0	72	MALE	G3	II	T2	M0	N1	TCGA
TCGA-CG-5717	212	1	58	MALE	G3	II	T2	M0	N1	TCGA
TCGA-CG-5718	1095	1	78	FEMALE	G2	II	T2	M0	N1	TCGA
TCGA-CG-5723	2496	0	83	MALE	G3	II	T2	M0	N1	TCGA
TCGA-CG-5727	2405	0	66	MALE	G3	II	T3	M0	N0	TCGA
TCGA-D7-6524	543	0	53	MALE	G3	II	T2	M0	N1	TCGA
TCGA-D7-6527	312	1	62	MALE	G2	II	T2	M0	N1	TCGA
TCGA-HF-7132	2351	0	unknow	MALE	G2	II	T2	M0	N1	TCGA
TCGA-KB-A93J	1124	0	78	MALE	G3	II	T2	M0	N1	TCGA
TCGA-RD-A8N9	1083	0	63	FEMALE	G3	II	T2	M0	N1	TCGA
TCGA-VQ-A8PB	1043	1	65	FEMALE	G2	II	T3	M0	N0	TCGA
TCGA-VQ-A8PZ	2233	0	56	FEMALE	G3	II	T3	M0	N0	TCGA
TCGA-VQ-A924	1686	1	69	MALE	G2	II	T3	M0	N0	TCGA
TCGA-BR-6452	1055	0	78	FEMALE	G3	II	T3	M0	N0	TCGA
TCGA-BR-6453	485	0	54	MALE	G3	II	T2	M0	N1	TCGA
TCGA-BR-6454	0	0	58	MALE	G3	II	T3	M0	N0	TCGA
TCGA-BR-6457	416	0	69	MALE	G3	II	T3	M0	N0	TCGA
TCGA-BR-6566	997	0	64	FEMALE	G3	II	T3	M0	N0	TCGA
TCGA-BR-6707	605	1	75	MALE	G3	II	T3	M0	N0	TCGA
TCGA-BR-6801	1223	0	70	MALE	G2	II	T3	M0	N0	TCGA
TCGA-BR-6803	949	0	54	FEMALE	G3	II	T3	M0	N0	TCGA
TCGA-BR-6852	1367	0	64	FEMALE	G3	II	T3	M0	N0	TCGA
TCGA-BR-7715	1023	0	65	MALE	G2	II	T3	M0	N0	TCGA
TCGA-BR-8360	188	0	66	MALE	G2	II	T3	M0	N0	TCGA
TCGA-BR-8365	533	1	70	FEMALE	G3	II	T3	M0	N0	TCGA
TCGA-BR-8366	29	0	80	FEMALE	G3	II	T3	M0	N0	TCGA
TCGA-BR-8487	34	0	64	FEMALE	G3	II	T3	M0	N0	TCGA
TCGA-BR-A44T	1038	0	53	FEMALE	G3	II	T3	M0	N0	TCGA
TCGA-BR-A4J6	20	0	69	FEMALE	G2	II	T3	M0	N0	TCGA
TCGA-BR-A4J9	14	0	55	MALE	G3	II	T3	M0	N0	TCGA
TCGA-BR-A4QI	652	1	70	FEMALE	G3	II	T3	M0	N0	TCGA
TCGA-CD-A486	192	1	68	MALE	G2	II	T3	M0	N0	TCGA
TCGA-CD-A489	344	1	58	MALE	G3	II	T3	M0	N0	TCGA
TCGA-CD-A48A	378	0	57	MALE	G2	II	T3	M0	N0	TCGA
TCGA-CD-A4MG	200	1	76	MALE	G3	II	T3	M0	N0	TCGA
TCGA-CD-A4MH	371	0	86	FEMALE	G2	II	T3	M0	N0	TCGA
TCGA-D7-8573	593	0	57	MALE	G3	II	T3	M0	N0	TCGA
TCGA-F1-A72C	346	0	68	MALE	G2	II	T3	M0	N0	TCGA
TCGA-FP-8099	519	0	79	MALE	G2	II	T3	MX	N0	TCGA
TCGA-FP-A4BE	337	0	55	MALE	G3	II	T3	M0	N0	TCGA
TCGA-HU-8245	552	0	72	MALE	G3	II	T3	M0	N0	TCGA
TCGA-HU-8604	694	0	82	FEMALE	G2	II	T3	M0	N0	TCGA
TCGA-HU-A4GF	785	0	69	MALE	G2	II	T3	M0	N0	TCGA
TCGA-HU-A4GN	912	0	61	MALE	G2	II	T2	M0	N1	TCGA
TCGA-HU-A4GP	273	0	62	FEMALE	G2	II	T2	M0	N1	TCGA
TCGA-HU-A4GT	198	0	71	FEMALE	G3	II	T3	M0	N0	TCGA
TCGA-IN-A6RN	594	0	72	FEMALE	G2	II	T1	M0	N2	TCGA
TCGA-IN-AB1X	411	0	78	FEMALE	G3	II	T3	M0	N0	TCGA
TCGA-MX-A663	300	1	66	MALE	G3	II	T3	M0	N0	TCGA
TCGA-MX-A666	427	0	61	MALE	G2	II	T2	MX	unknow	TCGA
TCGA-VQ-A8DL	28	1	69	FEMALE	G2	II	T3	M0	N0	TCGA
TCGA-VQ-A8E3	661	1	79	MALE	G3	II	T3	M0	N0	TCGA
TCGA-VQ-A8P5	235	1	67	MALE	G3	II	T3	M0	N0	TCGA
TCGA-VQ-AA6G	792	1	68	MALE	G2	II	T3	M0	N0	TCGA
TCGA-B7-5816	812	0	51	FEMALE	G3	II	T4	M0	N0	TCGA
TCGA-B7-A5TJ	335	0	74	MALE	G1	II	T4	M0	unknow	TCGA
TCGA-B7-A5TN	287	0	60	MALE	G2	II	T4	M0	unknow	TCGA
TCGA-BR-6455	422	1	59	MALE	G3	II	T3	M0	N1	TCGA
TCGA-BR-6456	526	1	74	FEMALE	G2	II	T3	M0	N1	TCGA
TCGA-BR-6458	588	1	57	FEMALE	G3	II	T3	M0	N1	TCGA
TCGA-BR-6563	1190	0	60	MALE	G3	II	T3	M0	N1	TCGA
TCGA-BR-6565	279	1	67	MALE	G2	II	T4	M0	N0	TCGA
TCGA-BR-7716	1210	0	62	FEMALE	G2	II	T3	M0	N1	TCGA
TCGA-BR-7722	466	1	62	MALE	G3	II	T3	M0	N1	TCGA
TCGA-BR-7851	378	0	74	MALE	G3	II	T4	M0	N0	TCGA
TCGA-BR-7901	105	1	74	MALE	G2	II	T3	M0	N1	TCGA
TCGA-BR-8060	348	1	75	FEMALE	G3	II	T2	M0	N2	TCGA
TCGA-BR-8078	900	0	70	FEMALE	G3	II	T4	M0	N0	TCGA
TCGA-BR-8081	981	0	71	FEMALE	G2	II	T4	M0	N0	TCGA
TCGA-BR-8291	607	1	61	MALE	GX	II	T3	M0	N1	TCGA
TCGA-BR-8295	67	1	60	FEMALE	G3	II	T4	M0	N0	TCGA
TCGA-BR-8381	224	0	51	MALE	G3	II	T3	M0	N1	TCGA
TCGA-BR-8588	389	0	55	FEMALE	G3	II	T4	M0	N0	TCGA
TCGA-BR-8682	991	0	52	MALE	G3	II	T4	M0	N0	TCGA
TCGA-BR-A4IY	392	0	58	MALE	G3	II	T4	M0	N0	TCGA
TCGA-BR-A4J2	431	0	70	MALE	G3	II	T4	M0	N0	TCGA
TCGA-BR-A4J7	989	0	49	MALE	G3	II	T4	M0	unknow	TCGA
TCGA-BR-A4PD	628	0	72	FEMALE	G3	II	T4	M0	N0	TCGA
TCGA-CD-A487	374	0	51	MALE	G3	II	T3	M0	N1	TCGA
TCGA-CD-A48C	353	1	79	FEMALE	G3	II	T3	M0	N1	TCGA
TCGA-CG-4475	699	0	76	MALE	G3	II	T3	M0	N1	TCGA
TCGA-D7-6815	486	0	70	FEMALE	G2	II	T2	M0	N2	TCGA
TCGA-D7-6820	344	0	64	MALE	G2	II	T2	M0	N1	TCGA
TCGA-D7-8572	511	0	57	MALE	G2	II	T2	M0	N2	TCGA
TCGA-D7-8579	636	0	66	FEMALE	G2	II	T2	M0	N2	TCGA
TCGA-D7-A4YV	180	0	69	FEMALE	G3	II	T3	M0	N1	TCGA
TCGA-D7-A4YX	1108	0	63	MALE	G3	II	T3	M0	N1	TCGA
TCGA-D7-A4Z0	449	0	60	FEMALE	G3	II	T2	M0	N2	TCGA
TCGA-D7-A6EV	342	0	71	FEMALE	G3	II	T2	M0	N2	TCGA
TCGA-D7-A747	255	1	57	MALE	G3	II	T3	M0	N1	TCGA
TCGA-EQ-8122	243	1	71	FEMALE	G3	II	T3	MX	N1	TCGA
TCGA-FP-7829	594	0	69	MALE	G2	II	T3	M0	N1	TCGA
TCGA-FP-8211	413	0	62	MALE	G2	II	T3	MX	N1	TCGA
TCGA-HU-8602	679	0	58	FEMALE	G3	II	T4	M0	N0	TCGA
TCGA-HU-A4G2	739	0	45	MALE	G3	II	T3	M0	N1	TCGA
TCGA-HU-A4G3	170	0	54	MALE	G2	II	T2	M0	N2	TCGA
TCGA-HU-A4G8	690	0	71	FEMALE	G3	II	T3	M0	N1	TCGA
TCGA-HU-A4GD	692	0	56	MALE	G3	II	T3	M0	N1	TCGA
TCGA-HU-A4GU	200	0	73	MALE	G3	II	T3	M0	N1	TCGA
TCGA-HU-A4H4	725	0	53	FEMALE	G3	II	T2	M0	N2	TCGA
TCGA-HU-A4HB	477	1	68	MALE	G3	II	T2	M0	N2	TCGA
TCGA-IN-7806	1106	0	50	MALE	G3	II	T3	M0	N1	TCGA
TCGA-IN-8462	572	0	80	MALE	G2	II	T2	M0	N1	TCGA
TCGA-IN-8663	103	1	68	MALE	G3	II	T2	M0	N2	TCGA
TCGA-IN-A7NT	323	0	73	FEMALE	G3	II	T3	M0	N1	TCGA
TCGA-KB-A93H	1145	0	79	FEMALE	G1	II	T3	M0	N1	TCGA
TCGA-VQ-A8P8	942	0	72	FEMALE	G2	II	T4	M0	N0	TCGA
TCGA-VQ-A8PO	282	1	74	MALE	G3	II	T4	M0	N0	TCGA
TCGA-VQ-A94U	819	0	70	MALE	G3	II	T4	M0	N0	TCGA
TCGA-VQ-AA6F	1646	0	57	MALE	G2	II	T3	M0	N1	TCGA
TCGA-BR-4280	201	1	78	FEMALE	G2	III	T2	M0	N1	TCGA
TCGA-BR-8059	439	1	72	MALE	G3	III	T4	M0	N1	TCGA
TCGA-R5-A7ZR	185	1	70	FEMALE	G2	III	T3	M0	unknow	TCGA
TCGA-B7-A5TK	288	0	51	MALE	G3	III	T4	M0	unknow	TCGA
TCGA-BR-4183	201	1	55	FEMALE	G3	III	T3	M0	N1	TCGA
TCGA-BR-4184	212	1	70	MALE	G2	III	T3	MX	N1	TCGA
TCGA-BR-4253	124	1	80	FEMALE	G3	III	T3	M0	N1	TCGA
TCGA-BR-4255	124	1	76	FEMALE	G3	III	T3	M0	N1	TCGA
TCGA-BR-4361	0	0	66	FEMALE	G3	III	T4	M0	N0	TCGA
TCGA-BR-6564	794	1	46	FEMALE	G3	III	T3	M0	N2	TCGA
TCGA-BR-6706	549	1	63	MALE	G3	III	T3	M0	N1	TCGA
TCGA-BR-6802	940	0	65	MALE	G3	III	T3	M0	N2	TCGA
TCGA-BR-7959	1010	0	59	MALE	G3	III	T4	M0	N1	TCGA
TCGA-BR-8373	450	0	65	FEMALE	G2	III	T4	M0	N1	TCGA
TCGA-BR-8483	164	0	59	MALE	G2	III	T3	M0	N2	TCGA
TCGA-BR-8484	766	1	61	MALE	G2	III	T4	M0	N1	TCGA
TCGA-BR-A452	229	1	57	MALE	G3	III	T4	M0	N1	TCGA
TCGA-BR-A4CQ	1064	0	58	MALE	G3	III	T4	M0	N1	TCGA
TCGA-BR-A4IU	838	0	34	FEMALE	G3	III	T4	M0	N1	TCGA
TCGA-BR-A4J1	22	1	63	MALE	G3	III	T4	M0	N1	TCGA
TCGA-BR-A4J5	862	0	56	MALE	G3	III	T4	M0	N1	TCGA
TCGA-BR-A4QM	156	0	65	MALE	G3	III	T3	M0	N2	TCGA
TCGA-CD-5801	401	1	69	MALE	G3	III	T3	M0	N1	TCGA
TCGA-CD-8525	383	0	82	FEMALE	G3	III	T3	M0	N1	TCGA
TCGA-CD-8526	381	0	73	FEMALE	G3	III	T3	M0	N1	TCGA
TCGA-CD-8528	375	0	43	FEMALE	G3	III	T4	M0	N0	TCGA
TCGA-CD-8531	383	0	66	FEMALE	G3	III	T3	M0	N1	TCGA
TCGA-CD-8535	390	0	59	MALE	G3	III	T3	M0	N1	TCGA
TCGA-CD-A4MI	358	1	62	MALE	G1	III	T3	M0	N1	TCGA
TCGA-CG-4441	426	1	83	MALE	G2	III	T2	M0	N2	TCGA
TCGA-CG-4444	1431	0	76	MALE	G3	III	T2	M0	N2	TCGA
TCGA-CG-5733	641	1	83	FEMALE	G3	III	T2	M0	N2	TCGA
TCGA-CG-5734	243	1	68	MALE	G3	III	T3	M0	N1	TCGA
TCGA-D7-5577	782	1	53	FEMALE	G2	III	T2	M0	N3	TCGA
TCGA-D7-5578	385	0	80	MALE	G3	III	T3	M0	N2	TCGA
TCGA-D7-5579	636	0	74	MALE	G3	III	T3	M0	N2	TCGA
TCGA-D7-6518	582	0	75	MALE	G3	III	T2	M0	N3	TCGA
TCGA-D7-6520	573	0	53	MALE	G3	III	T2	M0	N2	TCGA
TCGA-D7-6525	406	1	58	MALE	G3	III	T2	M0	N2	TCGA
TCGA-D7-6526	523	0	67	FEMALE	G2	III	T3	M0	N2	TCGA
TCGA-D7-6817	389	0	63	MALE	G3	III	T2	M0	N3	TCGA
TCGA-D7-6818	376	1	53	MALE	G3	III	T2	M0	N3	TCGA
TCGA-D7-8574	523	0	72	MALE	G3	III	T2	M0	N3	TCGA
TCGA-D7-8575	554	1	75	MALE	G3	III	T3	M0	N2	TCGA
TCGA-D7-A4YT	434	0	56	MALE	G2	III	T2	M0	N3	TCGA
TCGA-D7-A6EX	344	0	72	FEMALE	G3	III	T3	M0	N2	TCGA
TCGA-D7-A6EZ	618	1	66	MALE	G3	III	T3	M0	N2	TCGA
TCGA-D7-A74A	607	0	61	FEMALE	G2	III	T3	M0	N2	TCGA
TCGA-FP-8210	153	1	48	MALE	G3	III	T3	M0	N1	TCGA
TCGA-FP-8631	17	0	68	MALE	G2	III	T3	MX	N2	TCGA
TCGA-FP-A4BF	168	1	68	MALE	G3	III	T3	M0	N2	TCGA
TCGA-HF-7136		0	unknow	MALE	G2	III	T3	M0	N1	TCGA
TCGA-HU-8249	881	0	76	MALE	G2	III	T3	M0	N2	TCGA
TCGA-HU-A4GY	8	0	76	FEMALE	G3	III	T4	M0	N1	TCGA
TCGA-HU-A4H6	644	0	72	FEMALE	G2	III	T3	M0	N2	TCGA
TCGA-HU-A4HD	1016	0	73	MALE	G2	III	T3	M0	N2	TCGA
TCGA-KB-A6F5	169	0	73	MALE	G3	III	T3	M0	N2	TCGA
TCGA-MX-A5UG	113	1	78	MALE	G3	III	T3	M0	N1	TCGA
TCGA-MX-A5UJ	600	0	86	FEMALE	G3	III	T3	M0	N2	TCGA
TCGA-R5-A7ZE	554	1	66	FEMALE	G2	III	T3	M0	N2	TCGA
TCGA-RD-A7BS	336	1	46	MALE	G3	III	T3	M0	N1	TCGA
TCGA-RD-A8N4	2171	0	58	FEMALE	G3	III	T3	M0	N1	TCGA
TCGA-RD-A8N5	1747	1	78	MALE	G2	III	T3	M0	N1	TCGA
TCGA-RD-A8N6	272	1	78	FEMALE	G3	III	T2	M0	N2	TCGA
TCGA-RD-A8NB	513	1	80	FEMALE	G3	III	T3	M0	N1	TCGA
TCGA-SW-A7EB	176	0	45	MALE	G2	III	T3	M0	N2	TCGA
TCGA-VQ-A8DU	166	1	63	MALE	G2	III	T3	M0	N2	TCGA
TCGA-VQ-A8E0	562	1	68	MALE	G3	III	T3	M0	N2	TCGA
TCGA-VQ-A8P2	1160	0	68	MALE	G2	III	T4	M0	N1	TCGA
TCGA-VQ-A8P3	1132	0	72	MALE	G2	III	T4	M0	N1	TCGA
TCGA-VQ-A8PC	1407	1	65	MALE	G3	III	T3	M0	N1	TCGA
TCGA-VQ-A8PS	406	1	76	MALE	G2	III	T3	M0	N1	TCGA
TCGA-VQ-A8PU	832	1	72	FEMALE	G3	III	T4	M0	N1	TCGA
TCGA-VQ-A91K	1862	0	69	MALE	G2	III	T3	M0	N1	TCGA
TCGA-VQ-A91U	52	1	78	MALE	G2	III	T3	M0	N1	TCGA
TCGA-VQ-A91V	1297	0	58	MALE	G2	III	T3	M0	N2	TCGA
TCGA-VQ-A91W	1851	0	30	MALE	G2	III	T3	M0	N1	TCGA
TCGA-VQ-A91Z	1690	0	67	FEMALE	G2	III	T3	M0	N1	TCGA
TCGA-VQ-A923	0	1	90	MALE	G3	III	T3	M0	N1	TCGA
TCGA-VQ-A925	138	1	66	MALE	G2	III	T3	M0	N2	TCGA
TCGA-VQ-AA69	864	0	35	MALE	G2	III	T3	M0	N2	TCGA
TCGA-VQ-AA6D	521	0	52	FEMALE	G2	III	T4	M0	N1	TCGA
TCGA-3M-AB47		1	51	MALE	G3	III	T3	MX	N2	TCGA
TCGA-BR-6705	779	1	68	FEMALE	G3	III	T3	M0	N3	TCGA
TCGA-BR-6709	370	1	57	FEMALE	G3	III	T3	M0	N3	TCGA
TCGA-BR-7723	874	1	59	MALE	G3	III	T3	M0	N3	TCGA
TCGA-BR-7958	899	0	60	MALE	G3	III	T4	M0	N0	TCGA
TCGA-BR-8058	1133	0	53	FEMALE	G3	III	T4	M0	N2	TCGA
TCGA-BR-8077	21	0	58	FEMALE	G2	III	T4	M0	N1	TCGA
TCGA-BR-8367	801	1	55	MALE	G3	III	T3	M0	N3	TCGA
TCGA-BR-8369	427	0	76	FEMALE	G3	III	T3	M0	N3	TCGA
TCGA-BR-8370	101	0	64	MALE	G3	III	T3	M0	N3	TCGA
TCGA-BR-8371	359	1	62	MALE	G3	III	T3	M0	N3	TCGA
TCGA-BR-8589	825	0	56	MALE	G3	III	T4	M0	N1	TCGA
TCGA-BR-8592	191	1	63	FEMALE	G3	III	T4	M0	N1	TCGA
TCGA-BR-8676	229	0	59	MALE	G3	III	T3	M0	N3	TCGA
TCGA-BR-8677	813	0	74	FEMALE	G3	III	T3	M0	N3	TCGA
TCGA-BR-8683	300	1	75	MALE	G3	III	T4	M0	N2	TCGA
TCGA-BR-8686	635	1	69	MALE	G3	III	T4	M0	N1	TCGA
TCGA-BR-8690	325	0	54	FEMALE	G2	III	T3	M0	N3	TCGA
TCGA-BR-A44U	422	1	70	MALE	G3	III	T3	M0	N3	TCGA
TCGA-BR-A4IV	869	1	47	MALE	G3	III	T4	M0	N2	TCGA
TCGA-BR-A4IZ	273	1	45	FEMALE	G3	III	T4	M0	N2	TCGA
TCGA-BR-A4J4	16	0	39	MALE	G3	III	T4	M0	N2	TCGA
TCGA-BR-A4J8	411	0	71	FEMALE	G3	III	T3	M0	N3	TCGA
TCGA-BR-A4PF	35	0	72	MALE	G3	III	T4	M0	N2	TCGA
TCGA-BR-A4QL	491	1	75	FEMALE	G2	III	T3	M0	N3	TCGA
TCGA-CG-4300	609	1	79	MALE	G2	III	T3	M0	N2	TCGA
TCGA-D7-8570	752	0	44	MALE	G3	III	T3	M0	N3	TCGA
TCGA-D7-8576	446	1	54	FEMALE	G3	III	T3	M0	N3	TCGA
TCGA-D7-A4YU	500	0	73	MALE	G3	III	T3	M0	N3	TCGA
TCGA-D7-A4YY	419	0	61	MALE	G3	III	T3	M0	N3	TCGA
TCGA-D7-A6ET	804	0	76	MALE	G2	III	T3	M0	N3	TCGA
TCGA-D7-A6EY	348	1	72	FEMALE	G3	III	T3	M0	N3	TCGA
TCGA-D7-A74B	217	1	52	FEMALE	G3	III	T3	M0	N3	TCGA
TCGA-EQ-A4SO	494	0	70	MALE	G2	III	T4	MX	N1	TCGA
TCGA-F1-A448	647	0	70	MALE	G3	III	T3	M0	N3	TCGA
TCGA-HU-8608	641	0	70	MALE	G3	III	T4	M0	N2	TCGA
TCGA-HU-A4GC	99	0	74	MALE	G3	III	T4	M0	N2	TCGA
TCGA-HU-A4H2	394	0	58	FEMALE	G2	III	T3	M0	N3	TCGA
TCGA-IN-A7NU	356	0	69	MALE	G3	III	T3	M0	N3	TCGA
TCGA-IP-7968	77	0	74	MALE	G2	III	T3	MX	N2	TCGA
TCGA-R5-A805	281	1	71	MALE	G3	III	T3	M0	N2	TCGA
TCGA-RD-A8MV	3720	0	56	MALE	G3	III	T3	M0	N2	TCGA
TCGA-RD-A8MW	1153	1	72	MALE	G3	III	T3	M0	N2	TCGA
TCGA-RD-A8N0	1236	0	53	FEMALE	G3	III	T3	M0	N2	TCGA
TCGA-RD-A8N1	3519	0	70	MALE	G3	III	T3	M0	N2	TCGA
TCGA-VQ-A8DT	1484	0	43	MALE	G3	III	T3	M0	N3	TCGA
TCGA-VQ-A8E2	1319	0	57	MALE	G2	III	T3	M0	N2	TCGA
TCGA-VQ-A8PE	675	1	78	MALE	G3	III	T3	M0	N3	TCGA
TCGA-VQ-A8PF	76	1	76	MALE	G3	III	T3	M0	N3	TCGA
TCGA-VQ-A8PH	389	1	62	MALE	G2	III	T3	M0	N3	TCGA
TCGA-VQ-A8PK	543	1	58	MALE	G2	III	T3	M0	N3	TCGA
TCGA-VQ-A8PT	900	0	65	MALE	G3	III	T4	M0	N0	TCGA
TCGA-VQ-A8PY	436	1	47	FEMALE	G2	III	T3	M0	N2	TCGA
TCGA-VQ-A91A	1200	0	67	MALE	G1	III	T3	M0	N3	TCGA
TCGA-VQ-A91E	664	0	67	FEMALE	G3	III	T4	M0	N0	TCGA
TCGA-VQ-A91S	1000	0	63	MALE	GX	III	T4	M0	N1	TCGA
TCGA-VQ-A91X	289	1	74	MALE	G3	III	T3	M0	N2	TCGA
TCGA-VQ-A927	200	1	81	MALE	G1	III	T3	M0	N3	TCGA
TCGA-VQ-A94T	342	1	73	MALE	G3	III	T3	M0	N2	TCGA
TCGA-VQ-AA64	560	1	68	MALE	G2	III	T3	M0	N2	TCGA
TCGA-VQ-AA6B	1002	0	48	MALE	G2	III	T3	M0	N2	TCGA
TCGA-VQ-AA6I	491	1	68	MALE	G3	III	T3	M0	N3	TCGA
TCGA-VQ-AA6J	838	0	75	MALE	G3	III	T4	M0	N2	TCGA
TCGA-B7-A5TI	595	0	52	MALE	G3	III	T4	M0	N3	TCGA
TCGA-BR-8080	292	1	72	FEMALE	G3	III	T4	M0	N3	TCGA
TCGA-BR-8284	245	1	72	FEMALE	G3	III	T4	M0	N3	TCGA
TCGA-BR-8285	17	1	57	FEMALE	G3	III	T4	M0	N3	TCGA
TCGA-BR-8296	474	1	58	FEMALE	G3	III	T4	M0	N2	TCGA
TCGA-BR-8297	225	0	58	MALE	GX	III	T4	M0	N3	TCGA
TCGA-BR-8361	946	0	71	FEMALE	G3	III	T4	M0	N2	TCGA
TCGA-BR-8362	398	1	65	MALE	G3	III	T4	M0	N3	TCGA
TCGA-BR-8364	675	0	42	FEMALE	G3	III	T4	M0	N2	TCGA
TCGA-BR-8372	951	0	63	MALE	G3	III	T4	M0	N3	TCGA
TCGA-BR-8380	21	0	55	MALE	G3	III	T4	M0	N3	TCGA
TCGA-BR-8382	762	1	67	FEMALE	G3	III	T4	M0	N3	TCGA
TCGA-BR-8384	113	0	69	MALE	G3	III	T4	M0	N2	TCGA
TCGA-BR-8485	280	0	68	FEMALE	G3	III	T4	M0	N3	TCGA
TCGA-BR-8590	284	1	62	MALE	G3	III	T4	M0	N2	TCGA
TCGA-BR-8591	856	0	79	MALE	G3	III	T4	M0	N3	TCGA
TCGA-BR-8687	250	1	67	FEMALE	G3	III	T4	M0	N2	TCGA
TCGA-BR-A4CR	0	0	70	FEMALE	G3	III	T4	M0	N3	TCGA
TCGA-BR-A4CS	45	1	77	MALE	G3	III	T4	M0	N3	TCGA
TCGA-CG-4476	0	0	69	MALE	G3	III	T4	M0	N3	TCGA
TCGA-FP-7916	428	1	77	MALE	G3	III	T4	MX	N3	TCGA
TCGA-FP-7998	678	0	77	MALE	G3	III	T4	MX	N3	TCGA
TCGA-FP-A8CX	7	0	60	MALE	G3	III	T4	MX	N3	TCGA
TCGA-HF-A5NB	928	0	75	FEMALE	G3	III	T4	M0	N3	TCGA
TCGA-HU-8243	180	1	66	MALE	G2	III	T4	M0	N3	TCGA
TCGA-HU-A4GJ	650	0	60	FEMALE	G3	III	T4	M0	N3	TCGA
TCGA-HU-A4GQ	3	1	71	MALE	G2	III	T4	M0	N2	TCGA
TCGA-HU-A4GX	616	0	70	FEMALE	G3	III	T4	M0	N2	TCGA
TCGA-HU-A4H0	64	0	72	MALE	G3	III	T4	M0	N3	TCGA
TCGA-HU-A4H3	882	0	56	FEMALE	G3	III	T4	M0	N3	TCGA
TCGA-VQ-A8PD	496	1	69	MALE	G2	III	T4	M0	N3	TCGA
TCGA-VQ-A91D	356	1	70	MALE	G2	III	T4	M0	N2	TCGA
TCGA-VQ-A91Y	296	1	67	MALE	G3	III	T4	M0	N3	TCGA
TCGA-VQ-A94O	640	1	74	MALE	G2	III	T4	M0	N3	TCGA
TCGA-VQ-AA68	1328	0	52	FEMALE	G2	III	T4	M0	N3	TCGA
TCGA-VQ-AA6A	1184	0	56	MALE	G2	III	T4	M0	N3	TCGA
TCGA-VQ-AA6K	378	1	59	MALE	G3	III	T4	M0	N3	TCGA
TCGA-ZQ-A9CR	24	1	79	FEMALE	G3	III	T4	MX	N3	TCGA
TCGA-BR-4368	0	0	78	FEMALE	G3	IV	T4	M0	N2	TCGA
TCGA-BR-7196	666	0	64	MALE	G3	IV	T3	M1	N3	TCGA
TCGA-BR-7717	552	1	63	MALE	G2	IV	T4	M0	N1	TCGA
TCGA-BR-7957	276	1	50	FEMALE	GX	IV	T3	M1	N3	TCGA
TCGA-BR-8289	81	1	57	MALE	G3	IV	T4	M1	N3	TCGA
TCGA-BR-8680	972	0	45	MALE	G2	IV	T4	M1	N2	TCGA
TCGA-BR-A453	185	1	51	MALE	G3	IV	T4	M1	N3	TCGA
TCGA-CD-8529	374	0	65	MALE	G2	IV	T4	M1	N0	TCGA
TCGA-CG-4301	92	0	75	FEMALE	G3	IV	T4	M1	N1	TCGA
TCGA-CG-4306	1	1	90	MALE	G3	IV	T3	M1	N2	TCGA
TCGA-CG-4438	1645	0	56	MALE	G3	IV	T4	M0	N2	TCGA
TCGA-CG-4440	122	1	68	FEMALE	G3	IV	T3	M1	N3	TCGA
TCGA-CG-4460	669	1	66	FEMALE	G2	IV	T4	M1	N1	TCGA
TCGA-CG-4462	0	1	72	FEMALE	G3	IV	T3	M1	N3	TCGA
TCGA-CG-4465	274	1	69	FEMALE	G3	IV	T4	M1	N3	TCGA
TCGA-CG-4469	215	1	70	MALE	G3	IV	T3	M0	N3	TCGA
TCGA-CG-4472	365	0	49	MALE	G3	IV	T4	M0	N1	TCGA
TCGA-CG-4474	0	0	67	FEMALE	G3	IV	T4	M1	N2	TCGA
TCGA-CG-5716	0	0	86	MALE	G2	IV	T4	M1	N2	TCGA
TCGA-CG-5719	31	0	54	FEMALE	G1	IV	T4	M1	N0	TCGA
TCGA-CG-5721	183	0	58	MALE	G3	IV	T4	M0	N1	TCGA
TCGA-CG-5722	30	0	67	FEMALE	G3	IV	T3	M1	N2	TCGA
TCGA-CG-5724	366	1	59	MALE	G3	IV	T3	M1	N3	TCGA
TCGA-CG-5730	122	0	80	FEMALE	G2	IV	T2	M1	N1	TCGA
TCGA-CG-5732	2100	1	66	MALE	G2	IV	T2	M0	N3	TCGA
TCGA-D7-A748	132	1	41	FEMALE	G3	IV	T4	M1	N3	TCGA
TCGA-EQ-5647	19	1	86	FEMALE	G2	IV	T4	M1	N3	TCGA
TCGA-HF-7133	1918	0	unknow	FEMALE	G2	IV	T2	M0	N3	TCGA
TCGA-IN-A7NR	198	0	64	FEMALE	G3	IV	T3	M1	N3	TCGA
TCGA-R5-A7O7	1389	0	51	MALE	G2	IV	T3	M1	N1	TCGA
TCGA-R5-A7ZF	259	1	65	FEMALE	G2	IV	T4	M1	N1	TCGA
TCGA-R5-A7ZI	2267	0	44	FEMALE	G3	IV	T4	M1	N1	TCGA
TCGA-R5-A804	140	1	54	MALE	G3	IV	T3	M1	N2	TCGA
TCGA-RD-A7BT	262	1	66	MALE	G3	IV	T3	M0	N3	TCGA
TCGA-VQ-A8DZ	396	1	70	MALE	G3	IV	T4	M1	N3	TCGA
TCGA-VQ-A8E7	1138	0	59	MALE	G2	IV	T3	M1	N1	TCGA
TCGA-VQ-A8PJ	82	1	53	MALE	GX	IV	T4	M1	N2	TCGA
TCGA-VQ-A8PM	57	1	56	MALE	G3	IV	T4	M0	N3	TCGA
TCGA-VQ-A8PP	712	1	76	MALE	G2	IV	T4	M0	N1	TCGA
TCGA-VQ-A8PQ	476	1	50	FEMALE	G2	IV	T4	M1	N1	TCGA
TCGA-VQ-A91N	570	1	59	FEMALE	G2	IV	T4	M0	N3	TCGA
TCGA-VQ-A91Q	633	1	61	MALE	G3	IV	T3	M0	N3	TCGA
TCGA-VQ-A922	275	1	70	MALE	G2	IV	T4	M0	N1	TCGA
TCGA-VQ-A928	174	1	49	MALE	G2	IV	T3	M0	N3	TCGA
GSM2235695	3630	0	42	FEMALE	unknow	unknow	T4	unknow	N1	GSE84433
GSM2235696	3240	0	60	MALE	unknow	unknow	T4	unknow	N1	GSE84433
GSM2235697	1170	1	49	MALE	unknow	unknow	T3	unknow	N0	GSE84433
GSM2235698	690	1	34	MALE	unknow	unknow	T3	unknow	N3	GSE84433
GSM2235699	690	1	68	MALE	unknow	unknow	T4	unknow	N3	GSE84433
GSM2235700	3510	0	59	MALE	unknow	unknow	T4	unknow	N2	GSE84433
GSM2235701	3240	0	61	MALE	unknow	unknow	T3	unknow	N0	GSE84433
GSM2235702	540	1	74	FEMALE	unknow	unknow	T4	unknow	N1	GSE84433
GSM2235703	1290	1	35	MALE	unknow	unknow	T4	unknow	N2	GSE84433
GSM2235704	3270	0	53	FEMALE	unknow	unknow	T4	unknow	N1	GSE84433
GSM2235705	3420	0	67	MALE	unknow	unknow	T4	unknow	N1	GSE84433
GSM2235706	60	1	71	MALE	unknow	unknow	T4	unknow	N2	GSE84433
GSM2235707	3480	0	63	FEMALE	unknow	unknow	T2	unknow	N1	GSE84433
GSM2235708	3270	0	66	MALE	unknow	unknow	T4	unknow	N1	GSE84433
GSM2235709	3240	0	54	FEMALE	unknow	unknow	T2	unknow	N0	GSE84433
GSM2235710	390	1	54	MALE	unknow	unknow	T4	unknow	N0	GSE84433
GSM2235711	570	1	65	MALE	unknow	unknow	T4	unknow	N1	GSE84433
GSM2235712	3240	0	70	FEMALE	unknow	unknow	T2	unknow	N0	GSE84433
GSM2235713	3480	1	59	MALE	unknow	unknow	T4	unknow	N0	GSE84433
GSM2235714	1380	1	61	MALE	unknow	unknow	T2	unknow	N1	GSE84433
GSM2235715	3540	0	58	MALE	unknow	unknow	T4	unknow	N1	GSE84433
GSM2235716	3120	1	46	MALE	unknow	unknow	T3	unknow	N1	GSE84433
GSM2235717	90	1	43	FEMALE	unknow	unknow	T4	unknow	N3	GSE84433
GSM2235718	3570	0	46	MALE	unknow	unknow	T4	unknow	N1	GSE84433
GSM2235719	30	1	68	MALE	unknow	unknow	T4	unknow	N2	GSE84433
GSM2235720	3570	0	56	MALE	unknow	unknow	T1	unknow	N0	GSE84433
GSM2235721	3570	0	41	MALE	unknow	unknow	T2	unknow	N1	GSE84433
GSM2235722	1080	1	63	FEMALE	unknow	unknow	T4	unknow	N2	GSE84433
GSM2235723	3540	0	52	MALE	unknow	unknow	T3	unknow	N2	GSE84433
GSM2235724	300	1	74	MALE	unknow	unknow	T3	unknow	N3	GSE84433
GSM2235725	3660	0	65	FEMALE	unknow	unknow	T4	unknow	N0	GSE84433
GSM2235726	30	1	68	MALE	unknow	unknow	T4	unknow	N2	GSE84433
GSM2235727	3540	0	71	MALE	unknow	unknow	T4	unknow	N3	GSE84433
GSM2235728	1050	1	40	FEMALE	unknow	unknow	T4	unknow	N1	GSE84433
GSM2235729	150	1	67	MALE	unknow	unknow	T4	unknow	N2	GSE84433
GSM2235730	1470	1	68	FEMALE	unknow	unknow	T1	unknow	N1	GSE84433
GSM2235731	3540	0	63	FEMALE	unknow	unknow	T2	unknow	N1	GSE84433
GSM2235732	3540	0	74	MALE	unknow	unknow	T2	unknow	N1	GSE84433
GSM2235733	4320	0	72	MALE	unknow	unknow	T3	unknow	N1	GSE84433
GSM2235734	4320	0	45	FEMALE	unknow	unknow	T4	unknow	N1	GSE84433
GSM2235735	4350	0	53	MALE	unknow	unknow	T3	unknow	N2	GSE84433
GSM2235736	270	1	61	MALE	unknow	unknow	T4	unknow	N2	GSE84433
GSM2235737	1350	1	51	MALE	unknow	unknow	T4	unknow	N2	GSE84433
GSM2235738	4590	0	59	FEMALE	unknow	unknow	T4	unknow	N2	GSE84433
GSM2235739	420	1	66	MALE	unknow	unknow	T3	unknow	N2	GSE84433
GSM2235740	120	1	69	MALE	unknow	unknow	T3	unknow	N1	GSE84433
GSM2235741	3810	0	49	MALE	unknow	unknow	T4	unknow	N2	GSE84433
GSM2235742	90	1	62	MALE	unknow	unknow	T4	unknow	N2	GSE84433
GSM2235743	120	1	64	FEMALE	unknow	unknow	T4	unknow	N1	GSE84433
GSM2235744	1470	1	38	FEMALE	unknow	unknow	T4	unknow	N1	GSE84433
GSM2235745	3180	0	53	MALE	unknow	unknow	T4	unknow	N2	GSE84433
GSM2235746	3330	0	53	MALE	unknow	unknow	T3	unknow	N1	GSE84433
GSM2235747	360	1	53	FEMALE	unknow	unknow	T4	unknow	N2	GSE84433
GSM2235748	60	1	80	MALE	unknow	unknow	T4	unknow	N2	GSE84433
GSM2235749	1170	1	65	MALE	unknow	unknow	T4	unknow	N3	GSE84433
GSM2235750	210	1	70	MALE	unknow	unknow	T4	unknow	N1	GSE84433
GSM2235751	3030	0	40	MALE	unknow	unknow	T3	unknow	N1	GSE84433
GSM2235752	4470	0	42	MALE	unknow	unknow	T4	unknow	N1	GSE84433
GSM2235753	930	1	72	MALE	unknow	unknow	T4	unknow	N1	GSE84433
GSM2235754	4140	0	37	FEMALE	unknow	unknow	T4	unknow	N1	GSE84433
GSM2235755	2610	1	62	FEMALE	unknow	unknow	T4	unknow	N1	GSE84433
GSM2235756	4200	0	48	FEMALE	unknow	unknow	T4	unknow	N2	GSE84433
GSM2235757	1200	1	44	MALE	unknow	unknow	T4	unknow	N2	GSE84433
GSM2235758	390	1	42	MALE	unknow	unknow	T4	unknow	N2	GSE84433
GSM2235759	360	1	54	MALE	unknow	unknow	T4	unknow	N2	GSE84433
GSM2235760	600	1	64	MALE	unknow	unknow	T4	unknow	N2	GSE84433
GSM2235761	4020	0	63	FEMALE	unknow	unknow	T4	unknow	N1	GSE84433
GSM2235762	1170	1	65	MALE	unknow	unknow	T4	unknow	N2	GSE84433
GSM2235763	3270	1	74	FEMALE	unknow	unknow	T4	unknow	N1	GSE84433
GSM2235764	270	1	58	MALE	unknow	unknow	T4	unknow	N2	GSE84433
GSM2235765	4140	0	68	MALE	unknow	unknow	T4	unknow	N1	GSE84433
GSM2235766	450	1	61	MALE	unknow	unknow	T4	unknow	N2	GSE84433
GSM2235767	540	1	53	MALE	unknow	unknow	T4	unknow	N2	GSE84433
GSM2235768	4320	0	46	MALE	unknow	unknow	T4	unknow	N1	GSE84433
GSM2235769	660	1	64	MALE	unknow	unknow	T3	unknow	N2	GSE84433
GSM2235770	210	1	85	MALE	unknow	unknow	T3	unknow	N1	GSE84433
GSM2235771	4290	0	53	MALE	unknow	unknow	T4	unknow	N1	GSE84433
GSM2235772	1800	1	60	MALE	unknow	unknow	T4	unknow	N2	GSE84433
GSM2235773	510	1	30	MALE	unknow	unknow	T4	unknow	N2	GSE84433
GSM2235774	360	1	47	MALE	unknow	unknow	T4	unknow	N1	GSE84433
GSM2235775	3600	0	60	MALE	unknow	unknow	T4	unknow	N1	GSE84433
GSM2235776	600	1	80	MALE	unknow	unknow	T4	unknow	N0	GSE84433
GSM2235777	3450	1	49	FEMALE	unknow	unknow	T4	unknow	N1	GSE84433
GSM2235778	690	1	61	MALE	unknow	unknow	T4	unknow	N3	GSE84433
GSM2235779	1470	1	63	MALE	unknow	unknow	T4	unknow	N0	GSE84433
GSM2235780	0	1	75	MALE	unknow	unknow	T4	unknow	N3	GSE84433
GSM2235781	3450	0	56	MALE	unknow	unknow	T1	unknow	N0	GSE84433
GSM2235782	120	1	62	MALE	unknow	unknow	T4	unknow	N2	GSE84433
GSM2235783	2250	1	71	MALE	unknow	unknow	T3	unknow	N1	GSE84433
GSM2235784	3090	1	80	MALE	unknow	unknow	T2	unknow	N0	GSE84433
GSM2235785	3420	0	64	FEMALE	unknow	unknow	T3	unknow	N0	GSE84433
GSM2235786	3240	0	50	FEMALE	unknow	unknow	T4	unknow	N1	GSE84433
GSM2235787	750	1	58	FEMALE	unknow	unknow	T4	unknow	N2	GSE84433
GSM2235788	3510	0	56	MALE	unknow	unknow	T2	unknow	N0	GSE84433
GSM2235789	1110	1	64	MALE	unknow	unknow	T4	unknow	N2	GSE84433
GSM2235790	3570	0	67	FEMALE	unknow	unknow	T4	unknow	N0	GSE84433
GSM2235791	750	1	36	FEMALE	unknow	unknow	T4	unknow	N1	GSE84433
GSM2235792	2760	1	60	FEMALE	unknow	unknow	T4	unknow	N1	GSE84433
GSM2235793	2610	1	83	MALE	unknow	unknow	T3	unknow	N2	GSE84433
GSM2235794	3630	0	55	MALE	unknow	unknow	T1	unknow	N1	GSE84433
GSM2235795	3630	0	73	FEMALE	unknow	unknow	T4	unknow	N0	GSE84433
GSM2235796	1320	1	62	MALE	unknow	unknow	T4	unknow	N3	GSE84433
GSM2235797	3450	0	79	FEMALE	unknow	unknow	T3	unknow	N0	GSE84433
GSM2235798	750	1	76	MALE	unknow	unknow	T4	unknow	N2	GSE84433
GSM2235799	360	1	62	MALE	unknow	unknow	T4	unknow	N3	GSE84433
GSM2235800	3420	0	62	MALE	unknow	unknow	T3	unknow	N1	GSE84433
GSM2235801	3390	0	50	MALE	unknow	unknow	T2	unknow	N1	GSE84433
GSM2235802	3180	0	60	MALE	unknow	unknow	T1	unknow	N0	GSE84433
GSM2235803	3210	0	46	MALE	unknow	unknow	T3	unknow	N0	GSE84433
GSM2235804	3420	0	64	MALE	unknow	unknow	T4	unknow	N0	GSE84433
GSM2235805	150	1	61	FEMALE	unknow	unknow	T4	unknow	N1	GSE84433
GSM2235806	3030	1	55	MALE	unknow	unknow	T4	unknow	N0	GSE84433
GSM2235807	990	1	70	MALE	unknow	unknow	T4	unknow	N3	GSE84433
GSM2235808	690	1	59	MALE	unknow	unknow	T4	unknow	N1	GSE84433
GSM2235809	4380	0	58	MALE	unknow	unknow	T4	unknow	N1	GSE84433
GSM2235810	210	1	54	MALE	unknow	unknow	T4	unknow	N1	GSE84433
GSM2235811	360	1	55	MALE	unknow	unknow	T4	unknow	N2	GSE84433
GSM2235812	1020	1	68	MALE	unknow	unknow	T4	unknow	N3	GSE84433
GSM2235813	780	1	64	MALE	unknow	unknow	T3	unknow	N0	GSE84433
GSM2235814	3390	0	66	MALE	unknow	unknow	T4	unknow	N3	GSE84433
GSM2235815	3390	0	71	FEMALE	unknow	unknow	T4	unknow	N2	GSE84433
GSM2235816	120	1	48	MALE	unknow	unknow	T4	unknow	N3	GSE84433
GSM2235817	1650	1	68	FEMALE	unknow	unknow	T4	unknow	N1	GSE84433
GSM2235818	300	1	74	FEMALE	unknow	unknow	T4	unknow	N3	GSE84433
GSM2235819	630	1	68	MALE	unknow	unknow	T4	unknow	N1	GSE84433
GSM2235820	720	1	75	MALE	unknow	unknow	T4	unknow	N1	GSE84433
GSM2235821	3360	0	67	MALE	unknow	unknow	T4	unknow	N1	GSE84433
GSM2235822	3360	0	55	MALE	unknow	unknow	T3	unknow	N1	GSE84433
GSM2235823	270	1	32	FEMALE	unknow	unknow	T4	unknow	N1	GSE84433
GSM2235824	2370	1	49	FEMALE	unknow	unknow	T4	unknow	N2	GSE84433
GSM2235825	690	1	69	MALE	unknow	unknow	T4	unknow	N0	GSE84433
GSM2235826	330	1	79	MALE	unknow	unknow	T3	unknow	N2	GSE84433
GSM2235827	1290	1	47	MALE	unknow	unknow	T4	unknow	N2	GSE84433
GSM2235828	3210	0	55	MALE	unknow	unknow	T4	unknow	N1	GSE84433
GSM2235829	3270	0	52	MALE	unknow	unknow	T4	unknow	N0	GSE84433
GSM2235830	2940	0	75	MALE	unknow	unknow	T4	unknow	N2	GSE84433
GSM2235831	1170	1	81	MALE	unknow	unknow	T4	unknow	N3	GSE84433
GSM2235837	3390	0	56	FEMALE	unknow	unknow	T2	unknow	N0	GSE84433
GSM2235838	120	1	65	MALE	unknow	unknow	T4	unknow	N3	GSE84433
GSM2235839	3030	1	63	MALE	unknow	unknow	T3	unknow	N1	GSE84433
GSM2235840	2760	1	71	MALE	unknow	unknow	T2	unknow	N0	GSE84433
GSM2235841	480	1	84	FEMALE	unknow	unknow	T4	unknow	N1	GSE84433
GSM2235842	420	1	72	MALE	unknow	unknow	T4	unknow	N3	GSE84433
GSM2235843	390	1	60	MALE	unknow	unknow	T2	unknow	N1	GSE84433
GSM2235844	3060	0	54	FEMALE	unknow	unknow	T4	unknow	N2	GSE84433
GSM2235845	930	1	51	MALE	unknow	unknow	T4	unknow	N2	GSE84433
GSM2235846	2760	1	67	MALE	unknow	unknow	T4	unknow	N2	GSE84433
GSM2235847	3330	0	53	FEMALE	unknow	unknow	T4	unknow	N1	GSE84433
GSM2235848	1200	1	52	MALE	unknow	unknow	T4	unknow	N2	GSE84433
GSM2235849	30	1	61	FEMALE	unknow	unknow	T4	unknow	N2	GSE84433
GSM2235850	3480	0	51	MALE	unknow	unknow	T2	unknow	N1	GSE84433
GSM2235851	2790	1	81	MALE	unknow	unknow	T1	unknow	N0	GSE84433
GSM2235852	1440	1	69	MALE	unknow	unknow	T4	unknow	N3	GSE84433
GSM2235853	3330	0	58	FEMALE	unknow	unknow	T2	unknow	N1	GSE84433
GSM2235854	3330	0	66	FEMALE	unknow	unknow	T4	unknow	N3	GSE84433
GSM2235855	3300	0	68	MALE	unknow	unknow	T2	unknow	N1	GSE84433
GSM2235862	2550	1	66	MALE	unknow	unknow	T4	unknow	N0	GSE84433
GSM2235863	3990	0	67	MALE	unknow	unknow	T4	unknow	N0	GSE84433
GSM2235864	360	1	54	MALE	unknow	unknow	T4	unknow	N1	GSE84433
GSM2235865	990	1	44	MALE	unknow	unknow	T4	unknow	N1	GSE84433
GSM2235866	3870	0	79	FEMALE	unknow	unknow	T4	unknow	N2	GSE84433
GSM2235867	3750	0	69	FEMALE	unknow	unknow	T4	unknow	N2	GSE84433
GSM2235878	3750	0	51	FEMALE	unknow	unknow	T4	unknow	N3	GSE84433
GSM2235879	180	1	68	FEMALE	unknow	unknow	T3	unknow	N1	GSE84433
GSM2235880	510	1	67	FEMALE	unknow	unknow	T4	unknow	N2	GSE84433
GSM2235881	3750	0	72	MALE	unknow	unknow	T4	unknow	N0	GSE84433
GSM2235882	390	1	55	MALE	unknow	unknow	T4	unknow	N1	GSE84433
GSM2235883	570	1	66	FEMALE	unknow	unknow	T4	unknow	N2	GSE84433
GSM2235884	3780	0	44	MALE	unknow	unknow	T4	unknow	N0	GSE84433
GSM2235885	3720	0	73	FEMALE	unknow	unknow	T4	unknow	N1	GSE84433
GSM2235886	1530	1	76	FEMALE	unknow	unknow	T2	unknow	N1	GSE84433
GSM2235887	2370	1	81	MALE	unknow	unknow	T3	unknow	N2	GSE84433
GSM2235888	2040	1	36	FEMALE	unknow	unknow	T4	unknow	N1	GSE84433
GSM2235889	2790	1	66	MALE	unknow	unknow	T4	unknow	N1	GSE84433
GSM2235899	1020	1	48	MALE	unknow	unknow	T4	unknow	N1	GSE84433
GSM2235900	3810	0	46	MALE	unknow	unknow	T4	unknow	N1	GSE84433
GSM2235901	1740	1	66	FEMALE	unknow	unknow	T3	unknow	N1	GSE84433
GSM2235902	1020	1	34	MALE	unknow	unknow	T4	unknow	N1	GSE84433
GSM2235903	3930	0	50	MALE	unknow	unknow	T4	unknow	N1	GSE84433
GSM2235904	630	1	62	MALE	unknow	unknow	T4	unknow	N1	GSE84433
GSM2235905	60	1	63	MALE	unknow	unknow	T4	unknow	N1	GSE84433
GSM2235906	3600	1	70	FEMALE	unknow	unknow	T4	unknow	N1	GSE84433
GSM2235907	3690	0	77	FEMALE	unknow	unknow	T4	unknow	N0	GSE84433
GSM2235908	3690	0	32	FEMALE	unknow	unknow	T3	unknow	N0	GSE84433
GSM2235909	540	1	63	MALE	unknow	unknow	T4	unknow	N2	GSE84433
GSM2235910	4170	0	56	MALE	unknow	unknow	T4	unknow	N1	GSE84433
GSM2235921	4170	0	57	MALE	unknow	unknow	T2	unknow	N2	GSE84433
GSM2235922	4140	0	68	MALE	unknow	unknow	T4	unknow	N1	GSE84433
GSM2235923	420	1	77	FEMALE	unknow	unknow	T4	unknow	N1	GSE84433
GSM2235924	4050	0	54	MALE	unknow	unknow	T4	unknow	N2	GSE84433
GSM2235925	4020	0	64	MALE	unknow	unknow	T4	unknow	N1	GSE84433
GSM2235926	4200	0	47	MALE	unknow	unknow	T4	unknow	N2	GSE84433
GSM2235927	0	1	65	MALE	unknow	unknow	T4	unknow	N1	GSE84433
GSM2235928	3960	0	56	FEMALE	unknow	unknow	T4	unknow	N1	GSE84433
GSM2235929	1800	1	74	MALE	unknow	unknow	T4	unknow	N2	GSE84433
GSM2235930	2220	1	63	MALE	unknow	unknow	T4	unknow	N2	GSE84433
GSM2235931	3960	0	34	MALE	unknow	unknow	T4	unknow	N1	GSE84433
GSM2235932	1770	0	71	FEMALE	unknow	unknow	T4	unknow	N2	GSE84433
GSM2235933	1230	0	57	FEMALE	unknow	unknow	T4	unknow	N0	GSE84433
GSM2235934	1410	0	63	MALE	unknow	unknow	T4	unknow	N2	GSE84433
GSM2235935	570	1	65	MALE	unknow	unknow	T4	unknow	N2	GSE84433
GSM2235936	1260	0	63	FEMALE	unknow	unknow	T1	unknow	N0	GSE84433
GSM2235937	1110	0	54	FEMALE	unknow	unknow	T4	unknow	N2	GSE84433
GSM2235938	2760	0	62	FEMALE	unknow	unknow	T1	unknow	N0	GSE84433
GSM2235939	1350	0	42	FEMALE	unknow	unknow	T2	unknow	N0	GSE84433
GSM2235940	990	1	63	MALE	unknow	unknow	T4	unknow	N2	GSE84433
GSM2235941	1230	0	36	FEMALE	unknow	unknow	T2	unknow	N1	GSE84433
GSM2235942	1260	0	67	MALE	unknow	unknow	T1	unknow	N0	GSE84433
GSM2235943	3810	0	65	MALE	unknow	unknow	T4	unknow	N1	GSE84433
GSM2235944	3780	0	47	MALE	unknow	unknow	T3	unknow	N0	GSE84433
GSM2235945	1110	1	59	FEMALE	unknow	unknow	T4	unknow	N1	GSE84433
GSM2235946	3930	0	55	MALE	unknow	unknow	T4	unknow	N2	GSE84433
GSM2235947	3870	0	62	MALE	unknow	unknow	T4	unknow	N1	GSE84433
GSM2235948	3960	0	36	MALE	unknow	unknow	T4	unknow	N1	GSE84433
GSM2235949	3960	0	43	MALE	unknow	unknow	T4	unknow	N1	GSE84433
GSM2235950	3840	0	45	MALE	unknow	unknow	T4	unknow	N1	GSE84433
GSM2235951	150	1	61	FEMALE	unknow	unknow	T4	unknow	N1	GSE84433
GSM2235952	30	1	56	FEMALE	unknow	unknow	T4	unknow	N1	GSE84433
GSM2235953	300	1	58	FEMALE	unknow	unknow	T4	unknow	N1	GSE84433
GSM2235954	4470	0	39	FEMALE	unknow	unknow	T3	unknow	N1	GSE84433
GSM2235955	4470	0	48	MALE	unknow	unknow	T4	unknow	N2	GSE84433
GSM2235956	4050	1	68	FEMALE	unknow	unknow	T4	unknow	N2	GSE84433
GSM2235957	4440	0	69	FEMALE	unknow	unknow	T3	unknow	N2	GSE84433
GSM2235958	4560	0	55	MALE	unknow	unknow	T4	unknow	N2	GSE84433
GSM2235959	4320	0	61	MALE	unknow	unknow	T3	unknow	N2	GSE84433
GSM2235960	4260	0	66	MALE	unknow	unknow	T4	unknow	N1	GSE84433
GSM2235961	4230	0	55	MALE	unknow	unknow	T4	unknow	N1	GSE84433
GSM2235962	810	1	64	MALE	unknow	unknow	T4	unknow	N1	GSE84433
GSM2235963	810	1	58	FEMALE	unknow	unknow	T4	unknow	N2	GSE84433
GSM2235964	660	1	64	MALE	unknow	unknow	T4	unknow	N2	GSE84433
GSM2235965	1890	1	58	MALE	unknow	unknow	T3	unknow	N1	GSE84433
GSM2235966	990	0	40	MALE	unknow	unknow	T4	unknow	N3	GSE84433
GSM2235967	300	1	61	MALE	unknow	unknow	T4	unknow	N2	GSE84433
GSM2235968	1770	0	52	MALE	unknow	unknow	T2	unknow	N0	GSE84433
GSM2235969	1920	0	72	FEMALE	unknow	unknow	T2	unknow	N1	GSE84433
GSM2235970	540	1	66	FEMALE	unknow	unknow	T4	unknow	N2	GSE84433
GSM2235971	1890	0	45	MALE	unknow	unknow	T3	unknow	N2	GSE84433
GSM2235972	1710	0	67	MALE	unknow	unknow	T4	unknow	N3	GSE84433
GSM2235973	1860	0	59	FEMALE	unknow	unknow	T3	unknow	N0	GSE84433
GSM2235974	360	1	63	MALE	unknow	unknow	T4	unknow	N2	GSE84433
GSM2235975	1830	0	59	MALE	unknow	unknow	T3	unknow	N3	GSE84433
GSM2235976	1650	0	67	FEMALE	unknow	unknow	T3	unknow	N1	GSE84433
GSM2235977	210	1	72	MALE	unknow	unknow	T4	unknow	N2	GSE84433
GSM2235978	1020	0	65	MALE	unknow	unknow	T4	unknow	N2	GSE84433
GSM2235979	1260	0	54	FEMALE	unknow	unknow	T2	unknow	N1	GSE84433
GSM2235980	180	1	66	MALE	unknow	unknow	T4	unknow	N1	GSE84433
GSM2235981	1080	0	69	MALE	unknow	unknow	T4	unknow	N1	GSE84433
GSM2235982	1110	0	51	MALE	unknow	unknow	T3	unknow	N2	GSE84433
GSM2235983	1140	0	46	MALE	unknow	unknow	T3	unknow	N1	GSE84433
GSM2235984	240	1	69	MALE	unknow	unknow	T4	unknow	N3	GSE84433
GSM2235985	1050	0	69	FEMALE	unknow	unknow	T4	unknow	N3	GSE84433
GSM2235986	1050	0	53	FEMALE	unknow	unknow	T3	unknow	N3	GSE84433
GSM2235987	1050	0	69	MALE	unknow	unknow	T4	unknow	N1	GSE84433
GSM2235988	2100	0	54	FEMALE	unknow	unknow	T1	unknow	N0	GSE84433
GSM2235991	960	1	77	MALE	unknow	unknow	T3	unknow	N2	GSE84433
GSM2235992	3840	0	59	MALE	unknow	unknow	T4	unknow	N1	GSE84433
GSM2235993	3780	0	27	MALE	unknow	unknow	T3	unknow	N1	GSE84433
GSM2235994	3690	0	42	FEMALE	unknow	unknow	T3	unknow	N1	GSE84433
GSM2235995	300	1	57	FEMALE	unknow	unknow	T3	unknow	N2	GSE84433
GSM2235996	180	1	53	FEMALE	unknow	unknow	T4	unknow	N1	GSE84433
GSM2235997	3840	0	74	MALE	unknow	unknow	T4	unknow	N1	GSE84433
GSM2235998	3660	0	68	MALE	unknow	unknow	T4	unknow	N1	GSE84433
GSM2235999	2850	1	60	MALE	unknow	unknow	T4	unknow	N1	GSE84433
GSM2236000	3660	0	64	FEMALE	unknow	unknow	T3	unknow	N1	GSE84433
GSM2236001	3720	0	48	FEMALE	unknow	unknow	T4	unknow	N2	GSE84433
GSM2236002	3870	0	68	FEMALE	unknow	unknow	T4	unknow	N1	GSE84433
GSM2236003	3780	0	55	MALE	unknow	unknow	T4	unknow	N1	GSE84433
GSM2236004	1380	1	66	MALE	unknow	unknow	T4	unknow	N1	GSE84433
GSM2236005	270	1	72	FEMALE	unknow	unknow	T4	unknow	N2	GSE84433
GSM2236006	720	1	42	MALE	unknow	unknow	T4	unknow	N1	GSE84433
GSM2236007	630	1	76	FEMALE	unknow	unknow	T4	unknow	N1	GSE84433
GSM2236008	900	1	64	FEMALE	unknow	unknow	T3	unknow	N1	GSE84433
GSM2236009	810	1	66	MALE	unknow	unknow	T4	unknow	N1	GSE84433
GSM2236010	1140	1	61	MALE	unknow	unknow	T4	unknow	N1	GSE84433
GSM2236011	780	1	64	MALE	unknow	unknow	T3	unknow	N2	GSE84433
GSM2236012	90	1	33	MALE	unknow	unknow	T4	unknow	N3	GSE84433
GSM2236013	1590	1	67	FEMALE	unknow	unknow	T2	unknow	N1	GSE84433
GSM2236014	3150	1	68	MALE	unknow	unknow	T3	unknow	N0	GSE84433
GSM2236015	3300	0	66	MALE	unknow	unknow	T4	unknow	N2	GSE84433
GSM2236016	600	1	53	MALE	unknow	unknow	T4	unknow	N2	GSE84433
GSM2236017	510	1	61	MALE	unknow	unknow	T4	unknow	N2	GSE84433
GSM2236018	3480	0	36	MALE	unknow	unknow	T4	unknow	N2	GSE84433
GSM2236019	2760	1	77	MALE	unknow	unknow	T3	unknow	N2	GSE84433
GSM2236020	3270	0	70	FEMALE	unknow	unknow	T4	unknow	N0	GSE84433
GSM2236021	1530	1	32	MALE	unknow	unknow	T4	unknow	N3	GSE84433
GSM2236022	3120	0	53	MALE	unknow	unknow	T4	unknow	N3	GSE84433
GSM2236023	3240	0	61	FEMALE	unknow	unknow	T2	unknow	N0	GSE84433
GSM2236024	3090	0	54	MALE	unknow	unknow	T3	unknow	N1	GSE84433
GSM2236025	1170	1	68	FEMALE	unknow	unknow	T3	unknow	N1	GSE84433
GSM2236026	1920	1	65	MALE	unknow	unknow	T3	unknow	N1	GSE84433
GSM2236027	3720	0	80	FEMALE	unknow	unknow	T4	unknow	N1	GSE84433
GSM2236028	2850	1	68	MALE	unknow	unknow	T3	unknow	N0	GSE84433
GSM2236029	4140	0	44	MALE	unknow	unknow	T2	unknow	N1	GSE84433
GSM2236030	4140	0	63	MALE	unknow	unknow	T4	unknow	N0	GSE84433
GSM2236031	4020	0	52	FEMALE	unknow	unknow	T4	unknow	N0	GSE84433
GSM2236032	4020	0	44	MALE	unknow	unknow	T4	unknow	N0	GSE84433
GSM2236033	3600	0	69	MALE	unknow	unknow	T3	unknow	N0	GSE84433
GSM2236034	3660	0	55	MALE	unknow	unknow	T4	unknow	N0	GSE84433
GSM2236036	1230	0	62	MALE	unknow	unknow	T1	unknow	N1	GSE84433
GSM2236037	1230	0	64	FEMALE	unknow	unknow	T4	unknow	N1	GSE84433
GSM2236038	1200	0	65	MALE	unknow	unknow	T4	unknow	N2	GSE84433
GSM2236039	1260	0	56	MALE	unknow	unknow	T2	unknow	N0	GSE84433
GSM2236040	1110	0	71	FEMALE	unknow	unknow	T3	unknow	N1	GSE84433
GSM2236041	1230	0	50	MALE	unknow	unknow	T4	unknow	N1	GSE84433
GSM2236042	1110	0	69	FEMALE	unknow	unknow	T4	unknow	N2	GSE84433
GSM2236043	1200	0	48	MALE	unknow	unknow	T3	unknow	N1	GSE84433
GSM2236044	4230	0	48	MALE	unknow	unknow	T2	unknow	N2	GSE84433
GSM2236045	4830	0	63	MALE	unknow	unknow	T4	unknow	N1	GSE84433
GSM2236046	1050	1	64	MALE	unknow	unknow	T4	unknow	N1	GSE84433
GSM2236047	1470	1	49	FEMALE	unknow	unknow	T4	unknow	N2	GSE84433
GSM2236048	3060	0	64	MALE	unknow	unknow	T3	unknow	N0	GSE84433
GSM2236049	990	1	44	FEMALE	unknow	unknow	T4	unknow	N1	GSE84433
GSM2236050	3030	0	65	MALE	unknow	unknow	T3	unknow	N1	GSE84433
GSM2236051	1140	1	34	MALE	unknow	unknow	T4	unknow	N2	GSE84433
GSM2236052	3480	0	61	MALE	unknow	unknow	T4	unknow	N1	GSE84433
GSM2236053	660	1	41	FEMALE	unknow	unknow	T4	unknow	N2	GSE84433
GSM2236054	2370	1	49	FEMALE	unknow	unknow	T4	unknow	N0	GSE84433
GSM2236055	3990	0	55	MALE	unknow	unknow	T4	unknow	N0	GSE84433
GSM2236056	3840	0	54	MALE	unknow	unknow	T4	unknow	N0	GSE84433
GSM2236057	1110	1	62	MALE	unknow	unknow	T2	unknow	N1	GSE84433
GSM2236058	4080	0	62	MALE	unknow	unknow	T2	unknow	N1	GSE84433
GSM2236059	4110	0	75	FEMALE	unknow	unknow	T2	unknow	N1	GSE84433
GSM2236060	1110	1	47	MALE	unknow	unknow	T4	unknow	N3	GSE84433
GSM2236061	3870	0	68	FEMALE	unknow	unknow	T2	unknow	N1	GSE84433
GSM2236062	3870	0	69	MALE	unknow	unknow	T3	unknow	N1	GSE84433
GSM2236063	3930	0	48	FEMALE	unknow	unknow	T2	unknow	N1	GSE84433
GSM2236064	2310	1	70	MALE	unknow	unknow	T4	unknow	N0	GSE84433
GSM2236065	3570	0	58	MALE	unknow	unknow	T4	unknow	N2	GSE84433
GSM2236066	3810	0	63	FEMALE	unknow	unknow	T4	unknow	N1	GSE84433
GSM2236067	510	1	47	MALE	unknow	unknow	T4	unknow	N2	GSE84433
GSM2236068	1260	1	44	MALE	unknow	unknow	T4	unknow	N0	GSE84433
GSM2236069	3450	0	69	MALE	unknow	unknow	T3	unknow	N1	GSE84433
GSM2236070	3720	0	71	MALE	unknow	unknow	T3	unknow	N1	GSE84433
GSM2236071	3420	0	54	FEMALE	unknow	unknow	T4	unknow	N1	GSE84433
GSM2236072	990	1	49	MALE	unknow	unknow	T3	unknow	N3	GSE84433
GSM2236073	660	1	60	MALE	unknow	unknow	T4	unknow	N2	GSE84433
GSM2236074	4290	0	62	MALE	unknow	unknow	T2	unknow	N1	GSE84433
GSM2236075	1170	1	44	MALE	unknow	unknow	T4	unknow	N1	GSE84433
GSM2236076	1050	0	63	MALE	unknow	unknow	T3	unknow	N1	GSE84433
GSM2236077	1140	0	68	MALE	unknow	unknow	T4	unknow	N2	GSE84433
GSM2236078	4260	0	60	MALE	unknow	unknow	T4	unknow	N0	GSE84433
GSM2236079	4230	0	67	MALE	unknow	unknow	T2	unknow	N1	GSE84433
GSM2236080	420	1	62	MALE	unknow	unknow	T4	unknow	N0	GSE84433
GSM2236082	3930	0	53	FEMALE	unknow	unknow	T4	unknow	N0	GSE84433
GSM2236083	210	1	64	FEMALE	unknow	unknow	T4	unknow	N2	GSE84433
GSM2236084	3840	0	59	FEMALE	unknow	unknow	T3	unknow	N2	GSE84433
GSM2236085	4560	0	55	MALE	unknow	unknow	T4	unknow	N0	GSE84433
GSM2236086	4470	0	36	FEMALE	unknow	unknow	T4	unknow	N0	GSE84433
GSM2236087	4650	0	68	MALE	unknow	unknow	T3	unknow	N1	GSE84433
GSM2236088	1020	1	61	FEMALE	unknow	unknow	T4	unknow	N0	GSE84433
GSM2236089	4320	0	69	FEMALE	unknow	unknow	T4	unknow	N0	GSE84433
GSM2236090	930	1	86	MALE	unknow	unknow	T4	unknow	N0	GSE84433
GSM2236091	3690	1	77	MALE	unknow	unknow	T3	unknow	N0	GSE84433
GSM2236092	4470	0	58	MALE	unknow	unknow	T4	unknow	N0	GSE84433
GSM2236093	4530	0	59	MALE	unknow	unknow	T3	unknow	N0	GSE84433
GSM2236094	1110	1	64	MALE	unknow	unknow	T4	unknow	N0	GSE84433
GSM2236095	4500	0	51	MALE	unknow	unknow	T4	unknow	N0	GSE84433
TCGA-BR-4187	141	1	56	MALE	G3	unknow	unknow	M0	unknow	TCGA
TCGA-BR-4188	226	1	53	FEMALE	G3	unknow	unknow	M0	N1	TCGA
TCGA-BR-4191	558	1	72	MALE	G2	unknow	unknow	M0	N1	TCGA
TCGA-BR-4201	940	1	66	FEMALE	G1	unknow	T2	M0	unknow	TCGA
TCGA-BR-4256	284	1	80	MALE	G2	unknow	unknow	M0	N1	TCGA
TCGA-BR-4257	294	1	79	FEMALE	G2	unknow	unknow	M0	unknow	TCGA
TCGA-BR-4292	0	0	73	FEMALE	G1	unknow	T1	M0	unknow	TCGA
TCGA-BR-4294	0	0	65	MALE	G2	unknow	T2	M0	unknow	TCGA
TCGA-BR-4357	0	0	58	MALE	G2	unknow	T3	MX	unknow	TCGA
TCGA-BR-4362	0	0	74	FEMALE	G3	unknow	unknow	M0	N1	TCGA
TCGA-BR-4363	0	0	60	FEMALE	G3	unknow	T3	MX	unknow	TCGA
TCGA-BR-4366	0	0	87	MALE	G2	unknow	unknow	M0	unknow	TCGA
TCGA-BR-4367	0	0	78	MALE	G3	unknow	unknow	M0	N1	TCGA
TCGA-BR-4369	0	0	75	MALE	G3	unknow	unknow	M0	unknow	TCGA
TCGA-BR-4370	0	0	74	FEMALE	G2	unknow	unknow	M0	unknow	TCGA
TCGA-BR-4371	0	0	71	FEMALE	G1	unknow	T2	M0	unknow	TCGA
TCGA-CD-5804	0	0	90	MALE	G2	unknow	T3	M0	N1	TCGA
TCGA-D7-6519	625	0	64	FEMALE	G3	unknow	T2	M0	N1	TCGA
TCGA-D7-6521	564	0	65	MALE	G3	unknow	T2	M0	N2	TCGA
TCGA-FP-A9TM	189	0	77	MALE	G2	unknow	T1	M0	N1	TCGA
TCGA-HU-8238	46	0	56	MALE	G2	unknow	T3	M0	unknow	TCGA
TCGA-IN-7808	105	1	59	MALE	G3	unknow	T3	M1	N3	TCGA
TCGA-IN-A6RL	406	1	84	MALE	G2	unknow	T2	M0	N1	TCGA
TCGA-IN-A6RP	196	0	63	MALE	G3	unknow	T1	M0	N3	TCGA
TCGA-IN-A6RR	205	1	84	MALE	G3	unknow	T3	M0	N1	TCGA
TCGA-VQ-A94P	81	1	57	MALE	GX	unknow	T4	MX	unknow	TCGA
TCGA-VQ-A94R	1294	1	63	MALE	G2	unknow	T4	M0	N2	TCGA

## Sheet: Table S2
Table S2: A total of 19 recognized cuproptosis-related genes
Gene	Type
NFE2L2	Cuproptosis
NLRP3	Cuproptosis
ATP7B	Cuproptosis
ATP7A	Cuproptosis
SLC31A1	Cuproptosis
FDX1	Cuproptosis
LIAS	Cuproptosis
LIPT1	Cuproptosis
LIPT2	Cuproptosis
DLD	Cuproptosis
DLAT	Cuproptosis
PDHA1	Cuproptosis
PDHB	Cuproptosis
MTF1	Cuproptosis
GLS	Cuproptosis
CDKN2A	Cuproptosis
DBT	Cuproptosis
GCSH	Cuproptosis
DLST	Cuproptosis

## Sheet: Table S3
Table S3: The primer sequences for qRT-PCR
Gene	Primer Sequence
	Forward	reverse
SLC27A2	5'-CTCTTGCCTTGCGGACTAAAT-3'	5'-CCTCGTAAGCCATTTCCCAGT-3'
NAT2	5'-TTGGAAGCAAGAGGATTGCAT-3'	5'-GATCTGGTGCTCAAGAATGTCAGT-3'
TAGLN	5'-AGTGCAGTCCAAAATCGAGAAG-3'	5'-AGTGCAGTCCAA AATCGAGAAG-3'
Sfrp2	5'-CATGGGACAGAAACAGGGTGGA-3'	5'-GAGGTCGCAGAGTGGAAGTGGT-3'
KRT17	5'-GGTGGGTGGTGAGATCAATGT-3'	5'-CGCGGTTCAGTTCCTCTGTC-3'
β-actin	5'-GTGCCAAAATGCTCAAGGAAAT-3'	5'-GAAGGGCAGCTTTCTTTGTGAC-3'

## Sheet: Table S4
Table S4: Spearman correlation analysis of CRGs
from	to	cor	pvalue	color	weight
NFE2L2	NLRP3	0.162709	9.68127e-06	pink	0.976256
NFE2L2	ATP7A	0.382887	5.67482e-27	pink	2.29732
NFE2L2	SLC31A1	0.336012	8.88184e-21	pink	2.01607
NFE2L2	FDX1	0.20191	3.58259e-08	pink	1.21146
NFE2L2	LIAS	0.290465	1.06823e-15	pink	1.74279
NFE2L2	LIPT1	0.337717	5.50809e-21	pink	2.0263
NFE2L2	DLD	0.473272	3.93874e-42	pink	2.83963
NFE2L2	DLAT	0.456735	5.26483e-39	pink	2.74041
NFE2L2	PDHB	0.26051	8.05709e-13	pink	1.56306
NFE2L2	MTF1	0.256689	1.77056e-12	pink	1.54013
NFE2L2	DBT	0.167484	5.218e-06	pink	1.0049
NLRP3	MTF1	0.196639	8.16156e-08	pink	1.17983
NLRP3	CDKN2A	-0.18085	8.42389e-07	#6495ED	1.0851
NLRP3	GCSH	-0.176894	1.46612e-06	#6495ED	1.06136
ATP7B	SLC31A1	0.261382	6.7208e-13	pink	1.56829
ATP7B	FDX1	0.261399	6.69612e-13	pink	1.5684
ATP7B	DLD	0.166756	5.73992e-06	pink	1.00054
ATP7B	DLAT	0.193536	1.31148e-07	pink	1.16122
ATP7B	PDHA1	0.254157	2.96167e-12	pink	1.52494
ATP7B	GLS	0.197174	7.51519e-08	pink	1.18304
ATP7B	DLST	0.294771	3.85099e-16	pink	1.76863
ATP7A	SLC31A1	0.295715	3.07182e-16	pink	1.77429
ATP7A	FDX1	0.226286	5.92833e-10	pink	1.35772
ATP7A	LIAS	0.209342	1.08017e-08	pink	1.25605
ATP7A	LIPT1	0.300243	1.0269e-16	pink	1.80146
ATP7A	DLD	0.329928	4.77064e-20	pink	1.97957
ATP7A	DLAT	0.273512	5.01898e-14	pink	1.64107
ATP7A	MTF1	0.341035	2.15466e-21	pink	2.04621
ATP7A	GLS	0.145827	7.49942e-05	pink	0.87496
ATP7A	DBT	0.270036	1.06986e-13	pink	1.62022
ATP7A	DLST	0.164825	7.37791e-06	pink	0.988948
SLC31A1	FDX1	0.274506	4.03363e-14	pink	1.64704
SLC31A1	LIAS	0.339313	3.51197e-21	pink	2.03588
SLC31A1	DLD	0.410475	4.03296e-31	pink	2.46285
SLC31A1	DLAT	0.439274	6.93958e-36	pink	2.63564
SLC31A1	PDHA1	0.262683	5.11994e-13	pink	1.5761
SLC31A1	MTF1	0.31941	7.98945e-19	pink	1.91646
SLC31A1	DBT	0.189999	2.23093e-07	pink	1.14
SLC31A1	DLST	0.228466	4.01144e-10	pink	1.37079
FDX1	LIAS	0.235619	1.08224e-10	pink	1.41371
FDX1	LIPT1	0.256038	2.02215e-12	pink	1.53623
FDX1	DLD	0.35127	1.10809e-22	pink	2.10762
FDX1	DLAT	0.432008	1.22201e-34	pink	2.59205
FDX1	PDHA1	0.243727	2.32629e-11	pink	1.46236
FDX1	PDHB	0.236531	9.12957e-11	pink	1.41919
FDX1	GLS	0.262713	5.08783e-13	pink	1.57628
FDX1	GCSH	0.205823	1.91634e-08	pink	1.23494
LIAS	LIPT1	0.341623	1.82211e-21	pink	2.04974
LIAS	DLD	0.397982	3.40972e-29	pink	2.38789
LIAS	DLAT	0.38497	2.84599e-27	pink	2.30982
LIAS	PDHA1	0.222492	1.15918e-09	pink	1.33495
LIAS	PDHB	0.238838	5.91789e-11	pink	1.43303
LIAS	MTF1	0.204072	2.53906e-08	pink	1.22443
LIAS	CDKN2A	-0.17816	1.22952e-06	#6495ED	1.06896
LIAS	DBT	0.352502	7.69618e-23	pink	2.11501
LIAS	DLST	0.290147	1.15108e-15	pink	1.74088
LIPT1	DLD	0.334166	1.48495e-20	pink	2.005
LIPT1	DLAT	0.289078	1.47832e-15	pink	1.73447
LIPT1	PDHB	0.260012	8.93518e-13	pink	1.56007
LIPT1	GLS	0.150684	4.2534e-05	pink	0.904106
LIPT1	GCSH	0.262515	5.30309e-13	pink	1.57509
DLD	DLAT	0.551481	1.77741e-59	pink	3.30888
DLD	PDHA1	0.308504	1.32299e-17	pink	1.85102
DLD	PDHB	0.374107	9.85468e-26	pink	2.24464
DLD	DBT	0.187533	3.21253e-07	pink	1.1252
DLD	GCSH	0.261463	6.60797e-13	pink	1.56878
DLD	DLST	0.246383	1.38853e-11	pink	1.4783
DLAT	PDHA1	0.34401	9.19626e-22	pink	2.06406
DLAT	PDHB	0.442446	1.94062e-36	pink	2.65468
DLAT	MTF1	0.187357	3.29678e-07	pink	1.12414
DLAT	GLS	0.157941	1.76411e-05	pink	0.947643
DLAT	DBT	0.209261	1.09457e-08	pink	1.25557
DLAT	GCSH	0.252947	3.78015e-12	pink	1.51768
DLAT	DLST	0.341446	1.9167e-21	pink	2.04867
PDHA1	PDHB	0.183046	6.16004e-07	pink	1.09828
PDHA1	DBT	0.201358	3.90932e-08	pink	1.20815
PDHA1	DLST	0.301214	8.09961e-17	pink	1.80728
PDHB	GLS	0.163899	8.31253e-06	pink	0.983396
PDHB	DBT	0.243847	2.27272e-11	pink	1.46308
PDHB	GCSH	0.170629	3.43956e-06	pink	1.02378
PDHB	DLST	0.20599	1.86523e-08	pink	1.23594
MTF1	DBT	0.327324	9.68524e-20	pink	1.96394
MTF1	GCSH	-0.147125	6.45605e-05	#6495ED	0.882748
MTF1	DLST	0.34991	1.65432e-22	pink	2.09946
GLS	CDKN2A	0.161142	1.18139e-05	pink	0.966853
GLS	DBT	0.224724	7.82485e-10	pink	1.34834
CDKN2A	GCSH	0.219427	1.97511e-09	pink	1.31656
CDKN2A	DLST	-0.160264	1.31983e-05	#6495ED	0.961581
DBT	DLST	0.439782	5.664e-36	pink	2.63869

## Sheet: Table S5
Table S5: The classification of GC patients based on CRGs expression
ID	CRGcluster
TCGA_TCGA-BR-A4J4	A
TCGA_TCGA-RD-A7C1	B
TCGA_TCGA-BR-6852	B
TCGA_TCGA-BR-7851	A
TCGA_TCGA-BR-8487	A
TCGA_TCGA-BR-6564	B
TCGA_TCGA-D7-6526	A
TCGA_TCGA-CD-8530	B
TCGA_TCGA-FP-7735	B
TCGA_TCGA-MX-A5UJ	B
TCGA_TCGA-BR-4367	B
TCGA_TCGA-D7-5578	A
TCGA_TCGA-VQ-A8PX	A
TCGA_TCGA-BR-8295	A
TCGA_TCGA-D7-8579	B
TCGA_TCGA-HU-A4G8	A
TCGA_TCGA-3M-AB46	B
TCGA_TCGA-D7-8572	A
TCGA_TCGA-VQ-A923	B
TCGA_TCGA-BR-6710	B
TCGA_TCGA-BR-6802	B
TCGA_TCGA-VQ-A91N	A
TCGA_TCGA-D7-8573	B
TCGA_TCGA-VQ-A91E	A
TCGA_TCGA-HF-A5NB	A
TCGA_TCGA-HU-A4GC	B
TCGA_TCGA-VQ-A8PP	B
TCGA_TCGA-MX-A5UG	B
TCGA_TCGA-CG-5732	B
TCGA_TCGA-CG-5719	B
TCGA_TCGA-CD-8532	B
TCGA_TCGA-HU-A4GT	A
TCGA_TCGA-BR-4280	A
TCGA_TCGA-VQ-A8PE	A
TCGA_TCGA-CG-4469	A
TCGA_TCGA-D7-6815	A
TCGA_TCGA-F1-6874	A
TCGA_TCGA-HU-8244	A
TCGA_TCGA-BR-4366	A
TCGA_TCGA-D7-6519	B
TCGA_TCGA-F1-A72C	B
TCGA_TCGA-BR-8690	A
TCGA_TCGA-CD-5803	B
TCGA_TCGA-CD-8528	A
TCGA_TCGA-BR-8365	B
TCGA_TCGA-RD-A7BS	B
TCGA_TCGA-VQ-A8PB	A
TCGA_TCGA-VQ-A91A	B
TCGA_TCGA-CG-4460	A
TCGA_TCGA-BR-A4CR	A
TCGA_TCGA-HU-A4H3	B
TCGA_TCGA-VQ-A94P	B
TCGA_TCGA-VQ-A8E3	B
TCGA_TCGA-BR-8380	B
TCGA_TCGA-D7-6520	A
TCGA_TCGA-BR-6801	B
TCGA_TCGA-R5-A7O7	B
TCGA_TCGA-HU-A4H5	A
TCGA_TCGA-CD-5804	B
TCGA_TCGA-CD-8526	A
TCGA_TCGA-IN-8663	A
TCGA_TCGA-VQ-A8PM	B
TCGA_TCGA-BR-7197	B
TCGA_TCGA-BR-8381	B
TCGA_TCGA-SW-A7EA	B
TCGA_TCGA-BR-8676	A
TCGA_TCGA-BR-7723	B
TCGA_TCGA-HF-7134	A
TCGA_TCGA-R5-A7ZE	B
TCGA_TCGA-RD-A7BW	B
TCGA_TCGA-BR-4357	B
TCGA_TCGA-BR-8683	A
TCGA_TCGA-BR-6707	A
TCGA_TCGA-MX-A663	A
TCGA_TCGA-VQ-A94U	B
TCGA_TCGA-D7-A6EX	B
TCGA_TCGA-BR-8081	A
TCGA_TCGA-BR-8372	A
TCGA_TCGA-CD-A489	B
TCGA_TCGA-BR-8589	A
TCGA_TCGA-VQ-A91V	B
TCGA_TCGA-BR-A44T	B
TCGA_TCGA-CD-A48C	A
TCGA_TCGA-CD-5801	B
TCGA_TCGA-BR-8680	A
TCGA_TCGA-BR-8361	B
TCGA_TCGA-CG-5722	B
TCGA_TCGA-VQ-AA6F	B
TCGA_TCGA-HU-A4HB	A
TCGA_TCGA-VQ-A8E7	A
TCGA_TCGA-VQ-A8DU	B
TCGA_TCGA-BR-6455	A
TCGA_TCGA-VQ-A91K	B
TCGA_TCGA-BR-6454	B
TCGA_TCGA-VQ-A94T	B
TCGA_TCGA-HJ-7597	B
TCGA_TCGA-VQ-A8PH	A
TCGA_TCGA-B7-A5TI	A
TCGA_TCGA-BR-8382	B
TCGA_TCGA-KB-A93H	A
TCGA_TCGA-D7-6522	B
TCGA_TCGA-BR-A4IV	B
TCGA_TCGA-BR-6803	B
TCGA_TCGA-BR-4191	B
TCGA_TCGA-VQ-A8PC	A
TCGA_TCGA-BR-8588	A
TCGA_TCGA-IN-A7NR	B
TCGA_TCGA-VQ-AA6A	A
TCGA_TCGA-FP-7916	B
TCGA_TCGA-HU-8604	B
TCGA_TCGA-BR-4371	A
TCGA_TCGA-IN-A6RJ	B
TCGA_TCGA-CD-8529	B
TCGA_TCGA-BR-8590	A
TCGA_TCGA-CD-8535	A
TCGA_TCGA-F1-6875	A
TCGA_TCGA-VQ-A8DZ	A
TCGA_TCGA-HU-8249	B
TCGA_TCGA-BR-7901	A
TCGA_TCGA-D7-6818	B
TCGA_TCGA-SW-A7EB	A
TCGA_TCGA-BR-7958	B
TCGA_TCGA-CD-A486	B
TCGA_TCGA-BR-A4J6	B
TCGA_TCGA-FP-8209	B
TCGA_TCGA-CD-8534	B
TCGA_TCGA-VQ-A924	A
TCGA_TCGA-BR-8080	B
TCGA_TCGA-CD-8527	A
TCGA_TCGA-BR-4369	A
TCGA_TCGA-HU-A4GQ	A
TCGA_TCGA-D7-A4Z0	B
TCGA_TCGA-D7-A6EZ	A
TCGA_TCGA-B7-A5TK	B
TCGA_TCGA-D7-A4YU	B
TCGA_TCGA-CG-5725	B
TCGA_TCGA-BR-6563	B
TCGA_TCGA-IN-AB1X	B
TCGA_TCGA-BR-4370	B
TCGA_TCGA-VQ-A91Y	B
TCGA_TCGA-HU-A4GX	A
TCGA_TCGA-VQ-A8P8	B
TCGA_TCGA-VQ-A8PK	B
TCGA_TCGA-FP-8631	A
TCGA_TCGA-HU-A4H2	B
TCGA_TCGA-HU-A4GJ	B
TCGA_TCGA-BR-8486	A
TCGA_TCGA-IN-7806	A
TCGA_TCGA-HU-8238	B
TCGA_TCGA-IN-A6RL	A
TCGA_TCGA-VQ-A8P5	B
TCGA_TCGA-MX-A666	A
TCGA_TCGA-B7-A5TN	B
TCGA_TCGA-BR-7957	B
TCGA_TCGA-BR-4253	A
TCGA_TCGA-D7-8578	B
TCGA_TCGA-BR-8687	A
TCGA_TCGA-BR-6453	B
TCGA_TCGA-VQ-A91U	A
TCGA_TCGA-ZQ-A9CR	B
TCGA_TCGA-VQ-A91Q	A
TCGA_TCGA-BR-8077	A
TCGA_TCGA-RD-A8MV	B
TCGA_TCGA-D7-A6EY	B
TCGA_TCGA-RD-A8N1	B
TCGA_TCGA-FP-8210	B
TCGA_TCGA-CG-4442	A
TCGA_TCGA-CD-A487	B
TCGA_TCGA-D7-A748	B
TCGA_TCGA-CD-5798	B
TCGA_TCGA-VQ-A8PF	A
TCGA_TCGA-BR-4257	A
TCGA_TCGA-BR-8371	B
TCGA_TCGA-RD-A8N5	B
TCGA_TCGA-R5-A7ZI	B
TCGA_TCGA-BR-8286	B
TCGA_TCGA-HU-A4H4	A
TCGA_TCGA-BR-8364	B
TCGA_TCGA-IN-8462	B
TCGA_TCGA-HU-A4GU	A
TCGA_TCGA-BR-8059	B
TCGA_TCGA-D7-6525	B
TCGA_TCGA-CG-5717	B
TCGA_TCGA-BR-8485	A
TCGA_TCGA-CD-8531	A
TCGA_TCGA-VQ-A8E0	B
TCGA_TCGA-CD-A4MG	B
TCGA_TCGA-IN-A6RO	A
TCGA_TCGA-BR-8366	A
TCGA_TCGA-VQ-AA6D	A
TCGA_TCGA-D7-A6EV	A
TCGA_TCGA-F1-6177	A
TCGA_TCGA-VQ-AA69	A
TCGA_TCGA-BR-A4J7	B
TCGA_TCGA-BR-6456	B
TCGA_TCGA-BR-7715	B
TCGA_TCGA-D7-8575	A
TCGA_TCGA-HU-A4GH	B
TCGA_TCGA-VQ-A8E2	A
TCGA_TCGA-BR-4363	A
TCGA_TCGA-IN-A7NU	A
TCGA_TCGA-CG-4440	A
TCGA_TCGA-KB-A93G	B
TCGA_TCGA-HU-A4G3	B
TCGA_TCGA-HU-A4HD	A
TCGA_TCGA-FP-A9TM	B
TCGA_TCGA-D7-6528	A
TCGA_TCGA-R5-A7ZF	A
TCGA_TCGA-VQ-AA6J	A
TCGA_TCGA-CG-4437	B
TCGA_TCGA-VQ-A8DT	A
TCGA_TCGA-CG-4436	A
TCGA_TCGA-VQ-A8PD	B
TCGA_TCGA-BR-7716	A
TCGA_TCGA-HU-A4GP	B
TCGA_TCGA-HU-8610	B
TCGA_TCGA-HF-7133	B
TCGA_TCGA-CG-4443	B
TCGA_TCGA-VQ-AA68	A
TCGA_TCGA-D7-8576	A
TCGA_TCGA-3M-AB47	B
TCGA_TCGA-CD-A4MH	A
TCGA_TCGA-BR-8677	A
TCGA_TCGA-VQ-A925	A
TCGA_TCGA-BR-6452	A
TCGA_TCGA-BR-8384	B
TCGA_TCGA-BR-7717	B
TCGA_TCGA-BR-4267	B
TCGA_TCGA-IN-A6RI	A
TCGA_TCGA-BR-7722	B
TCGA_TCGA-BR-4368	A
TCGA_TCGA-BR-6457	B
TCGA_TCGA-CG-4301	A
TCGA_TCGA-CG-5720	A
TCGA_TCGA-BR-8686	B
TCGA_TCGA-CD-5800	B
TCGA_TCGA-VQ-A8PJ	A
TCGA_TCGA-D7-5577	B
TCGA_TCGA-RD-A8MW	B
TCGA_TCGA-D7-A6F0	A
TCGA_TCGA-D7-A4YX	A
TCGA_TCGA-IN-A7NT	B
TCGA_TCGA-CD-8524	A
TCGA_TCGA-HU-A4GD	A
TCGA_TCGA-HF-7131	A
TCGA_TCGA-IN-A6RS	A
TCGA_TCGA-BR-4294	B
TCGA_TCGA-RD-A7BT	A
TCGA_TCGA-BR-6566	B
TCGA_TCGA-D7-6524	B
TCGA_TCGA-BR-8592	A
TCGA_TCGA-VQ-A91D	B
TCGA_TCGA-IN-A6RR	A
TCGA_TCGA-VQ-A91X	A
TCGA_TCGA-BR-6565	A
TCGA_TCGA-BR-8373	A
TCGA_TCGA-CD-8533	A
TCGA_TCGA-IN-AB1V	B
TCGA_TCGA-VQ-A8DV	B
TCGA_TCGA-RD-A8N2	B
TCGA_TCGA-HU-A4GY	B
TCGA_TCGA-KB-A6F7	A
TCGA_TCGA-CG-5718	B
TCGA_TCGA-BR-7707	A
TCGA_TCGA-D7-6822	B
TCGA_TCGA-VQ-A922	B
TCGA_TCGA-VQ-A8P3	A
TCGA_TCGA-VQ-A927	B
TCGA_TCGA-CD-5799	A
TCGA_TCGA-D7-6521	B
TCGA_TCGA-VQ-A94R	B
TCGA_TCGA-FP-8099	B
TCGA_TCGA-BR-8484	A
TCGA_TCGA-BR-7196	B
TCGA_TCGA-D7-A747	B
TCGA_TCGA-VQ-AA6K	B
TCGA_TCGA-R5-A805	B
TCGA_TCGA-RD-A8N0	B
TCGA_TCGA-CG-4444	B
TCGA_TCGA-VQ-A91Z	B
TCGA_TCGA-CG-4305	A
TCGA_TCGA-D7-8574	B
TCGA_TCGA-BR-8367	A
TCGA_TCGA-BR-8296	B
TCGA_TCGA-CG-5724	B
TCGA_TCGA-BR-4279	B
TCGA_TCGA-BR-A4J5	B
TCGA_TCGA-HU-8602	A
TCGA_TCGA-BR-4187	B
TCGA_TCGA-CG-4477	B
TCGA_TCGA-F1-A448	A
TCGA_TCGA-CG-4466	B
TCGA_TCGA-HU-A4H0	A
TCGA_TCGA-VQ-A8PQ	A
TCGA_TCGA-RD-A8N6	A
TCGA_TCGA-CG-4438	A
TCGA_TCGA-BR-8483	B
TCGA_TCGA-RD-A8N4	B
TCGA_TCGA-D7-6527	B
TCGA_TCGA-D7-A6F2	A
TCGA_TCGA-CD-8525	B
TCGA_TCGA-BR-A4CS	B
TCGA_TCGA-HU-A4H6	B
TCGA_TCGA-BR-8297	B
TCGA_TCGA-BR-A4QL	A
TCGA_TCGA-BR-6458	A
TCGA_TCGA-CG-5721	B
TCGA_TCGA-CG-4441	B
TCGA_TCGA-FP-8211	B
TCGA_TCGA-BR-8058	B
TCGA_TCGA-HF-7132	A
TCGA_TCGA-VQ-A92D	A
TCGA_TCGA-CG-4462	B
TCGA_TCGA-ZA-A8F6	A
TCGA_TCGA-VQ-A91S	A
TCGA_TCGA-BR-A4J8	B
TCGA_TCGA-BR-8369	A
TCGA_TCGA-D7-A74A	B
TCGA_TCGA-B7-5818	B
TCGA_TCGA-FP-7998	B
TCGA_TCGA-VQ-A8P2	A
TCGA_TCGA-BR-8678	A
TCGA_TCGA-HU-A4GF	A
TCGA_TCGA-BR-6709	B
TCGA_TCGA-BR-4361	A
TCGA_TCGA-IN-7808	B
TCGA_TCGA-BR-8284	A
TCGA_TCGA-CG-4465	A
TCGA_TCGA-VQ-AA64	A
TCGA_TCGA-BR-7704	A
TCGA_TCGA-CG-4475	A
TCGA_TCGA-B7-A5TJ	A
TCGA_TCGA-VQ-A8PU	B
TCGA_TCGA-RD-A8N9	B
TCGA_TCGA-BR-8060	B
TCGA_TCGA-BR-8682	A
TCGA_TCGA-BR-8368	A
TCGA_TCGA-CG-4304	B
TCGA_TCGA-HU-A4G9	A
TCGA_TCGA-CG-5723	B
TCGA_TCGA-D7-8570	B
TCGA_TCGA-IN-A6RN	B
TCGA_TCGA-BR-4256	A
TCGA_TCGA-EQ-8122	B
TCGA_TCGA-FP-A8CX	B
TCGA_TCGA-HU-A4G2	A
TCGA_TCGA-BR-8679	A
TCGA_TCGA-BR-8289	A
TCGA_TCGA-CG-5726	A
TCGA_TCGA-BR-A4J9	B
TCGA_TCGA-CG-5716	B
TCGA_TCGA-CG-5734	B
TCGA_TCGA-BR-8291	B
TCGA_TCGA-HU-8608	A
TCGA_TCGA-HU-A4H8	A
TCGA_TCGA-BR-A4PF	A
TCGA_TCGA-BR-6705	B
TCGA_TCGA-VQ-A928	A
TCGA_TCGA-IP-7968	B
TCGA_TCGA-FP-7829	A
TCGA_TCGA-KB-A93J	A
TCGA_TCGA-CD-A48A	B
TCGA_TCGA-CD-5813	B
TCGA_TCGA-VQ-A94O	A
TCGA_TCGA-RD-A8NB	B
TCGA_TCGA-BR-8591	A
TCGA_TCGA-VQ-AA6G	B
TCGA_TCGA-R5-A7ZR	A
TCGA_TCGA-BR-4201	A
TCGA_TCGA-FP-A4BF	B
TCGA_TCGA-BR-A44U	A
TCGA_TCGA-VQ-A8PO	A
TCGA_TCGA-CG-4476	A
TCGA_TCGA-BR-7959	B
TCGA_TCGA-CG-4306	A
GSE84433_GSM2235695	B
GSE84433_GSM2235696	A
GSE84433_GSM2235697	B
GSE84433_GSM2235698	B
GSE84433_GSM2235699	B
GSE84433_GSM2235700	B
GSE84433_GSM2235701	B
GSE84433_GSM2235702	B
GSE84433_GSM2235703	A
GSE84433_GSM2235704	A
GSE84433_GSM2235705	A
GSE84433_GSM2235706	A
GSE84433_GSM2235707	A
GSE84433_GSM2235708	A
GSE84433_GSM2235709	A
GSE84433_GSM2235710	B
GSE84433_GSM2235711	A
GSE84433_GSM2235712	B
GSE84433_GSM2235713	A
GSE84433_GSM2235714	A
GSE84433_GSM2235715	A
GSE84433_GSM2235716	B
GSE84433_GSM2235717	A
GSE84433_GSM2235718	B
GSE84433_GSM2235719	B
GSE84433_GSM2235720	B
GSE84433_GSM2235721	B
GSE84433_GSM2235722	B
GSE84433_GSM2235723	B
GSE84433_GSM2235724	B
GSE84433_GSM2235725	B
GSE84433_GSM2235726	A
GSE84433_GSM2235727	A
GSE84433_GSM2235728	B
GSE84433_GSM2235729	B
GSE84433_GSM2235730	A
GSE84433_GSM2235731	A
GSE84433_GSM2235732	B
GSE84433_GSM2235733	B
GSE84433_GSM2235734	A
GSE84433_GSM2235735	B
GSE84433_GSM2235736	B
GSE84433_GSM2235737	B
GSE84433_GSM2235738	A
GSE84433_GSM2235739	B
GSE84433_GSM2235740	A
GSE84433_GSM2235741	B
GSE84433_GSM2235742	B
GSE84433_GSM2235743	B
GSE84433_GSM2235744	A
GSE84433_GSM2235745	B
GSE84433_GSM2235746	A
GSE84433_GSM2235747	A
GSE84433_GSM2235748	B
GSE84433_GSM2235749	B
GSE84433_GSM2235750	A
GSE84433_GSM2235751	B
GSE84433_GSM2235752	B
GSE84433_GSM2235753	B
GSE84433_GSM2235754	B
GSE84433_GSM2235755	B
GSE84433_GSM2235756	A
GSE84433_GSM2235757	B
GSE84433_GSM2235758	A
GSE84433_GSM2235759	B
GSE84433_GSM2235760	B
GSE84433_GSM2235761	B
GSE84433_GSM2235762	B
GSE84433_GSM2235763	B
GSE84433_GSM2235764	B
GSE84433_GSM2235765	B
GSE84433_GSM2235766	B
GSE84433_GSM2235767	B
GSE84433_GSM2235768	B
GSE84433_GSM2235769	B
GSE84433_GSM2235770	B
GSE84433_GSM2235771	B
GSE84433_GSM2235772	B
GSE84433_GSM2235773	B
GSE84433_GSM2235774	B
GSE84433_GSM2235775	B
GSE84433_GSM2235776	B
GSE84433_GSM2235777	B
GSE84433_GSM2235778	B
GSE84433_GSM2235779	A
GSE84433_GSM2235780	B
GSE84433_GSM2235781	A
GSE84433_GSM2235782	B
GSE84433_GSM2235783	B
GSE84433_GSM2235784	A
GSE84433_GSM2235785	A
GSE84433_GSM2235786	B
GSE84433_GSM2235787	B
GSE84433_GSM2235788	A
GSE84433_GSM2235789	B
GSE84433_GSM2235790	A
GSE84433_GSM2235791	A
GSE84433_GSM2235792	A
GSE84433_GSM2235793	B
GSE84433_GSM2235794	B
GSE84433_GSM2235795	B
GSE84433_GSM2235796	A
GSE84433_GSM2235797	B
GSE84433_GSM2235798	A
GSE84433_GSM2235799	B
GSE84433_GSM2235800	B
GSE84433_GSM2235801	B
GSE84433_GSM2235802	A
GSE84433_GSM2235803	A
GSE84433_GSM2235804	B
GSE84433_GSM2235805	B
GSE84433_GSM2235806	B
GSE84433_GSM2235807	A
GSE84433_GSM2235808	B
GSE84433_GSM2235809	A
GSE84433_GSM2235810	A
GSE84433_GSM2235811	A
GSE84433_GSM2235812	A
GSE84433_GSM2235813	A
GSE84433_GSM2235814	A
GSE84433_GSM2235815	A
GSE84433_GSM2235816	B
GSE84433_GSM2235817	B
GSE84433_GSM2235818	B
GSE84433_GSM2235819	B
GSE84433_GSM2235820	A
GSE84433_GSM2235821	A
GSE84433_GSM2235822	A
GSE84433_GSM2235823	A
GSE84433_GSM2235824	B
GSE84433_GSM2235825	A
GSE84433_GSM2235826	B
GSE84433_GSM2235827	A
GSE84433_GSM2235828	A
GSE84433_GSM2235829	A
GSE84433_GSM2235830	A
GSE84433_GSM2235831	A
GSE84433_GSM2235837	B
GSE84433_GSM2235838	B
GSE84433_GSM2235839	B
GSE84433_GSM2235840	B
GSE84433_GSM2235841	A
GSE84433_GSM2235842	B
GSE84433_GSM2235843	B
GSE84433_GSM2235844	A
GSE84433_GSM2235845	B
GSE84433_GSM2235846	A
GSE84433_GSM2235847	A
GSE84433_GSM2235848	A
GSE84433_GSM2235849	A
GSE84433_GSM2235850	A
GSE84433_GSM2235851	A
GSE84433_GSM2235852	B
GSE84433_GSM2235853	B
GSE84433_GSM2235854	A
GSE84433_GSM2235855	A
GSE84433_GSM2235862	A
GSE84433_GSM2235863	A
GSE84433_GSM2235864	B
GSE84433_GSM2235865	B
GSE84433_GSM2235866	B
GSE84433_GSM2235867	A
GSE84433_GSM2235878	B
GSE84433_GSM2235879	A
GSE84433_GSM2235880	A
GSE84433_GSM2235881	A
GSE84433_GSM2235882	B
GSE84433_GSM2235883	A
GSE84433_GSM2235884	A
GSE84433_GSM2235885	B
GSE84433_GSM2235886	A
GSE84433_GSM2235887	B
GSE84433_GSM2235888	A
GSE84433_GSM2235889	B
GSE84433_GSM2235899	B
GSE84433_GSM2235900	A
GSE84433_GSM2235901	A
GSE84433_GSM2235902	A
GSE84433_GSM2235903	A
GSE84433_GSM2235904	A
GSE84433_GSM2235905	A
GSE84433_GSM2235906	A
GSE84433_GSM2235907	B
GSE84433_GSM2235908	A
GSE84433_GSM2235909	A
GSE84433_GSM2235910	B
GSE84433_GSM2235921	A
GSE84433_GSM2235922	B
GSE84433_GSM2235923	A
GSE84433_GSM2235924	B
GSE84433_GSM2235925	A
GSE84433_GSM2235926	B
GSE84433_GSM2235927	B
GSE84433_GSM2235928	B
GSE84433_GSM2235929	B
GSE84433_GSM2235930	A
GSE84433_GSM2235931	B
GSE84433_GSM2235932	B
GSE84433_GSM2235933	B
GSE84433_GSM2235934	B
GSE84433_GSM2235935	A
GSE84433_GSM2235936	A
GSE84433_GSM2235937	A
GSE84433_GSM2235938	A
GSE84433_GSM2235939	A
GSE84433_GSM2235940	A
GSE84433_GSM2235941	A
GSE84433_GSM2235942	A
GSE84433_GSM2235943	B
GSE84433_GSM2235944	B
GSE84433_GSM2235945	B
GSE84433_GSM2235946	B
GSE84433_GSM2235947	A
GSE84433_GSM2235948	B
GSE84433_GSM2235949	B
GSE84433_GSM2235950	A
GSE84433_GSM2235951	B
GSE84433_GSM2235952	B
GSE84433_GSM2235953	B
GSE84433_GSM2235954	A
GSE84433_GSM2235955	A
GSE84433_GSM2235956	A
GSE84433_GSM2235957	A
GSE84433_GSM2235958	B
GSE84433_GSM2235959	B
GSE84433_GSM2235960	A
GSE84433_GSM2235961	B
GSE84433_GSM2235962	B
GSE84433_GSM2235963	A
GSE84433_GSM2235964	B
GSE84433_GSM2235965	B
GSE84433_GSM2235966	A
GSE84433_GSM2235967	B
GSE84433_GSM2235968	B
GSE84433_GSM2235969	A
GSE84433_GSM2235970	B
GSE84433_GSM2235971	B
GSE84433_GSM2235972	A
GSE84433_GSM2235973	B
GSE84433_GSM2235974	B
GSE84433_GSM2235975	B
GSE84433_GSM2235976	B
GSE84433_GSM2235977	B
GSE84433_GSM2235978	B
GSE84433_GSM2235979	A
GSE84433_GSM2235980	B
GSE84433_GSM2235981	A
GSE84433_GSM2235982	B
GSE84433_GSM2235983	A
GSE84433_GSM2235984	A
GSE84433_GSM2235985	B
GSE84433_GSM2235986	A
GSE84433_GSM2235987	B
GSE84433_GSM2235988	A
GSE84433_GSM2235991	B
GSE84433_GSM2235992	B
GSE84433_GSM2235993	B
GSE84433_GSM2235994	A
GSE84433_GSM2235995	B
GSE84433_GSM2235996	B
GSE84433_GSM2235997	B
GSE84433_GSM2235998	B
GSE84433_GSM2235999	B
GSE84433_GSM2236000	B
GSE84433_GSM2236001	A
GSE84433_GSM2236002	A
GSE84433_GSM2236003	A
GSE84433_GSM2236004	A
GSE84433_GSM2236005	B
GSE84433_GSM2236006	B
GSE84433_GSM2236007	A
GSE84433_GSM2236008	B
GSE84433_GSM2236009	B
GSE84433_GSM2236010	A
GSE84433_GSM2236011	A
GSE84433_GSM2236012	B
GSE84433_GSM2236013	A
GSE84433_GSM2236014	B
GSE84433_GSM2236015	A
GSE84433_GSM2236016	A
GSE84433_GSM2236017	A
GSE84433_GSM2236018	B
GSE84433_GSM2236019	A
GSE84433_GSM2236020	A
GSE84433_GSM2236021	B
GSE84433_GSM2236022	B
GSE84433_GSM2236023	B
GSE84433_GSM2236024	B
GSE84433_GSM2236025	B
GSE84433_GSM2236026	B
GSE84433_GSM2236027	B
GSE84433_GSM2236028	B
GSE84433_GSM2236029	A
GSE84433_GSM2236030	A
GSE84433_GSM2236031	B
GSE84433_GSM2236032	A
GSE84433_GSM2236033	B
GSE84433_GSM2236034	A
GSE84433_GSM2236036	A
GSE84433_GSM2236037	A
GSE84433_GSM2236038	A
GSE84433_GSM2236039	B
GSE84433_GSM2236040	A
GSE84433_GSM2236041	B
GSE84433_GSM2236042	A
GSE84433_GSM2236043	A
GSE84433_GSM2236044	A
GSE84433_GSM2236045	B
GSE84433_GSM2236046	A
GSE84433_GSM2236047	B
GSE84433_GSM2236048	B
GSE84433_GSM2236049	B
GSE84433_GSM2236050	A
GSE84433_GSM2236051	B
GSE84433_GSM2236052	A
GSE84433_GSM2236053	B
GSE84433_GSM2236054	A
GSE84433_GSM2236055	A
GSE84433_GSM2236056	A
GSE84433_GSM2236057	B
GSE84433_GSM2236058	A
GSE84433_GSM2236059	B
GSE84433_GSM2236060	B
GSE84433_GSM2236061	A
GSE84433_GSM2236062	B
GSE84433_GSM2236063	A
GSE84433_GSM2236064	A
GSE84433_GSM2236065	A
GSE84433_GSM2236066	A
GSE84433_GSM2236067	B
GSE84433_GSM2236068	A
GSE84433_GSM2236069	B
GSE84433_GSM2236070	B
GSE84433_GSM2236071	A
GSE84433_GSM2236072	A
GSE84433_GSM2236073	A
GSE84433_GSM2236074	B
GSE84433_GSM2236075	B
GSE84433_GSM2236076	B
GSE84433_GSM2236077	A
GSE84433_GSM2236078	A
GSE84433_GSM2236079	A
GSE84433_GSM2236080	B
GSE84433_GSM2236082	A
GSE84433_GSM2236083	A
GSE84433_GSM2236084	A
GSE84433_GSM2236085	A
GSE84433_GSM2236086	B
GSE84433_GSM2236087	A
GSE84433_GSM2236088	B
GSE84433_GSM2236089	A
GSE84433_GSM2236090	B
GSE84433_GSM2236091	B
GSE84433_GSM2236092	B
GSE84433_GSM2236093	B
GSE84433_GSM2236094	A
GSE84433_GSM2236095	A

## Sheet: Table S6
Table S6: The activation states of biological pathways in different cuproptosis subtypes by GO GSVA enrichment analysis
id	logFC	AveExpr	t	P.Value	adj.P.Val	B
MF_METAL_CLUSTER_BINDING	-0.234138	-0.016375	-15.3821	1.64589e-46	1.0797e-42	94.799
BP_PEROXISOME_ORGANIZATION	-0.231843	-0.00786352	-14.3207	3.2202e-41	1.05622e-37	82.7733
BP_TRICARBOXYLIC_ACID_CYCLE	-0.309191	-0.0113966	-13.9872	1.34142e-39	2.62426e-36	79.0931
MF_2_IRON_2_SULFUR_CLUSTER_BINDING	-0.275697	-0.0133019	-13.9713	1.60016e-39	2.62426e-36	78.9191
BP_PEROXISOMAL_TRANSPORT	-0.221037	-0.00473031	-13.2571	3.94362e-36	4.42685e-33	71.2145
CC_MITOCHONDRIAL_MATRIX	-0.222191	-0.0131188	-13.2546	4.04895e-36	4.42685e-33	71.1885
CC_MICROBODY	-0.165389	-0.00965924	-13.0709	2.90122e-35	2.71885e-32	69.2462
CC_MICROBODY_MEMBRANE	-0.190409	-0.00803693	-13.0173	5.13625e-35	4.21173e-32	68.6829
BP_PROTEIN_TARGETING_TO_PEROXISOME	-0.229492	-0.00521316	-12.8557	2.85036e-34	2.0776e-31	66.9929
BP_CELLULAR_AMINO_ACID_METABOLIC_PROCESS	-0.142955	-0.00540315	-12.8013	5.06228e-34	3.32086e-31	66.4265
BP_REGULATION_OF_MITOCHONDRIAL_GENE_EXPRESSION	-0.306061	-0.0140564	-12.702	1.43646e-33	8.56652e-31	65.3981
CC_TRICARBOXYLIC_ACID_CYCLE_ENZYME_COMPLEX	-0.282195	-0.0180592	-12.5629	6.14794e-33	3.36087e-30	63.9646
BP_INNER_MITOCHONDRIAL_MEMBRANE_ORGANIZATION	-0.275937	-0.0165878	-12.4473	2.0414e-32	1.03012e-29	62.7814
BP_BRANCHED_CHAIN_AMINO_ACID_CATABOLIC_PROCESS	-0.273683	-0.017322	-12.2937	9.94159e-32	4.65835e-29	61.2208
BP_PROTEIN_TRANSMEMBRANE_IMPORT_INTO_INTRACELLULAR_ORGANELLE	-0.248248	-0.0182023	-12.2411	1.7052e-31	7.45741e-29	60.689
MF_CARBON_CARBON_LYASE_ACTIVITY	-0.163896	-0.00963871	-12.2245	2.02026e-31	8.28305e-29	60.5219
BP_MITOCHONDRIAL_TRANSMEMBRANE_TRANSPORT	-0.202403	-0.0115572	-12.106	6.76863e-31	2.47778e-28	59.3302
BP_PARASYMPATHETIC_NERVOUS_SYSTEM_DEVELOPMENT	0.215261	-0.00380248	12.1055	6.79878e-31	2.47778e-28	59.3258
BP_CELLULAR_RESPIRATION	-0.199288	-0.0109936	-12.0763	9.14905e-31	3.15883e-28	59.0332
CC_MITOCHONDRIAL_TRICARBOXYLIC_ACID_CYCLE_ENZYME_COMPLEX	-0.290266	-0.0198159	-12.0709	9.65986e-31	3.16843e-28	58.9796
BP_MITOCHONDRIAL_PROTEIN_PROCESSING	-0.241819	-0.00875796	-12.057	1.11312e-30	3.47718e-28	58.8399
BP_MITOCHONDRIAL_GENE_EXPRESSION	-0.271059	-0.0133413	-12.0487	1.21081e-30	3.61042e-28	58.757
BP_POSITIVE_REGULATION_OF_MITOCHONDRIAL_TRANSLATION	-0.328798	-0.0209992	-12.0094	1.80071e-30	5.00359e-28	58.3659
MF_NAD_BINDING	-0.172262	-0.00864838	-12.0078	1.83058e-30	5.00359e-28	58.3497
MF_CARBOXY_LYASE_ACTIVITY	-0.180835	-0.00766073	-11.9147	4.68087e-30	1.22826e-27	57.4245
BP_MITOCHONDRIAL_TRANSLATION	-0.27926	-0.0124476	-11.9038	5.22597e-30	1.31855e-27	57.3159
BP_ACETYL_COA_BIOSYNTHETIC_PROCESS	-0.240158	-0.0116906	-11.8991	5.48007e-30	1.33145e-27	57.2691
BP_FATTY_ACID_CATABOLIC_PROCESS	-0.17482	-0.00830568	-11.8301	1.09465e-29	2.56461e-27	56.5874
MF_LIGASE_ACTIVITY	-0.167414	-0.0094608	-11.7379	2.74798e-29	6.21612e-27	55.6805
BP_ENERGY_DERIVATION_BY_OXIDATION_OF_ORGANIC_COMPOUNDS	-0.142172	-0.00876728	-11.6967	4.14087e-29	9.05471e-27	55.2765
MF_CATALYTIC_ACTIVITY_ACTING_ON_A_TRNA	-0.236015	-0.0167348	-11.6842	4.68547e-29	9.68092e-27	55.1548
CC_INTRINSIC_COMPONENT_OF_MITOCHONDRIAL_MEMBRANE	-0.198674	-0.0127124	-11.6835	4.7224e-29	9.68092e-27	55.147
MF_TRANSLATION_FACTOR_ACTIVITY_RNA_BINDING	-0.187514	-0.0154371	-11.5956	1.1274e-28	2.24114e-26	54.2898
MF_CARBON_OXYGEN_LYASE_ACTIVITY	-0.143661	-0.00769914	-11.5798	1.31809e-28	2.54315e-26	54.1358
BP_AUTONOMIC_NERVOUS_SYSTEM_DEVELOPMENT	0.177604	0.00949342	11.5607	1.59102e-28	2.98203e-26	53.9504
BP_CYTOCHROME_COMPLEX_ASSEMBLY	-0.27635	-0.00834521	-11.5379	1.99092e-28	3.62789e-26	53.7296
BP_AEROBIC_RESPIRATION	-0.217005	-0.0105929	-11.5315	2.12058e-28	3.75974e-26	53.6674
BP_BRANCHED_CHAIN_AMINO_ACID_METABOLIC_PROCESS	-0.235284	-0.0144933	-11.5141	2.51772e-28	4.34638e-26	53.4983
BP_TRNA_MODIFICATION	-0.232834	-0.0182374	-11.4755	3.67526e-28	6.18198e-26	53.1257
BP_REGULATION_OF_ADENYLATE_CYCLASE_ACTIVITY	0.159531	0.00865481	11.4574	4.3905e-28	7.20042e-26	52.9506
BP_TRNA_METABOLIC_PROCESS	-0.231457	-0.0170769	-11.4384	5.28793e-28	8.46068e-26	52.7674
BP_MITOCHONDRIAL_RNA_METABOLIC_PROCESS	-0.27327	-0.0152833	-11.4295	5.77027e-28	9.0126e-26	52.6814
BP_TRNA_PROCESSING	-0.228456	-0.0174847	-11.4207	6.29056e-28	9.59676e-26	52.5964
MF_4_IRON_4_SULFUR_CLUSTER_BINDING	-0.20904	-0.0159004	-11.409	7.05149e-28	1.0289e-25	52.4839
BP_CRISTAE_FORMATION	-0.287143	-0.0138835	-11.4089	7.05801e-28	1.0289e-25	52.483
MF_TRANSLATION_INITIATION_FACTOR_ACTIVITY	-0.2189	-0.0180943	-11.3988	7.78743e-28	1.11055e-25	52.3861
CC_INTRINSIC_COMPONENT_OF_MITOCHONDRIAL_INNER_MEMBRANE	-0.248804	-0.0114631	-11.3735	9.96576e-28	1.39096e-25	52.1432
MF_ISOPEPTIDASE_ACTIVITY	-0.218487	-0.00979406	-11.354	1.20579e-27	1.64791e-25	51.9555
MF_LYASE_ACTIVITY	-0.114691	-0.00249256	-11.3348	1.453e-27	1.92287e-25	51.7718
CC_MICROBODY_LUMEN	-0.185657	-0.0087297	-11.3339	1.4656e-27	1.92287e-25	51.7633
CC_EXCITATORY_SYNAPSE	0.174407	0.00763246	11.3186	1.70001e-27	2.18668e-25	51.6172
BP_REGULATION_OF_SYNAPSE_STRUCTURE_OR_ACTIVITY	0.130258	0.00290475	11.3117	1.8178e-27	2.29323e-25	51.5512
BP_DICARBOXYLIC_ACID_METABOLIC_PROCESS	-0.15398	-0.00571804	-11.3075	1.89475e-27	2.3452e-25	51.5104
BP_ADENYLATE_CYCLASE_MODULATING_G_PROTEIN_COUPLED_RECEPTOR_SIGNALING_PATHWAY	0.153478	0.00609254	11.2526	3.22554e-27	3.91069e-25	50.9865
CC_ORGANELLE_INNER_MEMBRANE	-0.185323	-0.0109142	-11.2509	3.27878e-27	3.91069e-25	50.9704
BP_DIOL_BIOSYNTHETIC_PROCESS	-0.216008	-0.00880093	-11.2308	3.98151e-27	4.66406e-25	50.7791
BP_ADENYLATE_CYCLASE_ACTIVATING_G_PROTEIN_COUPLED_RECEPTOR_SIGNALING_PATHWAY	0.158165	0.00779161	11.1998	5.37204e-27	6.18256e-25	50.4842
BP_AMINO_ACID_ACTIVATION	-0.268953	-0.0143477	-11.1914	5.82398e-27	6.58712e-25	50.4046
BP_TRANSLATIONAL_INITIATION	-0.180511	-0.0137747	-11.1498	8.69073e-27	9.66292e-25	50.0105
BP_RNA_POLYMERASE_II_PREINITIATION_COMPLEX_ASSEMBLY	-0.188177	-0.00543599	-11.1364	9.89061e-27	1.08137e-24	49.8832
CC_INTRINSIC_COMPONENT_OF_POSTSYNAPTIC_MEMBRANE	0.160837	0.00817386	11.1074	1.307e-26	1.40557e-24	49.6087
BP_CELLULAR_AMINO_ACID_BIOSYNTHETIC_PROCESS	-0.136115	-0.00421055	-11.0925	1.50644e-26	1.59391e-24	49.4689
MF_TRANSLATION_REGULATOR_ACTIVITY_NUCLEIC_ACID_BINDING	-0.162467	-0.0126405	-11.0858	1.60689e-26	1.6732e-24	49.4053
BP_LIPID_OXIDATION	-0.141284	-0.00574542	-11.0783	1.72613e-26	1.76928e-24	49.3349
MF_GLUTAMATE_RECEPTOR_BINDING	0.156881	0.0017664	11.0689	1.88857e-26	1.87713e-24	49.2463
BP_POSITIVE_REGULATION_OF_NEURON_DIFFERENTIATION	0.134661	0.00609029	11.064	1.9805e-26	1.93912e-24	49.1995
BP_RNA_MODIFICATION	-0.189317	-0.0151338	-11.0491	2.28267e-26	2.2021e-24	49.0597
MF_SIGNALING_RECEPTOR_REGULATOR_ACTIVITY	0.130256	0.00967145	11.0414	2.45668e-26	2.33563e-24	48.9874
BP_FATTY_ACID_BETA_OXIDATION	-0.167875	-0.00952228	-11.0383	2.52986e-26	2.37084e-24	48.9585
BP_ALPHA_AMINO_ACID_METABOLIC_PROCESS	-0.119856	-0.00328198	-11.0273	2.80987e-26	2.59616e-24	48.8551
MF_TRANSLATION_REGULATOR_ACTIVITY	-0.148142	-0.0106158	-11.0207	2.99385e-26	2.72773e-24	48.7927
MF_PRENYLTRANSFERASE_ACTIVITY	-0.25449	-0.020897	-11.0145	3.17587e-26	2.85393e-24	48.7346
BP_INTRACELLULAR_PROTEIN_TRANSMEMBRANE_TRANSPORT	-0.188644	-0.0142563	-11.0006	3.6267e-26	3.21502e-24	48.6039
MF_ACYLTRANSFERASE_ACTIVITY	-0.100165	-0.00484077	-10.9958	3.79712e-26	3.32122e-24	48.5587
CC_INTRINSIC_COMPONENT_OF_SYNAPTIC_MEMBRANE	0.149916	0.00749221	10.9823	4.31591e-26	3.72531e-24	48.4326
BP_REGULATION_OF_RRNA_PROCESSING	-0.288338	-0.0108659	-10.9712	4.79605e-26	3.99391e-24	48.3288
MF_CYCLOSPORIN_A_BINDING	-0.224363	-0.00954218	-10.9711	4.80024e-26	3.99391e-24	48.3279
CC_EUKARYOTIC_TRANSLATION_INITIATION_FACTOR_3_COMPLEX	-0.283312	-0.0127354	-10.9706	4.82158e-26	3.99391e-24	48.3236
CC_OUTER_MITOCHONDRIAL_MEMBRANE_PROTEIN_COMPLEX	-0.265396	-0.0154906	-10.9696	4.87062e-26	3.99391e-24	48.3136
BP_PSEUDOURIDINE_SYNTHESIS	-0.298143	-0.0097779	-10.963	5.18508e-26	4.19928e-24	48.252
BP_REGULATION_OF_SYNAPSE_ASSEMBLY	0.165603	0.00437418	10.9586	5.40513e-26	4.32411e-24	48.2111
MF_PSEUDOURIDINE_SYNTHASE_ACTIVITY	-0.299241	-0.00915539	-10.9446	6.17455e-26	4.88013e-24	48.0801
BP_UBIQUINONE_METABOLIC_PROCESS	-0.244484	-0.0160599	-10.8998	9.44285e-26	7.37441e-24	47.6619
CC_INTRINSIC_COMPONENT_OF_PRESYNAPTIC_MEMBRANE	0.163405	0.00906755	10.8528	1.4718e-25	1.13589e-23	47.225
BP_RESPIRATORY_CHAIN_COMPLEX_IV_ASSEMBLY	-0.273754	-0.0071558	-10.832	1.79188e-25	1.36683e-23	47.0314
BP_CELL_CELL_ADHESION_VIA_PLASMA_MEMBRANE_ADHESION_MOLECULES	0.145603	0.00671222	10.8283	1.8543e-25	1.39818e-23	46.9977
BP_MITOCHONDRION_ORGANIZATION	-0.131152	-0.0118264	-10.8101	2.20054e-25	1.6404e-23	46.8292
BP_MONOCARBOXYLIC_ACID_CATABOLIC_PROCESS	-0.158363	-0.00619252	-10.7864	2.74982e-25	2.02684e-23	46.6098
MF_G_PROTEIN_COUPLED_RECEPTOR_BINDING	0.113144	0.00609708	10.774	3.09036e-25	2.24323e-23	46.4949
MF_RIBOSOMAL_SMALL_SUBUNIT_BINDING	-0.241499	-0.0189418	-10.7733	3.11179e-25	2.24323e-23	46.4881
BP_NUCLEOSIDE_BISPHOSPHATE_METABOLIC_PROCESS	-0.12579	-0.00905766	-10.7586	3.56976e-25	2.5454e-23	46.353
BP_REGULATION_OF_HEPATOCYTE_PROLIFERATION	0.199571	0.00809801	10.7542	3.7222e-25	2.62555e-23	46.3119
BP_SYNAPSE_ORGANIZATION	0.1288	0.000810025	10.7529	3.76496e-25	2.62746e-23	46.3006
CC_COLLAGEN_CONTAINING_EXTRACELLULAR_MATRIX	0.190433	0.0117722	10.745	4.05473e-25	2.7999e-23	46.2276
BP_SENSORY_SYSTEM_DEVELOPMENT	0.10603	0.00367577	10.7404	4.23553e-25	2.86272e-23	46.1847
MF_ACETYLTRANSFERASE_ACTIVITY	-0.133288	-0.00716397	-10.74	4.24878e-25	2.86272e-23	46.1816
MF_TRANSFERASE_ACTIVITY_TRANSFERRING_ONE_CARBON_GROUPS	-0.14355	-0.0128365	-10.7393	4.27663e-25	2.86272e-23	46.1752
MF_NUCLEOBASE_CONTAINING_COMPOUND_TRANSMEMBRANE_TRANSPORTER_ACTIVITY	-0.138028	-0.00375275	-10.7362	4.40376e-25	2.91805e-23	46.1464
CC_MITOCHONDRIAL_PROTEIN_CONTAINING_COMPLEX	-0.239454	-0.013576	-10.7127	5.48685e-25	3.59937e-23	45.93
MF_MAGNESIUM_ION_BINDING	-0.101691	-0.0104179	-10.7047	5.91271e-25	3.84033e-23	45.8564
CC_SYNAPTIC_MEMBRANE	0.124748	0.00442495	10.6911	6.71595e-25	4.31928e-23	45.7311
BP_POSITIVE_REGULATION_OF_SYNAPTIC_TRANSMISSION_GLUTAMATERGIC	0.212797	0.00480062	10.6872	6.96109e-25	4.43347e-23	45.6958
BP_RNA_PHOSPHODIESTER_BOND_HYDROLYSIS	-0.173608	-0.0114632	-10.676	7.73379e-25	4.87824e-23	45.5922
BP_REGULATION_OF_SYNAPTIC_TRANSMISSION_GLUTAMATERGIC	0.159756	0.00581978	10.6716	8.05321e-25	5.03134e-23	45.5524
BP_REGULATION_OF_URINE_VOLUME	0.191504	5.91506e-05	10.6693	8.2273e-25	5.09161e-23	45.5313
CC_POSTSYNAPTIC_MEMBRANE	0.133907	0.00458025	10.6657	8.51302e-25	5.2192e-23	45.4977
BP_PTERIDINE_CONTAINING_COMPOUND_METABOLIC_PROCESS	-0.200941	-0.00598076	-10.6624	8.77731e-25	5.3314e-23	45.4676
BP_ADENYLATE_CYCLASE_INHIBITING_G_PROTEIN_COUPLED_RECEPTOR_SIGNALING_PATHWAY	0.151881	0.00690575	10.6472	1.01103e-24	6.08473e-23	45.3285
MF_RIBOSOME_BINDING	-0.181698	-0.0164931	-10.6124	1.39742e-24	8.33373e-23	45.01
MF_INTRAMOLECULAR_TRANSFERASE_ACTIVITY	-0.199532	-0.0117382	-10.5942	1.65449e-24	9.7779e-23	44.8439
BP_MITOCHONDRIAL_RESPIRATORY_CHAIN_COMPLEX_ASSEMBLY	-0.245736	-0.0169501	-10.5912	1.70058e-24	9.96052e-23	44.8168
BP_SENSORY_PERCEPTION_OF_PAIN	0.153723	0.0110599	10.5838	1.82187e-24	1.05765e-22	44.749
BP_NEGATIVE_REGULATION_OF_CELLULAR_PROTEIN_CATABOLIC_PROCESS	-0.132751	-0.0106814	-10.5754	1.9686e-24	1.13281e-22	44.6728
BP_TRICARBOXYLIC_ACID_METABOLIC_PROCESS	-0.237478	-0.0103532	-10.573	2.0131e-24	1.14834e-22	44.6508
BP_REGULATION_OF_NEURON_DIFFERENTIATION	0.116496	0.00284373	10.568	2.10788e-24	1.19204e-22	44.6056
BP_GENERATION_OF_PRECURSOR_METABOLITES_AND_ENERGY	-0.117637	-0.00712006	-10.5543	2.39466e-24	1.34265e-22	44.4801
BP_NEGATIVE_REGULATION_OF_CELL_DEVELOPMENT	0.100924	0.00378374	10.5372	2.80305e-24	1.55831e-22	44.3251
BP_FACIAL_NERVE_MORPHOGENESIS	0.238205	-0.00383952	10.5309	2.97236e-24	1.63854e-22	44.2674
BP_THIOESTER_METABOLIC_PROCESS	-0.128169	-0.00837486	-10.5253	3.12902e-24	1.71053e-22	44.2169
BP_RESPONSE_TO_ACETYLCHOLINE	0.142256	0.00524544	10.516	3.40834e-24	1.84783e-22	44.1328
BP_TRANSLATIONAL_ELONGATION	-0.170737	-0.0104419	-10.5091	3.6343e-24	1.95418e-22	44.0696
MF_CYSTEINE_TYPE_PEPTIDASE_ACTIVITY	-0.116242	-0.00571059	-10.5074	3.68962e-24	1.9678e-22	44.0548
BP_MYOTUBE_DIFFERENTIATION	0.127689	0.00131559	10.4965	4.08194e-24	2.15948e-22	43.9553
BP_NEGATIVE_REGULATION_OF_PROTEASOMAL_PROTEIN_CATABOLIC_PROCESS	-0.144203	-0.011243	-10.4842	4.57085e-24	2.39878e-22	43.8441
BP_PROTEIN_TRANSMEMBRANE_TRANSPORT	-0.159723	-0.01369	-10.4782	4.83084e-24	2.4953e-22	43.7896
BP_TETRAPYRROLE_BIOSYNTHETIC_PROCESS	-0.193775	-0.0143185	-10.4745	4.99522e-24	2.53991e-22	43.7567
BP_SYNAPTIC_TRANSMISSION_GLUTAMATERGIC	0.14193	0.0062343	10.474	5.0181e-24	2.53991e-22	43.7522
MF_RIBONUCLEOPROTEIN_COMPLEX_BINDING	-0.188334	-0.0116503	-10.4737	5.03336e-24	2.53991e-22	43.7492
BP_TRANSCRIPTION_PREINITIATION_COMPLEX_ASSEMBLY	-0.170021	-0.0126622	-10.472	5.11158e-24	2.55969e-22	43.7341
BP_DIOL_METABOLIC_PROCESS	-0.192057	-0.00855828	-10.4683	5.29237e-24	2.63015e-22	43.6999
BP_MITOCHONDRIAL_RNA_PROCESSING	-0.279924	-0.0188593	-10.464	5.50472e-24	2.71511e-22	43.6612
BP_COCHLEA_DEVELOPMENT	0.134589	0.00853213	10.4523	6.1298e-24	3.00086e-22	43.5554
CC_RECEPTOR_COMPLEX	0.123415	0.00876423	10.4499	6.26647e-24	3.04504e-22	43.5337
CC_RETROMER_COMPLEX	-0.226169	-0.00842066	-10.4413	6.7779e-24	3.26934e-22	43.4565
BP_SPINAL_CORD_DEVELOPMENT	0.129194	0.00444021	10.4326	7.34341e-24	3.51626e-22	43.3776
CC_TRANSLATION_PREINITIATION_COMPLEX	-0.246344	-0.0186308	-10.4279	7.66979e-24	3.64593e-22	43.3349
CC_BASEMENT_MEMBRANE	0.203422	0.00790407	10.4178	8.41e-24	3.96904e-22	43.2442
BP_HYALURONAN_METABOLIC_PROCESS	0.16245	0.000915721	10.4072	9.26623e-24	4.34189e-22	43.1489
CC_FIBRILLAR_CENTER	-0.128333	-0.00862201	-10.4047	9.4835e-24	4.41218e-22	43.1261
CC_INTRINSIC_COMPONENT_OF_POSTSYNAPTIC_DENSITY_MEMBRANE	0.159179	0.00621433	10.3963	1.02394e-23	4.73033e-22	43.0506
BP_MONOUBIQUITINATED_PROTEIN_DEUBIQUITINATION	-0.196627	-0.0146135	-10.3828	1.15819e-23	5.3131e-22	42.9294
BP_PROTEIN_LOCALIZATION_TO_NUCLEOPLASM	-0.292382	-0.0114718	-10.3762	1.23068e-23	5.60642e-22	42.8697
BP_SYNAPSE_ASSEMBLY	0.148163	0.00389914	10.3734	1.26189e-23	5.70895e-22	42.8451
CC_ANCHORED_COMPONENT_OF_MEMBRANE	0.128855	0.0124974	10.3714	1.28596e-23	5.778e-22	42.8265
BP_ADENYLATE_CYCLASE_ACTIVATING_DOPAMINE_RECEPTOR_SIGNALING_PATHWAY	0.215479	0.00897809	10.3691	1.31287e-23	5.85878e-22	42.8061
MF_RIBONUCLEASE_ACTIVITY	-0.147445	-0.00940748	-10.3507	1.55239e-23	6.88087e-22	42.6413
CC_COLLAGEN_TRIMER	0.215002	0.00696529	10.3469	1.60805e-23	7.07972e-22	42.6067
BP_ORGANIC_ACID_CATABOLIC_PROCESS	-0.120317	-0.00585726	-10.3454	1.62933e-23	7.12561e-22	42.5937
BP_POSITIVE_REGULATION_OF_CELL_JUNCTION_ASSEMBLY	0.141151	0.0053163	10.3359	1.77708e-23	7.72031e-22	42.5083
MF_S_ADENOSYLMETHIONINE_DEPENDENT_METHYLTRANSFERASE_ACTIVITY	-0.162343	-0.0143529	-10.3344	1.80221e-23	7.77796e-22	42.4945
BP_SLEEP	0.154914	0.009847	10.3325	1.83328e-23	7.86032e-22	42.4777
MF_LIGASE_ACTIVITY_FORMING_CARBON_OXYGEN_BONDS	-0.255323	-0.0142655	-10.3125	2.20007e-23	9.37171e-22	42.2983
BP_REGULATION_OF_AMPA_RECEPTOR_ACTIVITY	0.210811	0.00597785	10.3041	2.37468e-23	1.00502e-21	42.2232
BP_PROTEIN_IMPORT_INTO_PEROXISOME_MATRIX	-0.219939	-0.00940309	-10.3018	2.42378e-23	1.01923e-21	42.2031
CC_BLOOD_MICROPARTICLE	0.147607	0.0151594	10.2883	2.73919e-23	1.14453e-21	42.0828
CC_PRESYNAPTIC_MEMBRANE	0.134466	0.00380175	10.2747	3.09928e-23	1.28679e-21	41.9613
BP_REGULATION_OF_CELLULAR_AMIDE_METABOLIC_PROCESS	-0.117391	-0.0112484	-10.2726	3.15873e-23	1.30323e-21	41.9426
MF_VOLTAGE_GATED_CATION_CHANNEL_ACTIVITY	0.143209	0.00801105	10.2599	3.5454e-23	1.44753e-21	41.829
MF_CATALYTIC_ACTIVITY_ACTING_ON_RNA	-0.175154	-0.0121264	-10.2594	3.56186e-23	1.44753e-21	41.8245
BP_TETRAPYRROLE_METABOLIC_PROCESS	-0.131267	-0.00643643	-10.2588	3.58078e-23	1.44753e-21	41.8193
MF_GROWTH_FACTOR_ACTIVITY	0.131154	0.00733192	10.2583	3.59675e-23	1.44753e-21	41.8149
BP_NEGATIVE_REGULATION_OF_ADENYLATE_CYCLASE_ACTIVITY	0.164708	0.0117984	10.2437	4.10391e-23	1.64156e-21	41.6852
BP_NUCLEIC_ACID_PHOSPHODIESTER_BOND_HYDROLYSIS	-0.149033	-0.0105381	-10.2336	4.49734e-23	1.78803e-21	41.5951
BP_REGULATION_OF_BIOMINERALIZATION	0.14137	0.00504231	10.2313	4.59265e-23	1.81493e-21	41.5745
BP_POSTTRANSCRIPTIONAL_REGULATION_OF_GENE_EXPRESSION	-0.122645	-0.010485	-10.2302	4.63879e-23	1.82218e-21	41.5647
BP_IRON_SULFUR_CLUSTER_ASSEMBLY	-0.195284	-0.022761	-10.2175	5.20336e-23	2.03179e-21	41.4517
BP_MITOCHONDRIAL_TRANSPORT	-0.141794	-0.0137684	-10.2162	5.26347e-23	2.0431e-21	41.4404
BP_POSITIVE_REGULATION_OF_TELOMERE_MAINTENANCE_VIA_TELOMERE_LENGTHENING	-0.209323	-0.011445	-10.1988	6.15792e-23	2.37589e-21	41.2861
BP_NEGATIVE_REGULATION_OF_PROTEOLYSIS_INVOLVED_IN_CELLULAR_PROTEIN_CATABOLIC_PROCESS	-0.131649	-0.0120937	-10.1982	6.19325e-23	2.37589e-21	41.2805
CC_CHAPERONIN_CONTAINING_T_COMPLEX	-0.297759	-0.00577098	-10.1971	6.25272e-23	2.38476e-21	41.2711
BP_RNA_DEPENDENT_DNA_BIOSYNTHETIC_PROCESS	-0.185119	-0.0107619	-10.1938	6.44086e-23	2.44231e-21	41.2419
BP_REGULATION_OF_TRANS_SYNAPTIC_SIGNALING	0.115213	0.00138164	10.1759	7.57203e-23	2.8524e-21	41.0828
CC_FILOPODIUM_MEMBRANE	0.185133	0.0080282	10.1753	7.6093e-23	2.8524e-21	41.078
BP_BIOMINERALIZATION	0.112192	0.00507583	10.1689	8.06719e-23	3.00686e-21	41.0205
BP_MITOCHONDRIAL_MEMBRANE_ORGANIZATION	-0.156833	-0.0129373	-10.1602	8.71881e-23	3.21322e-21	40.9442
CC_POSTSYNAPTIC_DENSITY_MEMBRANE	0.145971	0.00297952	10.158	8.89826e-23	3.26104e-21	40.9241
BP_TRNA_WOBBLE_BASE_MODIFICATION	-0.243873	-0.0186282	-10.1558	9.07189e-23	3.3062e-21	40.9051
BP_NCRNA_METABOLIC_PROCESS	-0.190688	-0.0139288	-10.1492	9.62349e-23	3.48785e-21	40.8471
MF_RNA_METHYLTRANSFERASE_ACTIVITY	-0.217033	-0.0200264	-10.1483	9.70496e-23	3.49805e-21	40.8388
BP_REGULATION_OF_CELL_JUNCTION_ASSEMBLY	0.141738	0.000952775	10.1391	1.05398e-22	3.77821e-21	40.7576
CC_MIB_COMPLEX	-0.271837	-0.0128228	-10.1352	1.09194e-22	3.89299e-21	40.7229
CC_TRANSFERASE_COMPLEX_TRANSFERRING_PHOSPHORUS_CONTAINING_GROUPS	-0.139407	-0.0102475	-10.129	1.15439e-22	4.09341e-21	40.6682
BP_NEURON_PROJECTION_GUIDANCE	0.128176	0.00585948	10.1204	1.24641e-22	4.39596e-21	40.5928
BP_EXTERNAL_ENCAPSULATING_STRUCTURE_ORGANIZATION	0.171393	0.00586912	10.1192	1.26059e-22	4.42218e-21	40.5816
BP_CRANIAL_NERVE_STRUCTURAL_ORGANIZATION	0.219409	0.00393606	10.1177	1.27708e-22	4.45619e-21	40.5689
BP_POSITIVE_REGULATION_OF_SYNAPSE_ASSEMBLY	0.164794	0.00603258	10.1135	1.32665e-22	4.59043e-21	40.5314
CC_INTRINSIC_COMPONENT_OF_PEROXISOMAL_MEMBRANE	-0.220892	-0.00768075	-10.0983	1.52025e-22	5.22139e-21	40.3975
CC_INTRINSIC_COMPONENT_OF_POSTSYNAPTIC_SPECIALIZATION_MEMBRANE	0.157274	0.00692638	10.0736	1.89565e-22	6.44324e-21	40.1805
BP_CRANIAL_NERVE_MORPHOGENESIS	0.158923	0.010007	10.0718	1.92755e-22	6.51791e-21	40.1641
BP_COGNITION	0.108833	0.00188324	10.0706	1.947e-22	6.54991e-21	40.1542
CC_TRANSCRIPTION_FACTOR_TFIID_COMPLEX	-0.189179	-0.00924119	-10.0648	2.05094e-22	6.86437e-21	40.1031
BP_MITOCHONDRIAL_TRANSCRIPTION	-0.234368	-0.0201696	-10.0583	2.17355e-22	7.23782e-21	40.046
BP_OLISACCHARIDE_LIPID_INTERMEDIATE_BIOSYNTHETIC_PROCESS	-0.24015	-0.00213638	-10.0544	2.25042e-22	7.45593e-21	40.0118
BP_NEURAL_CREST_CELL_MIGRATION	0.164216	0.005656	10.0385	2.59482e-22	8.55377e-21	39.8718
BP_RIBONUCLEOPROTEIN_COMPLEX_BIOGENESIS	-0.209125	-0.0140332	-10.0372	2.62484e-22	8.60949e-21	39.8605
CC_NEURON_PROJECTION_TERMINUS	0.113602	0.00505274	10.0303	2.79017e-22	9.10623e-21	39.8005
BP_POSITIVE_REGULATION_OF_NERVOUS_SYSTEM_DEVELOPMENT	0.101873	0.00323061	10.0288	2.82763e-22	9.18281e-21	39.7874
BP_EXONUCLEOLYTIC_CATABOLISM_OF_DEADENYLATED_MRNA	-0.26492	-0.0150509	-10.0276	2.85788e-22	9.23532e-21	39.7769
BP_RNA_PHOSPHODIESTER_BOND_HYDROLYSIS_EXONUCLEOLYTIC	-0.203378	-0.0109402	-10.0215	3.01696e-22	9.70158e-21	39.7237
BP_POSITIVE_REGULATION_OF_TELOMERE_MAINTENANCE	-0.196954	-0.0113417	-10.0178	3.11877e-22	9.98007e-21	39.691
BP_NUCLEOSIDE_BISPHOSPHATE_BIOSYNTHETIC_PROCESS	-0.129558	-0.0117	-10.0145	3.2115e-22	1.02269e-20	39.6622
BP_PURINE_NUCLEOSIDE_MONOPHOSPHATE_METABOLIC_PROCESS	-0.147642	-0.00545927	-10.0059	3.46752e-22	1.09889e-20	39.5868
BP_PTERIDINE_CONTAINING_COMPOUND_BIOSYNTHETIC_PROCESS	-0.265541	-0.00506612	-10.0034	3.54691e-22	1.11864e-20	39.5646
BP_POSITIVE_REGULATION_OF_SYNAPTIC_TRANSMISSION	0.128349	0.00397774	9.99891	3.69014e-22	1.15824e-20	39.5257
BP_NCRNA_PROCESSING	-0.202994	-0.014736	-9.98424	4.2037e-22	1.31108e-20	39.3976
MF_EXORIBONUCLEASE_ACTIVITY_PRODUCING_5_PHOSPHOMONOESTERS	-0.204235	-0.00983657	-9.97627	4.5119e-22	1.39613e-20	39.328
BP_POSITIVE_REGULATION_OF_BIOMINERALIZATION	0.157548	0.00504107	9.97391	4.60742e-22	1.419e-20	39.3074
BP_SARCOMERE_ORGANIZATION	0.162606	-0.00156955	9.97126	4.7171e-22	1.44599e-20	39.2843
MF_ORGANOPHOSPHATE_ESTER_TRANSMEMBRANE_TRANSPORTER_ACTIVITY	-0.141976	-0.00793897	-9.96951	4.79111e-22	1.46184e-20	39.269
CC_RNA_POLYMERASE_II_HOLOENZYME	-0.184555	-0.0114634	-9.96262	5.09273e-22	1.54668e-20	39.209
BP_REGULATION_OF_PROTEIN_LOCALIZATION_TO_CHROMOSOME_TELOMERIC_REGION	-0.305714	-0.00607821	-9.96176	5.13212e-22	1.55146e-20	39.2014
BP_PERIPHERAL_NERVOUS_SYSTEM_DEVELOPMENT	0.131331	0.00233791	9.96116	5.15923e-22	1.5525e-20	39.1962
BP_REGULATION_OF_SYNAPTIC_PLASTICITY	0.121347	-0.00114768	9.95974	5.22482e-22	1.56506e-20	39.1838
MF_PASSIVE_TRANSMEMBRANE_TRANSPORTER_ACTIVITY	0.104474	0.00988711	9.9582	5.2963e-22	1.5746e-20	39.1704
BP_RNA_METHYLATION	-0.206177	-0.0186495	-9.95802	5.30468e-22	1.5746e-20	39.1689
MF_EXORIBONUCLEASE_ACTIVITY	-0.196027	-0.0106942	-9.95627	5.38777e-22	1.59206e-20	39.1536
MF_NUCLEASE_ACTIVITY	-0.138153	-0.010384	-9.95308	5.54226e-22	1.63037e-20	39.1258
CC_U2_TYPE_CATALYTIC_STEP_2_SPLICEOSOME	-0.225898	-0.0169538	-9.94472	5.96807e-22	1.74779e-20	39.0531
BP_PROTEIN_TARGETING	-0.106946	-0.0102674	-9.94399	6.00678e-22	1.75131e-20	39.0467
BP_PHACYTOSIS_RECOGNITION	0.178237	0.00388531	9.9394	6.25622e-22	1.81597e-20	39.0067
BP_REGULATION_OF_BONE_MINERALIZATION	0.147763	0.00745907	9.93246	6.65224e-22	1.92241e-20	38.9464
BP_COCHLEA_MORPHOGENESIS	0.162155	0.0101352	9.93137	6.7166e-22	1.93249e-20	38.9369
BP_NERVE_DEVELOPMENT	0.122058	0.00831572	9.92222	7.28302e-22	2.08632e-20	38.8573
MF_ENDONUCLEASE_ACTIVITY	-0.136555	-0.00977485	-9.9178	7.573e-22	2.15995e-20	38.819
MF_EXTRACELLULAR_MATRIX_STRUCTURAL_CONSTITUENT	0.214494	0.0103018	9.91561	7.72086e-22	2.19259e-20	38.8
BP_LEARNING	0.125835	-0.00229141	9.91364	7.85655e-22	2.22151e-20	38.7828
BP_STRIATED_MUSCLE_CELL_DEVELOPMENT	0.164368	-0.00219447	9.90691	8.33728e-22	2.34732e-20	38.7245
BP_MEMORY	0.128044	-0.00149614	9.90556	8.43732e-22	2.36533e-20	38.7127
MF_GLYCOSAMINOGLYCAN_BINDING	0.147877	0.0100904	9.89687	9.11024e-22	2.54311e-20	38.6373
CC_NUCLEOID	-0.235347	-0.0107701	-9.89601	9.17991e-22	2.55171e-20	38.6298
BP_SKELETAL_MUSCLE_ORGAN_DEVELOPMENT	0.115831	0.00270842	9.89347	9.38769e-22	2.59845e-20	38.6078
MF_TRNA_METHYLTRANSFERASE_ACTIVITY	-0.220141	-0.0198313	-9.88781	9.86784e-22	2.71987e-20	38.5588
BP_DNA_TEMPLATED_TRANSCRIPTION_TERMINATION	-0.208402	-0.0160877	-9.87656	1.08965e-21	2.99084e-20	38.4613
MF_ISOMERASE_ACTIVITY	-0.119713	-0.00757916	-9.87323	1.12206e-21	3.05424e-20	38.4325
BP_GLAND_MORPHOGENESIS	0.123418	0.00828045	9.87161	1.1382e-21	3.08538e-20	38.4185
BP_LIVER_MORPHOGENESIS	0.153738	0.00890202	9.85763	1.28725e-21	3.46079e-20	38.2976
MF_ACYL_COA_BINDING	-0.174308	-0.01114	-9.85286	1.34246e-21	3.5945e-20	38.2563
BP_HOMOPHILIC_CELL_ADHESION_VIA_PLASMA_MEMBRANE_ADHESION_MOLECULES	0.155717	0.00560684	9.84457	1.44394e-21	3.8505e-20	38.1847
CC_MITOCHONDRIAL_SMALL_RIBOSOMAL_SUBUNIT	-0.26175	-0.00922944	-9.84264	1.46856e-21	3.90029e-20	38.168
BP_ESTABLISHMENT_OF_PROTEIN_LOCALIZATION_TO_MITOCHONDRIAL_MEMBRANE	-0.216224	-0.0156255	-9.83906	1.51548e-21	4.0087e-20	38.1371
BP_REGULATION_OF_PRESYNAPSE_ORGANIZATION	0.178292	0.00266161	9.8355	1.56361e-21	4.1194e-20	38.1064
BP_GLIAL_CELL_DERIVED_NEUROTROPHIC_FACTOR_RECEPTOR_SIGNALING_PATHWAY	0.221395	0.0200595	9.82502	1.71427e-21	4.49825e-20	38.016
BP_RNA_3_END_PROCESSING	-0.200145	-0.0137728	-9.82106	1.77498e-21	4.63898e-20	37.9818
BP_ELECTRON_TRANSPORT_CHAIN	-0.173384	-0.00675246	-9.81915	1.80486e-21	4.69836e-20	37.9654
MF_HEPARIN_BINDING	0.151771	0.0110618	9.81625	1.85144e-21	4.80056e-20	37.9404
BP_ADENYLATE_CYCLASE_ACTIVATING_ADRENERGIC_RECEPTOR_SIGNALING_PATHWAY	0.202417	0.00833604	9.81045	1.94803e-21	5.03114e-20	37.8904
BP_RIBOSOME_BIOGENESIS	-0.211403	-0.0138749	-9.80522	2.03927e-21	5.24613e-20	37.8454
BP_REGULATION_OF_ESTABLISHMENT_OF_PROTEIN_LOCALIZATION_TO_CHROMOSOME	-0.318565	-0.00583026	-9.79306	2.26851e-21	5.79045e-20	37.7407
BP_WATER_SOLUBLE_VITAMIN_METABOLIC_PROCESS	-0.129203	-0.00483239	-9.77711	2.60825e-21	6.63183e-20	37.6036
MF_CATION_CHANNEL_ACTIVITY	0.122276	0.00814421	9.77595	2.63472e-21	6.67326e-20	37.5936
BP_DOPAMINE_SECRETION	0.168704	0.0108756	9.76796	2.82532e-21	7.12851e-20	37.525
MF_VOLTAGE_GATED_POTASSIUM_CHANNEL_ACTIVITY	0.149302	0.00938577	9.74915	3.32946e-21	8.3427e-20	37.3637
BP_MITOCHONDRIAL_FUSION	-0.18816	-0.0178444	-9.74907	3.33199e-21	8.3427e-20	37.3629
CC_PRP19_COMPLEX	-0.223437	-0.0189923	-9.74767	3.37282e-21	8.41282e-20	37.351
CC_OXIDOREDUCTASE_COMPLEX	-0.185702	-0.0131996	-9.74231	3.53412e-21	8.78176e-20	37.3051
BP_GPI_ANCHOR_METABOLIC_PROCESS	-0.181929	-0.0149217	-9.72941	3.95486e-21	9.79013e-20	37.1945
BP_POSITIVE_REGULATION_OF_PEPTIDYL_TYROSINE_PHOSPHORYLATION	0.122603	0.0032687	9.72898	3.96978e-21	9.79013e-20	37.1908
MF_TRNA_BINDING	-0.204985	-0.0165516	-9.71992	4.29553e-21	1.05538e-19	37.1133
MF_GATED_CHANNEL_ACTIVITY	0.118638	0.00952172	9.7191	4.32614e-21	1.05894e-19	37.1064
BP_TRNA_METHYLATION	-0.210439	-0.019187	-9.71549	4.46418e-21	1.08866e-19	37.0755
MF_3_5_EXONUCLEASE_ACTIVITY	-0.189573	-0.014203	-9.70861	4.7396e-21	1.15155e-19	37.0167
BP_RRNA_METHYLATION	-0.241456	-0.0216042	-9.70762	4.78054e-21	1.15721e-19	37.0082
BP_MONOAMINE_TRANSPORT	0.140244	0.00941888	9.69877	5.16279e-21	1.24514e-19	36.9327
BP_NEGATIVE_REGULATION_OF_UBIQUITIN_DEPENDENT_PROTEIN_CATABOLIC_PROCESS	-0.145957	-0.0156903	-9.6915	5.49969e-21	1.32154e-19	36.8705
BP_CYTOPLASMIC_TRANSLATIONAL_INITIATION	-0.207417	-0.0148266	-9.67311	6.45129e-21	1.52996e-19	36.7138
CC_ORGANELLE_ENVELOPE_LUMEN	-0.138174	-0.0092861	-9.67295	6.46036e-21	1.52996e-19	36.7124
BP_REGULATION_OF_NEUROTRANSMITTER_RECEPTOR_ACTIVITY	0.141071	0.00837703	9.66896	6.68749e-21	1.57805e-19	36.6784
BP_PROTEIN_LOCALIZATION_TO_CHROMOSOME_TELOMERIC_REGION	-0.202972	-0.0138689	-9.66682	6.81316e-21	1.60195e-19	36.6601
MF_SERINE_TYPE_ENDOPEPTIDASE_INHIBITOR_ACTIVITY	0.144464	0.0146857	9.6568	7.43086e-21	1.73798e-19	36.5749
BP_REGULATION_OF_TELOMERASE_ACTIVITY	-0.177619	-0.0091156	-9.65638	7.45831e-21	1.73798e-19	36.5712
BP_RIBONUCLEOPROTEIN_COMPLEX_SUBUNIT_ORGANIZATION	-0.188165	-0.01556	-9.65618	7.47121e-21	1.73798e-19	36.5695
MF_INTEGRIN_BINDING	0.163732	0.00355441	9.65415	7.60318e-21	1.76243e-19	36.5523
BP_POSITIVE_REGULATION_OF_URINE_VOLUME	0.220387	0.00557325	9.6517	7.76627e-21	1.7939e-19	36.5315
MF_C_ACYLTRANSFERASE_ACTIVITY	-0.188632	-0.00647734	-9.6454	8.20157e-21	1.8878e-19	36.4779
BP_TRIGEMINAL_NERVE_DEVELOPMENT	0.183496	0.0180887	9.64051	8.55604e-21	1.96251e-19	36.4363
MF_CHEMOREPELLENT_ACTIVITY	0.166045	0.00847448	9.63849	8.70674e-21	1.99011e-19	36.4192
BP_POSITIVE_REGULATION_OF_CHROMOSOME_ORGANIZATION	-0.188509	-0.00879731	-9.63524	8.95501e-21	2.03975e-19	36.3916
CC_RNA_POLYMERASE_COMPLEX	-0.181785	-0.0118574	-9.62771	9.5573e-21	2.16193e-19	36.3276
MF_PEPTIDE_RECEPTOR_ACTIVITY	0.141263	0.00949939	9.62607	9.69396e-21	2.17982e-19	36.3137
BP_REGULATION_OF_MYOBLAST_DIFFERENTIATION	0.133573	0.00597934	9.62596	9.70284e-21	2.17982e-19	36.3128
BP_PROTEIN_MONOUBIQUITINATION	-0.169879	-0.0136825	-9.62527	9.76137e-21	2.18395e-19	36.3069
CC_POSTSYNAPTIC_SPECIALIZATION_MEMBRANE	0.132721	0.00459672	9.62496	9.78782e-21	2.18395e-19	36.3042
BP_CELL_RECOGNITION	0.115963	0.00530369	9.61041	1.1098e-20	2.45955e-19	36.1808
CC_GABA_ERGIC_SYNAPSE	0.139758	0.00509125	9.60849	1.12828e-20	2.49208e-19	36.1646
MF_TRANSFERASE_ACTIVITY_TRANSFERRING_ALKYL_OR_ARYL_OTHER_THAN_METHYL_GROUPS	-0.133756	-0.00902645	-9.60375	1.17543e-20	2.58753e-19	36.1244
BP_RNA_POLYADENYLATION	-0.19827	-0.017246	-9.59544	1.2627e-20	2.77033e-19	36.054
BP_MRNA_MODIFICATION	-0.210093	-0.0122693	-9.58509	1.38054e-20	3.01877e-19	35.9664
BP_OXIDATIVE_PHOSPHORYLATION	-0.207135	-0.00924629	-9.58296	1.40603e-20	3.0643e-19	35.9484
CC_PRERIBOSOME_SMALL_SUBUNIT_PRECURSOR	-0.261766	-0.0140261	-9.58111	1.42864e-20	3.10326e-19	35.9327
BP_GMP_METABOLIC_PROCESS	-0.161421	-0.00410839	-9.57659	1.4853e-20	3.2157e-19	35.8945
BP_REGULATION_OF_TELOMERE_MAINTENANCE_VIA_TELOMERE_LENGTHENING	-0.184165	-0.0104626	-9.57514	1.50401e-20	3.2455e-19	35.8822
BP_RIBOSOMAL_SUBUNIT_EXPORT_FROM_NUCLEUS	-0.270753	-0.0145951	-9.56699	1.61323e-20	3.46978e-19	35.8134
CC_ANCHORED_COMPONENT_OF_PLASMA_MEMBRANE	0.142903	0.0108815	9.56567	1.63164e-20	3.49789e-19	35.8022
BP_REGULATION_OF_LYASE_ACTIVITY	0.110618	0.0106295	9.56154	1.69067e-20	3.60091e-19	35.7673
BP_TELOMERASE_RNA_LOCALIZATION	-0.27905	-0.00551872	-9.55883	1.73045e-20	3.67371e-19	35.7445
BP_TRANSCRIPTION_INITIATION_FROM_RNA_POLYMERASE_II_PROMOTER	-0.154189	-0.0111716	-9.55756	1.74942e-20	3.702e-19	35.7337
BP_GLYCOSYL_COMPOUND_BIOSYNTHETIC_PROCESS	-0.199854	-0.0217768	-9.55536	1.78285e-20	3.7606e-19	35.7152
BP_PROTEIN_LOCALIZATION_TO_MITOCHONDRION	-0.148746	-0.0153144	-9.55384	1.80638e-20	3.79803e-19	35.7023
MF_NADPH_BINDING	-0.199287	-0.0142428	-9.55027	1.86257e-20	3.90365e-19	35.6722
BP_RESPIRATORY_ELECTRON_TRANSPORT_CHAIN	-0.206826	-0.0102682	-9.54336	1.9764e-20	4.12737e-19	35.6139
MF_GROWTH_FACTOR_BINDING	0.152566	0.00416364	9.54304	1.98189e-20	4.12737e-19	35.6112
BP_TELOMERE_MAINTENANCE_VIA_TELOMERE_LENGTHENING	-0.175642	-0.0103755	-9.53758	2.07686e-20	4.31146e-19	35.5652
BP_RIBONUCLEOSIDE_MONOPHOSPHATE_METABOLIC_PROCESS	-0.129495	-0.00396327	-9.52761	2.26245e-20	4.68191e-19	35.4812
BP_CYCLIC_NUCLEOTIDE_MEDIATED_SIGNALING	0.128616	0.00495128	9.52535	2.30656e-20	4.75819e-19	35.4622
BP_PROTEIN_TARGETING_TO_MITOCHONDRION	-0.151748	-0.0160313	-9.51388	2.54477e-20	5.23314e-19	35.3657
MF_EXONUCLEASE_ACTIVITY_ACTIVE_WITH_EITHER_RIBO_OR_DEOXYRIBONUCLEIC_ACIDS_AND_PRODUCING_5_PHOSPHOMONOESTERS	-0.18516	-0.0139575	-9.50693	2.70077e-20	5.53658e-19	35.3072
BP_ACETYL_COA_BIOSYNTHETIC_PROCESS_FROM_PYRUVATE	-0.224501	-0.0114504	-9.50292	2.79522e-20	5.70952e-19	35.2735
BP_REGULATION_OF_OSTEOBLAST_PROLIFERATION	0.184052	0.00980157	9.50261	2.80254e-20	5.70952e-19	35.2709
MF_SIGNALING_RECEPTOR_INHIBITOR_ACTIVITY	0.14974	0.0139586	9.50069	2.84909e-20	5.78638e-19	35.2547
BP_REGULATION_OF_BEHAVIOR	0.112114	0.00899958	9.49536	2.98202e-20	6.03767e-19	35.2099
BP_POSITIVE_REGULATION_OF_VASOCONSTRICTION	0.158233	0.0137768	9.48961	3.13213e-20	6.32209e-19	35.1617
MF_MRNA_BINDING	-0.126952	-0.00925882	-9.48498	3.2587e-20	6.55738e-19	35.1228
BP_REGULATION_OF_TUBE_SIZE	0.120618	0.00851443	9.48409	3.2836e-20	6.58728e-19	35.1153
BP_NEGATIVE_REGULATION_OF_PROTEASOMAL_UBIQUITIN_DEPENDENT_PROTEIN_CATABOLIC_PROCESS	-0.156844	-0.0171998	-9.48366	3.29564e-20	6.59128e-19	35.1117
MF_S_ADENOSYL_L_METHIONINE_BINDING	-0.194066	-0.0125155	-9.47823	3.4519e-20	6.87784e-19	35.0662
BP_NUCLEOBASE_BIOSYNTHETIC_PROCESS	-0.23729	-0.00643079	-9.47796	3.45989e-20	6.87784e-19	35.064
CC_ION_CHANNEL_COMPLEX	0.118714	0.00746203	9.47217	3.63545e-20	7.20499e-19	35.0153
BP_REGULATION_OF_NERVOUS_SYSTEM_PROCESS	0.118982	0.00554174	9.46886	3.73953e-20	7.38896e-19	34.9876
BP_PROTEIN_LOCALIZATION_TO_NUCLEAR_BODY	-0.284686	-0.00932043	-9.45728	4.12785e-20	8.1074e-19	34.8906
BP_SYMPATHETIC_NERVOUS_SYSTEM_DEVELOPMENT	0.183663	0.0111767	9.45194	4.31982e-20	8.43394e-19	34.846
BP_POSITIVE_REGULATION_OF_NEUROBLAST_PROLIFERATION	0.137639	0.00651954	9.44768	4.47949e-20	8.71972e-19	34.8103
BP_EPITHELIAL_CELL_DIFFERENTIATION_INVOLVED_IN_KIDNEY_DEVELOPMENT	0.1501	0.00607897	9.44036	4.76792e-20	9.25371e-19	34.749
BP_ACETYL_COA_METABOLIC_PROCESS	-0.152281	-0.011458	-9.4386	4.83963e-20	9.33764e-19	34.7344
CC_INNER_MITOCHONDRIAL_MEMBRANE_PROTEIN_COMPLEX	-0.220983	-0.013756	-9.43428	5.02109e-20	9.63109e-19	34.6982
BP_METHIONINE_METABOLIC_PROCESS	-0.163595	-0.00953725	-9.42579	5.39707e-20	1.03221e-18	34.6273
CC_SAGA_TYPE_COMPLEX	-0.192741	-0.0157888	-9.42479	5.44337e-20	1.03804e-18	34.6189
MF_CYTOKINE_ACTIVITY	0.132492	0.00838706	9.4229	5.53142e-20	1.05177e-18	34.6032
BP_REGULATION_OF_EXTENT_OF_CELL_GROWTH	0.123217	-0.00289427	9.41348	5.99223e-20	1.1361e-18	34.5246
CC_MAIN_AXON	0.154656	0.00226955	9.41195	6.07099e-20	1.14771e-18	34.5118
CC_VOLTAGE_GATED_CALCIUM_CHANNEL_COMPLEX	0.157261	0.00812268	9.40814	6.27046e-20	1.18202e-18	34.48
BP_PROTEIN_IMPORT_INTO_MITOCHONDRIAL_MATRIX	-0.233484	-0.0214851	-9.40664	6.35092e-20	1.19376e-18	34.4675
BP_MUSCLE_ORGAN_DEVELOPMENT	0.117642	0.00171179	9.40537	6.41939e-20	1.19993e-18	34.457
BP_REGULATION_OF_OSSIFICATION	0.128197	0.0060351	9.40536	6.42035e-20	1.19993e-18	34.4568
BP_AMINE_TRANSPORT	0.13355	0.00892157	9.40305	6.54755e-20	1.22023e-18	34.4376
BP_POSITIVE_REGULATION_OF_MAPK_CASCADE	0.103746	0.00577174	9.40074	6.67682e-20	1.24079e-18	34.4184
CC_GLYCOPROTEIN_COMPLEX	0.197478	0.00100667	9.38949	7.34581e-20	1.35742e-18	34.3246
MF_NUCLEOTIDYLTRANSFERASE_ACTIVITY	-0.146233	-0.00953182	-9.38852	7.40626e-20	1.36475e-18	34.3166
BP_NEGATIVE_REGULATION_OF_SYSTEMIC_ARTERIAL_BLOOD_PRESSURE	0.163017	0.00709191	9.38302	7.75997e-20	1.42592e-18	34.2707
BP_NEURON_PROJECTION_EXTENSION_INVOLVED_IN_NEURON_PROJECTION_GUIDANCE	0.157887	0.0024221	9.37863	8.05354e-20	1.4701e-18	34.2343
MF_EXTRACELLULAR_MATRIX_STRUCTURAL_CONSTITUENT_CONFERRING_TENSILE_STRENGTH	0.239246	0.00460275	9.37853	8.06046e-20	1.4701e-18	34.2334
BP_COENZYME_A_BIOSYNTHETIC_PROCESS	-0.201594	-0.0215605	-9.37843	8.06761e-20	1.4701e-18	34.2326
BP_NEGATIVE_CHEMOTAXIS	0.153813	0.00946505	9.37636	8.21038e-20	1.49197e-18	34.2153
BP_REGULATION_OF_COLLAGEN_METABOLIC_PROCESS	0.180895	0.0074529	9.37287	8.45663e-20	1.52945e-18	34.1863
BP_MRNA_CLEAVAGE	-0.208424	-0.0152617	-9.37277	8.46329e-20	1.52945e-18	34.1856
MF_SIALYLTRANSFERASE_ACTIVITY	0.198404	0.0141744	9.37211	8.51081e-20	1.53382e-18	34.1801
BP_SPINAL_CORD_PATTERNING	0.176384	0.0116117	9.3662	8.94786e-20	1.60465e-18	34.1309
BP_PROTEIN_KINASE_A_SIGNALING	0.170716	0.00814506	9.36613	8.95279e-20	1.60465e-18	34.1303
BP_MRNA_TRANSCRIPTION	-0.137695	-0.00896803	-9.36465	9.06576e-20	1.62047e-18	34.118
BP_PROTEIN_MODIFICATION_BY_SMALL_PROTEIN_REMOVAL	-0.143591	-0.00951772	-9.36295	9.19712e-20	1.63949e-18	34.1039
BP_NUCLEAR_TRANSCRIBED_MRNA_CATABOLIC_PROCESS_NONSENSE_MEDIATED_DECAY	-0.171851	-0.0137567	-9.36008	9.42286e-20	1.67518e-18	34.0801
CC_ORGANELLAR_RIBOSOME	-0.240689	-0.0102217	-9.3583	9.56572e-20	1.69453e-18	34.0653
BP_BONE_MINERALIZATION	0.125596	0.00515306	9.35809	9.58337e-20	1.69453e-18	34.0635
BP_CATECHOLAMINE_SECRETION	0.152522	0.0112136	9.35748	9.6326e-20	1.69865e-18	34.0585
BP_REGULATION_OF_TRANSLATIONAL_INITIATION	-0.142933	-0.0122372	-9.35302	1.0003e-19	1.75924e-18	34.0214
CC_CATION_CHANNEL_COMPLEX	0.132207	0.00534532	9.34666	1.05551e-19	1.84645e-18	33.9687
CC_NEURON_SPINE	0.103213	0.000499092	9.34344	1.08459e-19	1.89226e-18	33.942
BP_AMP_METABOLIC_PROCESS	-0.1806	-0.00439407	-9.3365	1.15008e-19	1.99591e-18	33.8844
BP_RRNA_METABOLIC_PROCESS	-0.198068	-0.0139373	-9.33518	1.16296e-19	2.01294e-18	33.8735
BP_SIALYLATION	0.202755	0.012864	9.33016	1.21336e-19	2.09464e-18	33.8319
MF_RNA_POLYMERASE_II_GENERAL_TRANSCRIPTION_INITIATION_FACTOR_ACTIVITY	-0.16379	-0.01137	-9.32341	1.28443e-19	2.21151e-18	33.776
BP_POSITIVE_REGULATION_OF_VIRAL_GENOME_REPLICATION	-0.149953	-0.0102738	-9.32217	1.29794e-19	2.22628e-18	33.7657
BP_METHYLATION	-0.11643	-0.0105682	-9.322	1.29979e-19	2.22628e-18	33.7643
BP_MRNA_3_END_PROCESSING	-0.185428	-0.016102	-9.31899	1.33314e-19	2.27744e-18	33.7394
MF_UBIQUITIN_LIKE_PROTEIN_SPECIFIC_PROTEASE_ACTIVITY	-0.142341	-0.00526548	-9.31642	1.36239e-19	2.32137e-18	33.7181
MF_N_ACETYLTRANSFERASE_ACTIVITY	-0.122636	-0.00471133	-9.31446	1.38509e-19	2.35393e-18	33.7019
BP_S_ADENOSYLMETHIONINE_METABOLIC_PROCESS	-0.160133	-0.00293413	-9.31041	1.43309e-19	2.42922e-18	33.6684
BP_HISTONE_DEUBIQUITINATION	-0.172996	-0.0146516	-9.30728	1.47139e-19	2.48771e-18	33.6426
CC_PERIKARYON	0.116026	0.00108441	9.30176	1.54145e-19	2.59947e-18	33.5969
BP_REGULATION_OF_NEUROBLAST_PROLIFERATION	0.12291	0.00874791	9.30096	1.55179e-19	2.6102e-18	33.5903
BP_REGULATION_OF_TRANSLATIONAL_ELONGATION	-0.192397	-0.017999	-9.2992	1.57499e-19	2.64244e-18	33.5758
CC_PLATELET_ALPHA_GRANULE_LUMEN	0.152253	0.0100027	9.29748	1.59795e-19	2.67412e-18	33.5615
BP_NEGATIVE_REGULATION_OF_CHEMOTAXIS	0.142657	0.0064591	9.29224	1.66994e-19	2.78749e-18	33.5183
BP_MUSCLE_CELL_DEVELOPMENT	0.128432	-0.000801186	9.28975	1.70541e-19	2.83947e-18	33.4977
BP_DEVELOPMENTAL_GROWTH_INVOLVED_IN_MORPHOGENESIS	0.105913	-0.000222298	9.28919	1.71345e-19	2.84563e-18	33.493
BP_ESTABLISHMENT_OF_PROTEIN_LOCALIZATION_TO_ORGANELLE	-0.10641	-0.0103831	-9.28383	1.79231e-19	2.96907e-18	33.4489
BP_RENAL_SYSTEM_PROCESS	0.11368	0.00781191	9.28124	1.83186e-19	3.02277e-18	33.4274
BP_MRNA_PROCESSING	-0.151997	-0.0148061	-9.2811	1.83394e-19	3.02277e-18	33.4263
BP_REGULATION_OF_NON_CANONICAL_WNT_SIGNALING_PATHWAY	0.179585	0.00478578	9.27977	1.85456e-19	3.0491e-18	33.4153
BP_SYNAPTIC_MEMBRANE_ADHESION	0.177373	0.00325214	9.27317	1.96032e-19	3.21493e-18	33.3609
BP_PROTEIN_LOCALIZATION_TO_SYNAPSE	0.120513	0.0028322	9.27015	2.01059e-19	3.28915e-18	33.336
BP_SEMAPHORIN_PLEXIN_SIGNALING_PATHWAY	0.1621	0.00347041	9.26474	2.10412e-19	3.43358e-18	33.2914
BP_COENZYME_A_METABOLIC_PROCESS	-0.18527	-0.0167023	-9.26401	2.11709e-19	3.44225e-18	33.2854
BP_REGULATION_OF_ION_TRANSMEMBRANE_TRANSPORT	0.104105	0.00493765	9.26385	2.11992e-19	3.44225e-18	33.2841
BP_CELL_JUNCTION_ASSEMBLY	0.111832	0.00239792	9.2633	2.12959e-19	3.44942e-18	33.2796
BP_PROTEIN_AUTOUBIQUITINATION	-0.126721	-0.00700708	-9.26214	2.15053e-19	3.47474e-18	33.27
BP_EXCITATORY_SYNAPSE_ASSEMBLY	0.17556	0.00337438	9.25744	2.2369e-19	3.60543e-18	33.2313
BP_POSITIVE_REGULATION_OF_TELOMERASE_RNA_LOCALIZATION_TO_CAJAL_BODY	-0.303537	-0.000782929	-9.25356	2.31104e-19	3.71578e-18	33.1993
BP_NUCLEOSIDE_MONOPHOSPHATE_METABOLIC_PROCESS	-0.13029	-0.00555305	-9.24175	2.55138e-19	4.09219e-18	33.1022
BP_SA_NODE_CELL_TO_ATRIAL_CARDIAC_MUSCLE_CELL_COMMUNICATION	0.227199	0.0092704	9.24028	2.58299e-19	4.12918e-18	33.0901
BP_GANGLION_DEVELOPMENT	0.181855	0.0110507	9.24009	2.58703e-19	4.12918e-18	33.0886
BP_REGULATION_OF_AXONOGENESIS	0.118729	0.00147388	9.23951	2.5997e-19	4.13932e-18	33.0838
BP_REGULATION_OF_ENDOTHELIAL_CELL_CHEMOTAXIS	0.174686	0.00424896	9.23398	2.72299e-19	4.32514e-18	33.0383
BP_NUCLEAR_TRANSCRIBED_MRNA_CATABOLIC_PROCESS	-0.149826	-0.0110175	-9.23269	2.75245e-19	4.36136e-18	33.0278
CC_GAP_JUNCTION	0.140422	0.00706139	9.23146	2.78095e-19	4.39592e-18	33.0176
MF_ENDODEOXYRIBONUCLEASE_ACTIVITY	-0.164339	-0.0116792	-9.22575	2.9171e-19	4.58902e-18	32.9707
BP_POSITIVE_REGULATION_OF_OSSIFICATION	0.162555	0.00561639	9.22144	3.02409e-19	4.74593e-18	32.9354
MF_PYRIMIDINE_NUCLEOTIDE_SUGAR_TRANSMEMBRANE_TRANSPORTER_ACTIVITY	-0.22167	-8.56206e-05	-9.21494	3.19312e-19	4.99925e-18	32.882
BP_GLYCEROL_ETHER_METABOLIC_PROCESS	-0.145216	-0.00192113	-9.20985	3.33162e-19	5.20367e-18	32.8403
CC_CUL4A_RING_E3_UBIQUITIN_LIGASE_COMPLEX	-0.205458	-0.0148221	-9.20328	3.51974e-19	5.48445e-18	32.7864
BP_NCRNA_CATABOLIC_PROCESS	-0.179012	-0.013138	-9.20235	3.54699e-19	5.51381e-18	32.7788
MF_ENDOPEPTIDASE_REGULATOR_ACTIVITY	0.107415	0.010564	9.19635	3.72913e-19	5.78323e-18	32.7297
CC_AXON_INITIAL_SEGMENT	0.179646	-0.000175386	9.19306	3.83298e-19	5.93027e-18	32.7027
BP_POSITIVE_REGULATION_OF_CELL_MIGRATION_INVOLVED_IN_SPROUTING_ANGIOGENESIS	0.198298	0.00667508	9.18787	4.00268e-19	6.17825e-18	32.6602
BP_NEPHRON_TUBULE_FORMATION	0.174294	0.00338752	9.18318	4.16221e-19	6.40941e-18	32.6218
BP_PHOSPHOLIPASE_C_ACTIVATING_G_PROTEIN_COUPLED_RECEPTOR_SIGNALING_PATHWAY	0.138366	0.00935364	9.17631	4.40756e-19	6.77133e-18	32.5656
BP_REGULATION_OF_TELOMERE_MAINTENANCE	-0.170372	-0.00979286	-9.17346	4.51334e-19	6.91765e-18	32.5423
BP_POSITIVE_REGULATION_OF_NON_CANONICAL_WNT_SIGNALING_PATHWAY	0.198818	0.00776829	9.17012	4.64045e-19	7.09588e-18	32.5151
MF_METALLOENDOPEPTIDASE_INHIBITOR_ACTIVITY	0.224583	0.0045821	9.16895	4.68621e-19	7.13768e-18	32.5054
CC_CATALYTIC_STEP_2_SPLICEOSOME	-0.190926	-0.0129563	-9.16824	4.71376e-19	7.15794e-18	32.4997
BP_CELLULAR_RESPONSE_TO_CALCIUM_ION	0.109382	0.00862357	9.15683	5.18336e-19	7.85285e-18	32.4065
BP_POSITIVE_REGULATION_OF_BONE_MINERALIZATION	0.169176	0.00819821	9.15186	5.40198e-19	8.16521e-18	32.3659
BP_CELL_FATE_SPECIFICATION	0.107973	0.0133355	9.14936	5.51543e-19	8.31753e-18	32.3455
CC_SPLICEOSOMAL_COMPLEX	-0.170195	-0.0152371	-9.1487	5.54568e-19	8.34396e-18	32.3402
BP_SKELETAL_SYSTEM_DEVELOPMENT	0.102722	0.00321579	9.14187	5.8697e-19	8.81126e-18	32.2845
BP_POSTREPLICATION_REPAIR	-0.1846	-0.0155124	-9.14077	5.92321e-19	8.8713e-18	32.2755
BP_REGULATION_OF_NEURONAL_SYNAPTIC_PLASTICITY	0.133947	-0.0028801	9.13784	6.06933e-19	9.06944e-18	32.2516
MF_CALCIUM_ACTIVATED_POTASSIUM_CHANNEL_ACTIVITY	0.196647	0.0175986	9.13471	6.22896e-19	9.28682e-18	32.2262
BP_REGULATION_OF_INSULIN_LIKE_GROWTH_FACTOR_RECEPTOR_SIGNALING_PATHWAY	0.16306	0.0154837	9.13384	6.27419e-19	9.33303e-18	32.2191
BP_REGULATION_OF_ANIMAL_ORGAN_MORPHOGENESIS	0.128625	0.00173733	9.12387	6.81566e-19	1.01156e-17	32.1378
BP_CAMP_MEDIATED_SIGNALING	0.12883	0.00198929	9.12288	6.8717e-19	1.01757e-17	32.1298
BP_AXON_DEVELOPMENT	0.108948	0.00246065	9.12256	6.8898e-19	1.01795e-17	32.1272
MF_ELECTRON_TRANSFER_ACTIVITY	-0.179253	-0.00682818	-9.11276	7.47302e-19	1.10164e-17	32.0475
MF_CALCIUM_DEPENDENT_PHOSPHOLIPID_BINDING	0.115802	0.0121793	9.11133	7.56211e-19	1.11228e-17	32.0358
MF_VOLTAGE_GATED_CHANNEL_ACTIVITY	0.117189	0.00825594	9.10227	8.15089e-19	1.19619e-17	31.9623
BP_NCRNA_3_END_PROCESSING	-0.218898	-0.0120127	-9.10165	8.19325e-19	1.19973e-17	31.9572
BP_CELL_MATRIX_ADHESION	0.136474	0.00396533	9.1006	8.26445e-19	1.20746e-17	31.9487
BP_LONG_TERM_SYNAPTIC_POTENTIATION	0.118115	0.00419463	9.09764	8.46973e-19	1.2347e-17	31.9246
BP_COLLAGEN_BIOSYNTHETIC_PROCESS	0.1801	0.0022973	9.09648	8.5515e-19	1.24386e-17	31.9152
BP_ENDOTHELIAL_CELL_CHEMOTAXIS	0.15707	0.000366771	9.09518	8.64384e-19	1.2545e-17	31.9046
BP_POSITIVE_REGULATION_OF_MRNA_PROCESSING	-0.167	-0.0131726	-9.09351	8.76429e-19	1.26918e-17	31.8911
CC_PLATELET_ALPHA_GRANULE	0.151316	0.00937605	9.08959	9.053e-19	1.30522e-17	31.8593
BP_PROTEIN_K48_LINKED_UBIQUITINATION	-0.139024	-0.0126192	-9.0876	9.2027e-19	1.321e-17	31.8432
BP_MUSCLE_SYSTEM_PROCESS	0.112257	0.00261971	9.08702	9.24759e-19	1.32454e-17	31.8384
BP_RNA_SPLICING_VIA_TRANSESTERIFICATION_REACTIONS	-0.156483	-0.0148198	-9.0835	9.52006e-19	1.3606e-17	31.8099
BP_NEGATIVE_REGULATION_OF_LYASE_ACTIVITY	0.129526	0.0081536	9.08122	9.70113e-19	1.38347e-17	31.7914
BP_CALCIUM_ION_TRANSPORT	0.101761	0.00640127	9.07571	1.01535e-18	1.44483e-17	31.7467
BP_RRNA_MODIFICATION	-0.234445	-0.016903	-9.07297	1.03858e-18	1.47416e-17	31.7245
BP_CELL_SUBSTRATE_ADHESION	0.130122	0.00409545	9.07275	1.04045e-18	1.47416e-17	31.7227
BP_MOTOR_NEURON_AXON_GUIDANCE	0.15063	0.00576637	9.07205	1.04645e-18	1.47946e-17	31.7171
BP_MYOBLAST_DIFFERENTIATION	0.118375	0.00208081	9.06727	1.08858e-18	1.53572e-17	31.6783
BP_BLASTOCYST_GROWTH	-0.191224	-0.00553758	-9.06254	1.13195e-18	1.59347e-17	31.64
MF_SODIUM_CHANNEL_ACTIVITY	0.144567	0.00897843	9.05931	1.16251e-18	1.6286e-17	31.6139
BP_CELL_CYCLE_G2_M_PHASE_TRANSITION	-0.138149	-0.011085	-9.05912	1.16435e-18	1.6286e-17	31.6123
BP_GLUTAMATE_SECRETION	0.148124	0.00862279	9.05671	1.18768e-18	1.6577e-17	31.5929
MF_RRNA_BINDING	-0.200343	-0.0147957	-9.05437	1.21079e-18	1.68637e-17	31.5739
BP_RNA_CATABOLIC_PROCESS	-0.124227	-0.00955574	-9.05104	1.24455e-18	1.72972e-17	31.547
MF_POTASSIUM_CHANNEL_ACTIVITY	0.131521	0.00907339	9.04961	1.25934e-18	1.74657e-17	31.5354
BP_NADP_METABOLIC_PROCESS	-0.144071	-0.00775637	-9.04759	1.28046e-18	1.77211e-17	31.5191
MF_ION_GATED_CHANNEL_ACTIVITY	0.14037	0.0185012	9.04632	1.29391e-18	1.7832e-17	31.5088
BP_NEPHRON_DEVELOPMENT	0.125296	0.00718285	9.04298	1.33004e-18	1.82915e-17	31.4818
BP_VENTRAL_SPINAL_CORD_INTERNEURON_DIFFERENTIATION	0.178231	0.0178689	9.04182	1.34278e-18	1.84281e-17	31.4724
BP_REGULATION_OF_METAL_ION_TRANSPORT	0.105377	0.00411841	9.0412	1.34964e-18	1.84836e-17	31.4674
BP_REGULATION_OF_NEUROTRANSMITTER_TRANSPORT	0.110514	0.00200682	9.03701	1.39704e-18	1.90929e-17	31.4336
CC_MEDIATOR_COMPLEX	-0.16148	-0.0119217	-9.02604	1.52893e-18	2.08519e-17	31.345
MF_RECEPTOR_ANTANIST_ACTIVITY	0.167032	0.0169742	9.02567	1.53363e-18	2.08726e-17	31.342
BP_MUSCLE_CELL_DIFFERENTIATION	0.110821	-0.000366736	9.02175	1.58388e-18	2.15119e-17	31.3104
BP_DNA_DOUBLE_STRAND_BREAK_PROCESSING	-0.212214	-0.00924631	-9.01715	1.64498e-18	2.22956e-17	31.2733
BP_PURINE_NUCLEOSIDE_MONOPHOSPHATE_BIOSYNTHETIC_PROCESS	-0.210747	-0.0041578	-9.01609	1.65936e-18	2.24441e-17	31.2647
BP_RNA_SPLICING	-0.146872	-0.0147247	-9.00917	1.75643e-18	2.37082e-17	31.209
MF_HYDRO_LYASE_ACTIVITY	-0.11921	-0.00453213	-9.00671	1.79225e-18	2.41284e-17	31.1891
BP_THIOESTER_BIOSYNTHETIC_PROCESS	-0.12439	-0.00929378	-9.00653	1.79492e-18	2.41284e-17	31.1877
CC_PROTEIN_KINASE_COMPLEX	-0.113906	-0.00835664	-9.0054	1.81157e-18	2.43025e-17	31.1786
BP_ESTABLISHMENT_OF_PROTEIN_LOCALIZATION_TO_TELOMERE	-0.244298	-0.0130872	-9.00485	1.81981e-18	2.43632e-17	31.1742
BP_TRANSMISSION_OF_NERVE_IMPULSE	0.131956	0.0115024	9.00391	1.83388e-18	2.45015e-17	31.1666
BP_CELL_DIFFERENTIATION_INVOLVED_IN_KIDNEY_DEVELOPMENT	0.140133	0.0085066	9.00024	1.88995e-18	2.51994e-17	31.1371
BP_REGULATION_OF_POSTSYNAPTIC_MEMBRANE_POTENTIAL	0.122208	0.00250264	8.99763	1.93094e-18	2.56936e-17	31.116
BP_REGULATION_OF_COLLATERAL_SPROUTING	0.179366	0.00312271	8.9971	1.93926e-18	2.57522e-17	31.1118
CC_LGI_LUMEN	0.118362	0.0123764	8.99304	2.005e-18	2.65178e-17	31.0791
BP_RIBONUCLEOSIDE_MONOPHOSPHATE_BIOSYNTHETIC_PROCESS	-0.179127	-0.00570045	-8.98936	2.06646e-18	2.72208e-17	31.0495
BP_INNERVATION	0.193201	0.00724616	8.9873	2.10158e-18	2.7628e-17	31.0329
BP_CELLULAR_LIPID_CATABOLIC_PROCESS	-0.105851	-0.00144647	-8.98542	2.13419e-18	2.80005e-17	31.0178
BP_MRNA_CIS_SPLICING_VIA_SPLICEOSOME	-0.20583	-0.020818	-8.97788	2.27013e-18	2.97247e-17	30.9573
BP_STRIATED_MUSCLE_CELL_DIFFERENTIATION	0.107798	0.000492915	8.97084	2.40484e-18	3.14259e-17	30.9007
BP_POSITIVE_REGULATION_OF_DNA_REPAIR	-0.146153	-0.00977583	-8.96778	2.46587e-18	3.21593e-17	30.8761
MF_CATALYTIC_ACTIVITY_ACTING_ON_A_NUCLEIC_ACID	-0.154631	-0.0118921	-8.96718	2.47807e-18	3.22543e-17	30.8713
BP_NUCLEOBASE_CONTAINING_COMPOUND_TRANSPORT	-0.127532	-0.0101138	-8.96011	2.62564e-18	3.41073e-17	30.8145
BP_NEGATIVE_REGULATION_OF_CELL_CYCLE_G2_M_PHASE_TRANSITION	-0.143853	-0.00980771	-8.95945	2.63979e-18	3.42234e-17	30.8093
MF_POLY_A_SPECIFIC_RIBONUCLEASE_ACTIVITY	-0.220666	0.000655391	-8.95914	2.64644e-18	3.42419e-17	30.8068
MF_ENDONUCLEASE_ACTIVITY_ACTIVE_WITH_EITHER_RIBO_OR_DEOXYRIBONUCLEIC_ACIDS_AND_PRODUCING_5_PHOSPHOMONOESTERS	-0.178748	-0.012499	-8.95751	2.68202e-18	3.46339e-17	30.7937
MF_PHOSPHOTRANSFERASE_ACTIVITY_FOR_OTHER_SUBSTITUTED_PHOSPHATE_GROUPS	-0.175732	-0.00324174	-8.95699	2.69338e-18	3.47124e-17	30.7895
MF_LIGASE_ACTIVITY_FORMING_CARBON_NITROGEN_BONDS	-0.146169	-0.0119118	-8.95383	2.76395e-18	3.5552e-17	30.7642
BP_TELOMERE_MAINTENANCE_VIA_RECOMBINATION	-0.193814	-0.00848638	-8.94788	2.90161e-18	3.72496e-17	30.7165
MF_LIGASE_ACTIVITY_FORMING_CARBON_SULFUR_BONDS	-0.12411	-0.00322549	-8.94419	2.99038e-18	3.83143e-17	30.6869
BP_POSITIVE_REGULATION_OF_EPITHELIAL_CELL_PROLIFERATION	0.1122	0.00538592	8.94275	3.02577e-18	3.86921e-17	30.6754
BP_AMINOGLYCAN_METABOLIC_PROCESS	0.114941	0.00143989	8.93963	3.10389e-18	3.96139e-17	30.6504
MF_NUCLEOTIDE_SUGAR_TRANSMEMBRANE_TRANSPORTER_ACTIVITY	-0.20059	-0.00462384	-8.93882	3.12446e-18	3.97989e-17	30.6439
BP_POSITIVE_REGULATION_OF_TELOMERASE_ACTIVITY	-0.176889	-0.0120442	-8.93788	3.14844e-18	4.00267e-17	30.6364
MF_VOLTAGE_GATED_CALCIUM_CHANNEL_ACTIVITY	0.141981	0.00583941	8.9353	3.21549e-18	4.07213e-17	30.6157
BP_REGULATION_OF_CATION_CHANNEL_ACTIVITY	0.119953	0.00356396	8.9347	3.23124e-18	4.08419e-17	30.6109
MF_GENERAL_TRANSCRIPTION_INITIATION_FACTOR_ACTIVITY	-0.152377	-0.0137313	-8.92643	3.45664e-18	4.36069e-17	30.5448
BP_PIGMENT_BIOSYNTHETIC_PROCESS	-0.119275	-0.00642759	-8.91932	3.66304e-18	4.61219e-17	30.4879
BP_OPSONIZATION	0.178882	0.00218591	8.91884	3.67749e-18	4.62152e-17	30.4841
MF_EXONUCLEASE_ACTIVITY	-0.162313	-0.0131707	-8.9116	3.90077e-18	4.89275e-17	30.4262
BP_VASCULAR_PROCESS_IN_CIRCULATORY_SYSTEM	0.104543	0.00690706	8.90936	3.97249e-18	4.9732e-17	30.4084
BP_POSITIVE_REGULATION_OF_CELLULAR_AMIDE_METABOLIC_PROCESS	-0.107367	-0.0108974	-8.90803	4.01589e-18	5.01795e-17	30.3977
MF_SEMAPHORIN_RECEPTOR_BINDING	0.16016	0.00403753	8.89762	4.37069e-18	5.45031e-17	30.3147
MF_CATALYTIC_ACTIVITY_ACTING_ON_A_RRNA	-0.228923	-0.0219346	-8.8974	4.37852e-18	5.45031e-17	30.3129
BP_TELOMERE_MAINTENANCE	-0.168182	-0.00855263	-8.89467	4.47703e-18	5.56237e-17	30.2911
MF_RNA_POLYMERASE_CORE_ENZYME_BINDING	-0.167248	-0.0117032	-8.8899	4.65405e-18	5.77137e-17	30.2531
BP_MUSCLE_TISSUE_DEVELOPMENT	0.108989	0.00234199	8.88879	4.6961e-18	5.80158e-17	30.2442
CC_SARCOLEMMA	0.139536	-0.00187716	8.88748	4.74627e-18	5.85254e-17	30.2338
BP_REGULATION_OF_MORPHOGENESIS_OF_AN_EPITHELIUM	0.126196	0.00912413	8.88198	4.96317e-18	6.09507e-17	30.19
BP_TRNA_WOBBLE_URIDINE_MODIFICATION	-0.222427	-0.0188731	-8.88159	4.97909e-18	6.09507e-17	30.1868
BP_POSITIVE_REGULATION_OF_MRNA_METABOLIC_PROCESS	-0.142253	-0.0113997	-8.88156	4.98011e-18	6.09507e-17	30.1866
BP_POSITIVE_REGULATION_OF_RESPONSE_TO_DNA_DAMAGE_STIMULUS	-0.126594	-0.0102245	-8.87832	5.11298e-18	6.23098e-17	30.1608
MF_BMP_BINDING	0.205623	0.00654297	8.87816	5.11966e-18	6.23098e-17	30.1595
BP_POSITIVE_REGULATION_OF_PROTEIN_TYROSINE_KINASE_ACTIVITY	0.114231	0.00228687	8.87716	5.16162e-18	6.26299e-17	30.1515
CC_SMN_SM_PROTEIN_COMPLEX	-0.236003	-0.013775	-8.87707	5.16505e-18	6.26299e-17	30.1509
BP_EXTRACELLULAR_MATRIX_ASSEMBLY	0.190664	0.00878838	8.86926	5.50298e-18	6.64817e-17	30.0887
BP_NEURON_MIGRATION	0.103197	0.00204134	8.86862	5.53191e-18	6.67083e-17	30.0836
BP_POSITIVE_REGULATION_OF_TRANSLATION	-0.119034	-0.0118143	-8.86719	5.59628e-18	6.73608e-17	30.0722
BP_MITOTIC_METAPHASE_PLATE_CONGRESSION	-0.191536	-0.00683276	-8.8576	6.04889e-18	7.24959e-17	29.996
BP_PROTEIN_LOCALIZATION_TO_CHROMOSOME	-0.185961	-0.00589347	-8.8511	6.37582e-18	7.61847e-17	29.9443
BP_REGULATION_OF_DNA_BIOSYNTHETIC_PROCESS	-0.129594	-0.00469981	-8.84566	6.6632e-18	7.94737e-17	29.9011
BP_EATING_BEHAVIOR	0.122754	0.00779347	8.84435	6.73429e-18	8.01759e-17	29.8907
BP_NUCLEOSIDE_MONOPHOSPHATE_BIOSYNTHETIC_PROCESS	-0.178173	-0.00479043	-8.84174	6.8781e-18	8.17397e-17	29.87
BP_TRNA_THREONYLCARBAMOYLADENOSINE_METABOLIC_PROCESS	-0.2195	-0.00972155	-8.83823	7.07611e-18	8.39408e-17	29.8421
BP_NEGATIVE_REGULATION_OF_DEVELOPMENTAL_GROWTH	0.104919	0.000406581	8.83034	7.54258e-18	8.93128e-17	29.7795
BP_HISTONE_MRNA_METABOLIC_PROCESS	-0.187545	-0.0125784	-8.83006	7.55925e-18	8.9349e-17	29.7774
BP_NEGATIVE_REGULATION_OF_AXON_EXTENSION_INVOLVED_IN_AXON_GUIDANCE	0.150008	0.00261521	8.82785	7.69578e-18	9.07991e-17	29.7598
BP_FOLIC_ACID_CONTAINING_COMPOUND_METABOLIC_PROCESS	-0.181392	-0.00263537	-8.82626	7.79555e-18	9.18111e-17	29.7472
MF_POTASSIUM_ION_TRANSMEMBRANE_TRANSPORTER_ACTIVITY	0.116165	0.00953449	8.82459	7.90127e-18	9.28895e-17	29.734
BP_METANEPHROS_MORPHOGENESIS	0.133993	0.0138603	8.82273	8.02104e-18	9.41288e-17	29.7192
MF_TELOMERASE_RNA_BINDING	-0.193128	-0.010187	-8.82209	8.06255e-18	9.4447e-17	29.7142
BP_BRANCHING_INVOLVED_IN_SALIVARY_GLAND_MORPHOGENESIS	0.164683	0.00655985	8.81774	8.35053e-18	9.76461e-17	29.6797
CC_PRERIBOSOME	-0.219298	-0.0110913	-8.81568	8.49095e-18	9.89548e-17	29.6634
CC_CONNEXIN_COMPLEX	0.153874	0.00922482	8.81565	8.49261e-18	9.89548e-17	29.6632
BP_G_PROTEIN_COUPLED_RECEPTOR_SIGNALING_PATHWAY_COUPLED_TO_CYCLIC_NUCLEOTIDE_SECOND_MESSENGER	0.136171	0.0065898	8.81259	8.70533e-18	1.01254e-16	29.6389
CC_PRESYNAPTIC_ACTIVE_ZONE_MEMBRANE	0.151188	0.00362233	8.80376	9.34835e-18	1.0854e-16	29.5691
MF_NUCLEOTIDE_TRANSMEMBRANE_TRANSPORTER_ACTIVITY	-0.132816	-0.00623575	-8.79419	1.00979e-17	1.17036e-16	29.4934
BP_NEPHRON_EPITHELIUM_DEVELOPMENT	0.116995	0.0067528	8.79033	1.04173e-17	1.20525e-16	29.4629
BP_MUSCLE_CONTRACTION	0.11539	0.00302093	8.78834	1.05854e-17	1.22182e-16	29.4472
BP_REGULATION_OF_TRANSLATIONAL_FIDELITY	-0.212326	-0.0185577	-8.788	1.06141e-17	1.22182e-16	29.4445
BP_NEGATIVE_REGULATION_OF_AXON_EXTENSION	0.125783	0.00140623	8.78798	1.06164e-17	1.22182e-16	29.4443
BP_NUCLEAR_TRANSCRIBED_MRNA_CATABOLIC_PROCESS_DEADENYLATION_DEPENDENT_DECAY	-0.143538	-0.00987674	-8.78773	1.06376e-17	1.22212e-16	29.4424
BP_POSITIVE_REGULATION_OF_AXONOGENESIS	0.129819	0.00104843	8.7871	1.06915e-17	1.22616e-16	29.4374
BP_POSITIVE_REGULATION_OF_EXCITATORY_POSTSYNAPTIC_POTENTIAL	0.167372	-0.00312366	8.78305	1.10462e-17	1.26463e-16	29.4054
BP_POSITIVE_REGULATION_OF_ERK1_AND_ERK2_CASCADE	0.124512	0.00844508	8.77226	1.20477e-17	1.37448e-16	29.3203
BP_POSITIVE_REGULATION_OF_MORPHOGENESIS_OF_AN_EPITHELIUM	0.121755	0.00962766	8.76927	1.23417e-17	1.40315e-16	29.2967
BP_NEGATIVE_REGULATION_OF_LOCOMOTION	0.120659	0.00449248	8.7689	1.2378e-17	1.40484e-16	29.2938
BP_NEGATIVE_REGULATION_OF_CELL_SUBSTRATE_ADHESION	0.136478	-0.000605282	8.76238	1.3044e-17	1.47787e-16	29.2424
CC_MRNA_CLEAVAGE_FACTOR_COMPLEX	-0.218527	-0.0129055	-8.7597	1.3328e-17	1.50745e-16	29.2213
BP_DEOXYRIBONUCLEOSIDE_TRIPHOSPHATE_METABOLIC_PROCESS	-0.212361	-0.0036779	-8.7584	1.34679e-17	1.52064e-16	29.2111
BP_SERINE_FAMILY_AMINO_ACID_BIOSYNTHETIC_PROCESS	-0.188987	-0.00136688	-8.7564	1.36866e-17	1.54268e-16	29.1953
BP_TELOMERE_ORGANIZATION	-0.165517	-0.00892774	-8.75486	1.38558e-17	1.55908e-16	29.1832
BP_NEGATIVE_REGULATION_OF_SYNAPTIC_TRANSMISSION	0.11139	0.00156642	8.74784	1.46603e-17	1.64677e-16	29.1279
BP_ASTROCYTE_DIFFERENTIATION	0.10587	0.00473659	8.74717	1.47385e-17	1.65272e-16	29.1227
BP_MITOTIC_DNA_INTEGRITY_CHECKPOINT_SIGNALING	-0.147281	-0.0147227	-8.74178	1.53897e-17	1.72281e-16	29.0803
BP_PRESYNAPSE_ORGANIZATION	0.143239	0.00308204	8.74104	1.5482e-17	1.73019e-16	29.0744
CC_MITOCHONDRIAL_LARGE_RIBOSOMAL_SUBUNIT	-0.231223	-0.0106838	-8.7403	1.55739e-17	1.7375e-16	29.0686
BP_PROTEIN_K11_LINKED_UBIQUITINATION	-0.169998	-0.0150798	-8.73587	1.61374e-17	1.79731e-16	29.0338
BP_SALIVARY_GLAND_DEVELOPMENT	0.135565	0.00563888	8.73191	1.66581e-17	1.85216e-16	29.0026
BP_CELL_DIFFERENTIATION_IN_SPINAL_CORD	0.118862	0.0112605	8.73095	1.67855e-17	1.86302e-16	28.9952
BP_TRANSCRIPTION_BY_RNA_POLYMERASE_I	-0.175819	-0.013891	-8.73075	1.68126e-17	1.86302e-16	28.9936
BP_POSITIVE_REGULATION_OF_INSULIN_LIKE_GROWTH_FACTOR_RECEPTOR_SIGNALING_PATHWAY	0.189713	0.0129765	8.72781	1.72135e-17	1.90102e-16	28.9705
MF_THIOLESTER_HYDROLASE_ACTIVITY	-0.122306	-0.00716936	-8.72364	1.77979e-17	1.96225e-16	28.9377
BP_REGULATION_OF_CALCIUM_ION_TRANSPORT	0.109823	0.00465539	8.72237	1.79797e-17	1.97897e-16	28.9278
BP_SYNCYTIUM_FORMATION	0.126228	0.00419926	8.72148	1.81091e-17	1.98988e-16	28.9208
MF_DELAYED_RECTIFIER_POTASSIUM_CHANNEL_ACTIVITY	0.154347	0.014103	8.71578	1.89544e-17	2.07928e-16	28.876
BP_NEURAL_CREST_CELL_DIFFERENTIATION	0.116953	0.00316565	8.7136	1.92877e-17	2.11231e-16	28.8589
BP_POSITIVE_REGULATION_OF_ACTIN_FILAMENT_BUNDLE_ASSEMBLY	0.126378	0.000355288	8.70738	2.02715e-17	2.21266e-16	28.8102
BP_DORSAL_SPINAL_CORD_DEVELOPMENT	0.16492	0.0153149	8.70528	2.06149e-17	2.24641e-16	28.7937
BP_ATP_SYNTHESIS_COUPLED_ELECTRON_TRANSPORT	-0.211743	-0.00995447	-8.70023	2.14642e-17	2.33508e-16	28.7541
BP_REGULATION_OF_EXCITATORY_SYNAPSE_ASSEMBLY	0.175074	0.0143352	8.69813	2.18273e-17	2.37065e-16	28.7377
BP_GAMMA_AMINOBUTYRIC_ACID_SECRETION	0.194016	0.00453492	8.69701	2.20233e-17	2.38798e-16	28.7289
BP_REGULATION_OF_CYCLASE_ACTIVITY	0.103039	0.0087983	8.69596	2.22083e-17	2.40335e-16	28.7207
BP_POSITIVE_REGULATION_OF_BLOOD_VESSEL_ENDOTHELIAL_CELL_MIGRATION	0.153958	0.00267289	8.69579	2.22384e-17	2.40335e-16	28.7194
BP_REGULATION_OF_CYTOSOLIC_CALCIUM_ION_CONCENTRATION	0.125967	0.00659518	8.69466	2.24417e-17	2.42134e-16	28.7105
BP_REGULATION_OF_VASOCONSTRICTION	0.133287	0.0119787	8.69234	2.28598e-17	2.46241e-16	28.6924
CC_NEUROMUSCULAR_JUNCTION	0.122028	-0.00204607	8.6911	2.30876e-17	2.48286e-16	28.6826
BP_AMP_BIOSYNTHETIC_PROCESS	-0.251413	-0.0113331	-8.68953	2.3379e-17	2.51008e-16	28.6704
BP_PULMONARY_VALVE_MORPHOGENESIS	0.205389	0.0116913	8.68875	2.35258e-17	2.52172e-16	28.6642
MF_CARBOHYDRATE_DERIVATIVE_TRANSMEMBRANE_TRANSPORTER_ACTIVITY	-0.119305	0.000925219	-8.68847	2.35785e-17	2.52324e-16	28.662
BP_REGULATION_OF_VASCULATURE_DEVELOPMENT	0.12469	0.00504732	8.68766	2.37307e-17	2.53539e-16	28.6557
BP_REGULATION_OF_PROTEIN_MATURATION	0.101959	0.00671906	8.68597	2.40536e-17	2.56155e-16	28.6425
BP_REGULATION_OF_MRNA_METABOLIC_PROCESS	-0.125808	-0.00873704	-8.68538	2.41675e-17	2.56951e-16	28.6378
BP_NEUROBLAST_PROLIFERATION	0.105848	0.00667215	8.68423	2.4389e-17	2.58886e-16	28.6289
BP_CELLULAR_RESPONSE_TO_ARSENIC_CONTAINING_SUBSTANCE	-0.170001	-0.0115029	-8.68373	2.44867e-17	2.59504e-16	28.625
BP_DOPAMINE_TRANSPORT	0.135096	0.00915658	8.68285	2.46588e-17	2.60906e-16	28.6181
CC_TRANSCRIPTION_FACTOR_TFTC_COMPLEX	-0.201092	-0.0193327	-8.67981	2.52651e-17	2.6689e-16	28.5943
BP_MESENCHYME_DEVELOPMENT	0.119216	0.00212005	8.67873	2.54843e-17	2.68774e-16	28.5858
BP_NEUROPEPTIDE_SIGNALING_PATHWAY	0.125436	0.00919081	8.67629	2.59849e-17	2.73613e-16	28.5668
CC_SMALL_SUBUNIT_PROCESSOME	-0.217082	-0.0117141	-8.67314	2.6645e-17	2.80114e-16	28.5422
BP_PROTEIN_DNA_COMPLEX_ASSEMBLY	-0.151414	-0.0112224	-8.67156	2.6983e-17	2.83214e-16	28.5298
BP_PROTEASOME_ASSEMBLY	-0.249687	-0.0175895	-8.66705	2.7971e-17	2.91404e-16	28.4946
BP_DNA_INTEGRITY_CHECKPOINT_SIGNALING	-0.154156	-0.0134614	-8.66698	2.79855e-17	2.91404e-16	28.4941
BP_REGULATION_OF_WNT_SIGNALING_PATHWAY_PLANAR_CELL_POLARITY_PATHWAY	0.200842	0.00349485	8.6617	2.91875e-17	3.02959e-16	28.4528
BP_REGULATION_OF_VESICLE_FUSION	0.143122	0.00580801	8.66134	2.92717e-17	3.03073e-16	28.45
BP_REGULATION_OF_ENDOTHELIAL_CELL_MIGRATION	0.122549	0.00149543	8.66126	2.92909e-17	3.03073e-16	28.4494
MF_N_ACYLTRANSFERASE_ACTIVITY	-0.101524	-0.00283377	-8.65798	3.00651e-17	3.10593e-16	28.4238
MF_ENDORIBONUCLEASE_ACTIVITY	-0.139495	-0.0112896	-8.65556	3.06509e-17	3.16148e-16	28.4049
BP_NUCLEAR_TRANSCRIBED_MRNA_CATABOLIC_PROCESS_EXONUCLEOLYTIC	-0.210898	-0.0147596	-8.65362	3.11259e-17	3.20066e-16	28.3898
CC_PLASMA_MEMBRANE_RAFT	0.119726	0.00425339	8.65361	3.11283e-17	3.20066e-16	28.3897
BP_VENTRAL_SPINAL_CORD_DEVELOPMENT	0.115768	0.00932987	8.65033	3.19526e-17	3.28027e-16	28.3641
BP_SKELETAL_SYSTEM_MORPHOGENESIS	0.104159	0.00161755	8.64748	3.26837e-17	3.35008e-16	28.3419
BP_CHEMICAL_SYNAPTIC_TRANSMISSION_POSTSYNAPTIC	0.118423	-0.000328724	8.64388	3.36333e-17	3.44204e-16	28.3139
CC_SITE_OF_DOUBLE_STRAND_BREAK	-0.146766	-0.00776968	-8.64222	3.40804e-17	3.48236e-16	28.3009
BP_GAMMA_AMINOBUTYRIC_ACID_TRANSPORT	0.15648	0.00539187	8.63833	3.51497e-17	3.58604e-16	28.2706
BP_SIGNAL_TRANSDUCTION_BY_P53_CLASS_MEDIATOR	-0.101007	-0.0101298	-8.63329	3.65881e-17	3.72121e-16	28.2313
BP_NUCLEUS_ORGANIZATION	-0.11821	-0.00867824	-8.63167	3.70612e-17	3.76349e-16	28.2187
BP_DNA_TEMPLATED_TRANSCRIPTION_INITIATION	-0.135806	-0.0132207	-8.62688	3.84967e-17	3.90322e-16	28.1815
BP_RECEPTOR_CLUSTERING	0.128219	-0.00188759	8.62205	4.00026e-17	4.04341e-16	28.1439
BP_CARTILAGE_DEVELOPMENT	0.128187	0.00481946	8.61861	4.11071e-17	4.14866e-16	28.1172
BP_METANEPHROS_DEVELOPMENT	0.121874	0.0091004	8.61663	4.17597e-17	4.20804e-16	28.1017
BP_RIBOSOMAL_SMALL_SUBUNIT_BIOGENESIS	-0.194954	-0.0138038	-8.61289	4.3015e-17	4.32789e-16	28.0727
BP_COMPLEMENT_ACTIVATION_LECTIN_PATHWAY	0.210216	0.00154721	8.61177	4.33989e-17	4.35495e-16	28.064
BP_SPLICEOSOMAL_COMPLEX_ASSEMBLY	-0.171398	-0.0187099	-8.6102	4.39422e-17	4.40093e-16	28.0518
BP_REGULATION_OF_CATION_TRANSMEMBRANE_TRANSPORT	0.100069	0.00331389	8.60398	4.61621e-17	4.60919e-16	28.0035
BP_COLLECTING_DUCT_DEVELOPMENT	0.150655	0.014499	8.59762	4.85455e-17	4.81783e-16	27.9542
MF_STRUCTURAL_CONSTITUENT_OF_MUSCLE	0.154862	0.00624797	8.59234	5.06194e-17	5.01606e-16	27.9132
BP_NEGATIVE_REGULATION_OF_RESPONSE_TO_WOUNDING	0.117926	0.0125479	8.59118	5.10862e-17	5.05469e-16	27.9042
BP_VASOCONSTRICTION	0.129238	0.0113839	8.58273	5.46173e-17	5.38781e-16	27.8387
BP_REGULATION_OF_MITOPHAGY	-0.190657	-0.0111931	-8.57817	5.66217e-17	5.57715e-16	27.8034
BP_REGULATION_OF_DNA_TEMPLATED_TRANSCRIPTION_INITIATION	-0.127699	-0.00989403	-8.56761	6.15439e-17	6.04383e-16	27.7217
BP_LOOP_OF_HENLE_DEVELOPMENT	0.186557	0.0038475	8.56406	6.32971e-17	6.20671e-16	27.6941
BP_NEGATIVE_REGULATION_OF_VASCULATURE_DEVELOPMENT	0.124275	0.00760005	8.5618	6.44339e-17	6.30875e-16	27.6767
BP_GLOMERULUS_DEVELOPMENT	0.161506	0.00886249	8.5578	6.64983e-17	6.50117e-16	27.6458
CC_PROTEIN_ACETYLTRANSFERASE_COMPLEX	-0.15514	-0.0112989	-8.5507	7.03274e-17	6.8653e-16	27.5909
MF_OMEGA_PEPTIDASE_ACTIVITY	-0.114082	-0.00318086	-8.54957	7.09566e-17	6.91642e-16	27.5822
BP_EMBRYONIC_CRANIAL_SKELETON_MORPHOGENESIS	0.122756	-0.0042768	8.54934	7.10851e-17	6.91867e-16	27.5804
BP_MRNA_CATABOLIC_PROCESS	-0.11887	-0.00854402	-8.54292	7.47741e-17	7.24401e-16	27.5309
MF_NADPLUS_BINDING	-0.143779	-0.000746409	-8.54276	7.48695e-17	7.24401e-16	27.5296
BP_REGULATION_OF_CELL_FATE_COMMITMENT	0.153793	0.0192146	8.5424	7.5083e-17	7.25397e-16	27.5268
BP_POSITIVE_REGULATION_OF_ENDOTHELIAL_CELL_MIGRATION	0.130272	0.00117637	8.54181	7.543e-17	7.27678e-16	27.5223
CC_COMPLEX_OF_COLLAGEN_TRIMERS	0.239279	0.00870334	8.53592	7.90145e-17	7.61138e-16	27.4768
MF_RNA_POLYMERASE_BINDING	-0.141585	-0.0122986	-8.53505	7.95544e-17	7.65215e-16	27.4701
BP_REGULATION_OF_ODONTOGENESIS_OF_DENTIN_CONTAINING_TOOTH	0.18053	0.00880922	8.53353	8.05121e-17	7.73293e-16	27.4584
BP_REGULATION_OF_ADENYLATE_CYCLASE_ACTIVATING_G_PROTEIN_COUPLED_RECEPTOR_SIGNALING_PATHWAY	0.190338	4.97108e-05	8.52592	8.54817e-17	8.19825e-16	27.3997
BP_ATP_METABOLIC_PROCESS	-0.118225	-0.00731183	-8.5239	8.68458e-17	8.31691e-16	27.3842
BP_POSITIVE_REGULATION_OF_DOUBLE_STRAND_BREAK_REPAIR	-0.149977	-0.0121102	-8.52348	8.71327e-17	8.33222e-16	27.381
BP_NADH_DEHYDROGENASE_COMPLEX_ASSEMBLY	-0.218959	-0.0158196	-8.52279	8.76057e-17	8.36526e-16	27.3757
BP_BONE_DEVELOPMENT	0.109067	0.00233972	8.51457	9.3457e-17	8.91102e-16	27.3123
BP_METANEPHRIC_NEPHRON_DEVELOPMENT	0.13857	0.0122123	8.51372	9.40784e-17	8.95725e-16	27.3058
BP_REGULATION_OF_PROTEIN_KINASE_A_SIGNALING	0.169289	0.0092955	8.51165	9.56205e-17	9.09087e-16	27.2899
BP_PROTEIN_FOLDING	-0.115736	-0.00816147	-8.51007	9.6821e-17	9.19169e-16	27.2777
BP_POSTSYNAPTIC_SPECIALIZATION_ASSEMBLY	0.186559	0.00144978	8.50875	9.78264e-17	9.27372e-16	27.2675
BP_MESENCHYMAL_CELL_DEVELOPMENT	0.118937	0.00260618	8.50444	1.0119e-16	9.57871e-16	27.2344
BP_MUCOPOLYSACCHARIDE_METABOLIC_PROCESS	0.128581	0.00166515	8.50181	1.03302e-16	9.76455e-16	27.2142
BP_DETECTION_OF_TEMPERATURE_STIMULUS	0.153475	0.00588787	8.49828	1.06206e-16	1.00246e-15	27.187
BP_BLOOD_VESSEL_ENDOTHELIAL_CELL_MIGRATION	0.129081	0.002384	8.49569	1.08385e-16	1.02156e-15	27.1671
BP_REGULATION_OF_CHROMOSOME_ORGANIZATION	-0.167716	-0.00778029	-8.48308	1.19646e-16	1.12608e-15	27.0703
BP_DEOXYRIBOSE_PHOSPHATE_METABOLIC_PROCESS	-0.137467	-0.00973364	-8.48281	1.19898e-16	1.12683e-15	27.0682
BP_PROTEIN_KINASE_C_SIGNALING	0.121435	0.00549244	8.48218	1.20489e-16	1.13077e-15	27.0634
BP_NEGATIVE_REGULATION_OF_BLOOD_PRESSURE	0.118941	0.00991242	8.48177	1.20874e-16	1.13276e-15	27.0603
BP_MESENCHYMAL_CELL_DIFFERENTIATION	0.114657	0.00140829	8.48066	1.21932e-16	1.14105e-15	27.0517
BP_PORPHYRIN_CONTAINING_COMPOUND_METABOLIC_PROCESS	-0.117809	-0.00683402	-8.47862	1.23892e-16	1.15774e-15	27.0361
BP_ENDOTHELIAL_CELL_PROLIFERATION	0.127091	0.00623118	8.47293	1.29539e-16	1.20879e-15	26.9924
BP_RIBOSOMAL_LARGE_SUBUNIT_BIOGENESIS	-0.203704	-0.0182503	-8.47038	1.32146e-16	1.23136e-15	26.9729
BP_MITOTIC_G2_DNA_DAMAGE_CHECKPOINT_SIGNALING	-0.157459	-0.00958207	-8.45589	1.47993e-16	1.37707e-15	26.862
BP_CHONDROITIN_SULFATE_PROTEOGLYCAN_METABOLIC_PROCESS	0.168287	0.00320337	8.45146	1.53212e-16	1.42362e-15	26.828
BP_ASPARTATE_FAMILY_AMINO_ACID_BIOSYNTHETIC_PROCESS	-0.145779	-0.0118673	-8.44696	1.58685e-16	1.47079e-15	26.7936
CC_SODIUM_CHANNEL_COMPLEX	0.177149	0.0109931	8.44692	1.58738e-16	1.47079e-15	26.7933
BP_REGULATION_OF_KIDNEY_DEVELOPMENT	0.125724	0.011354	8.44317	1.63451e-16	1.51233e-15	26.7646
BP_PROTEIN_INSERTION_INTO_MEMBRANE	-0.130616	-0.00714001	-8.44231	1.64547e-16	1.52032e-15	26.7581
BP_POSITIVE_REGULATION_OF_ENDOTHELIAL_CELL_CHEMOTAXIS	0.171182	0.00190457	8.43977	1.67851e-16	1.54649e-15	26.7386
BP_POSITIVE_REGULATION_OF_DNA_METABOLIC_PROCESS	-0.124385	-0.00828502	-8.43946	1.68258e-16	1.54807e-15	26.7362
BP_ESTABLISHMENT_OF_PROTEIN_LOCALIZATION_TO_CHROMOSOME	-0.218933	-0.0134608	-8.43824	1.69854e-16	1.56056e-15	26.727
BP_KIDNEY_MORPHOGENESIS	0.107791	0.00755748	8.4359	1.72995e-16	1.5872e-15	26.709
BP_NON_CANONICAL_WNT_SIGNALING_PATHWAY	0.139908	-0.00131885	8.42712	1.85249e-16	1.69488e-15	26.642
CC_LAMININ_COMPLEX	0.197014	0.00849628	8.42455	1.88987e-16	1.72668e-15	26.6224
CC_CYTOPLASMIC_EXOSOME_RNASE_COMPLEX	-0.22353	-0.0185748	-8.41978	1.96143e-16	1.78957e-15	26.586
BP_COLLAGEN_METABOLIC_PROCESS	0.147917	0.00156024	8.41836	1.98327e-16	1.80698e-15	26.5752
BP_POSITIVE_REGULATION_OF_NEURAL_PRECURSOR_CELL_PROLIFERATION	0.113418	0.00980445	8.41595	2.02071e-16	1.83854e-15	26.5569
BP_SIGNAL_TRANSDUCTION_IN_RESPONSE_TO_DNA_DAMAGE	-0.124029	-0.012359	-8.41425	2.04765e-16	1.86047e-15	26.5439
BP_LEUKOCYTE_MIGRATION_INVOLVED_IN_INFLAMMATORY_RESPONSE	0.203422	0.00322421	8.40938	2.1267e-16	1.92962e-15	26.5068
BP_PERIPHERAL_NERVOUS_SYSTEM_NEURON_DIFFERENTIATION	0.175576	0.0218321	8.40382	2.22076e-16	2.01218e-15	26.4644
CC_SCHAFFER_COLLATERAL_CA1_SYNAPSE	0.100064	0.00664894	8.40005	2.28684e-16	2.06919e-15	26.4357
BP_SHORT_CHAIN_FATTY_ACID_METABOLIC_PROCESS	-0.198847	-0.0107533	-8.39854	2.31384e-16	2.09074e-15	26.4242
BP_RRNA_CATABOLIC_PROCESS	-0.184805	-0.0143922	-8.39734	2.33543e-16	2.10735e-15	26.4151
BP_ARTERY_DEVELOPMENT	0.149468	0.00273075	8.39678	2.34568e-16	2.11079e-15	26.4108
BP_GMP_BIOSYNTHETIC_PROCESS	-0.227088	-0.00261609	-8.39376	2.40127e-16	2.15786e-15	26.3879
CC_INTERSTITIAL_MATRIX	0.225421	-0.00114494	8.39334	2.40906e-16	2.16189e-15	26.3847
CC_DYSTROPHIN_ASSOCIATED_GLYCOPROTEIN_COMPLEX	0.190398	-0.000884284	8.39131	2.44737e-16	2.19327e-15	26.3692
BP_RNA_PHOSPHODIESTER_BOND_HYDROLYSIS_ENDONUCLEOLYTIC	-0.142823	-0.0108993	-8.39009	2.47063e-16	2.21109e-15	26.36
BP_AORTA_DEVELOPMENT	0.160165	0.000987897	8.38899	2.49197e-16	2.22715e-15	26.3515
BP_RNA_LOCALIZATION	-0.150331	-0.0107923	-8.38691	2.53247e-16	2.26027e-15	26.3357
CC_TELOMERASE_HOLOENZYME_COMPLEX	-0.192599	-0.0059682	-8.38283	2.61394e-16	2.32981e-15	26.3047
BP_MITOTIC_CELL_CYCLE_PHASE_TRANSITION	-0.115525	-0.00915815	-8.38219	2.62701e-16	2.33829e-15	26.2999
CC_EXTRINSIC_COMPONENT_OF_CYTOPLASMIC_SIDE_OF_PLASMA_MEMBRANE	0.104395	0.00277756	8.3775	2.72417e-16	2.42149e-15	26.2643
CC_CALCIUM_CHANNEL_COMPLEX	0.131113	0.00527855	8.37699	2.73506e-16	2.42788e-15	26.2604
BP_POSITIVE_REGULATION_OF_METAPHASE_ANAPHASE_TRANSITION_OF_CELL_CYCLE	-0.196644	-0.00777306	-8.37586	2.75911e-16	2.44591e-15	26.2518
BP_COLLATERAL_SPROUTING	0.147427	-0.00150616	8.37557	2.76535e-16	2.44814e-15	26.2496
BP_OVULATION_CYCLE	0.121692	0.00646231	8.37141	2.85604e-16	2.52161e-15	26.218
BP_NEUROTRANSMITTER_GATED_ION_CHANNEL_CLUSTERING	0.191579	0.0049389	8.36962	2.89582e-16	2.5533e-15	26.2044
BP_NUCLEOBASE_CONTAINING_SMALL_MOLECULE_BIOSYNTHETIC_PROCESS	-0.182445	-0.0211759	-8.36804	2.93149e-16	2.57782e-15	26.1924
BP_EXOCRINE_SYSTEM_DEVELOPMENT	0.117956	0.00656864	8.36693	2.95674e-16	2.59308e-15	26.184
BP_REGULATION_OF_MRNA_CATABOLIC_PROCESS	-0.11209	-0.00717516	-8.36385	3.02813e-16	2.65214e-15	26.1607
BP_EMBRYONIC_SKELETAL_SYSTEM_MORPHOGENESIS	0.113342	0.000908466	8.36156	3.08253e-16	2.6926e-15	26.1432
CC_SYNAPTIC_CLEFT	0.181832	0.0103377	8.36073	3.10218e-16	2.7052e-15	26.137
BP_MIDBODY_ABSCISSION	-0.177496	-0.0116512	-8.36058	3.10596e-16	2.7052e-15	26.1358
BP_MEMBRANE_DEPOLARIZATION	0.110884	0.00747737	8.36044	3.10933e-16	2.7052e-15	26.1348
BP_SECOND_MESSENGER_MEDIATED_SIGNALING	0.10879	0.00620179	8.36013	3.11672e-16	2.70804e-15	26.1324
BP_NUCLEOTIDE_SUGAR_TRANSMEMBRANE_TRANSPORT	-0.192104	-0.00203992	-8.35762	3.17792e-16	2.75756e-15	26.1134
BP_NUCLEOSOME_MOBILIZATION	-0.211551	-0.00958498	-8.3564	3.20811e-16	2.78008e-15	26.1041
CC_METHYLTRANSFERASE_COMPLEX	-0.165304	-0.0152566	-8.35521	3.23778e-16	2.80209e-15	26.0951
MF_ENDORIBONUCLEASE_ACTIVITY_PRODUCING_5_PHOSPHOMONOESTERS	-0.180235	-0.0154346	-8.35493	3.24462e-16	2.80431e-15	26.093
BP_MYOBLAST_MIGRATION	0.178863	0.00668493	8.35315	3.2898e-16	2.83961e-15	26.0795
BP_ANIMAL_ORGAN_MATURATION	0.118742	0.00951004	8.35228	3.31197e-16	2.855e-15	26.0729
BP_REGULATION_OF_NEURON_MIGRATION	0.125607	0.000700207	8.35177	3.32505e-16	2.86251e-15	26.0691
CC_METHYLOSOME	-0.264965	-0.00804016	-8.35152	3.33155e-16	2.86435e-15	26.0672
BP_OLFACTORY_LOBE_DEVELOPMENT	0.101335	0.00468643	8.3497	3.37866e-16	2.90104e-15	26.0534
BP_MEMBRANE_RAFT_ORGANIZATION	0.148567	0.00374015	8.34941	3.38641e-16	2.9039e-15	26.0512
MF_INSULIN_LIKE_GROWTH_FACTOR_BINDING	0.167371	0.0102651	8.34577	3.48302e-16	2.98285e-15	26.0236
CC_SM_LIKE_PROTEIN_FAMILY_COMPLEX	-0.171355	-0.0134201	-8.3452	3.49829e-16	2.99202e-15	26.0193
MF_N_METHYLTRANSFERASE_ACTIVITY	-0.135047	-0.0106895	-8.34251	3.57193e-16	3.05102e-15	25.9989
BP_PENTOSE_PHOSPHATE_SHUNT	-0.212178	-0.00359815	-8.33992	3.64418e-16	3.10869e-15	25.9793
CC_SITE_OF_DNA_DAMAGE	-0.143071	-0.00988673	-8.33809	3.6959e-16	3.14502e-15	25.9655
BP_RESPONSE_TO_ARSENIC_CONTAINING_SUBSTANCE	-0.123096	-0.00533844	-8.33808	3.69635e-16	3.14502e-15	25.9654
BP_RNA_5_END_PROCESSING	-0.199726	-0.0158373	-8.33746	3.71409e-16	3.15602e-15	25.9607
CC_FLEMMING_BODY	-0.153063	-0.00727101	-8.33489	3.78852e-16	3.21509e-15	25.9413
BP_REGULATION_OF_DOPAMINERGIC_NEURON_DIFFERENTIATION	0.167192	0.00750106	8.33288	3.84775e-16	3.26114e-15	25.9261
BP_PHOSPHORYLATION_OF_RNA_POLYMERASE_II_C_TERMINAL_DOMAIN	-0.196328	-0.0174779	-8.33168	3.88363e-16	3.28731e-15	25.917
BP_POSITIVE_REGULATION_OF_DNA_TEMPLATED_TRANSCRIPTION_INITIATION	-0.129645	-0.00998525	-8.3302	3.92809e-16	3.31409e-15	25.9058
BP_EPIDERMIS_MORPHOGENESIS	0.125324	0.0111625	8.33006	3.93251e-16	3.31409e-15	25.9047
BP_PROTEIN_DNA_COMPLEX_SUBUNIT_ORGANIZATION	-0.14212	-0.0106595	-8.32996	3.93548e-16	3.31409e-15	25.904
BP_POSTSYNAPTIC_CYTOSKELETON_ORGANIZATION	0.188513	0.00138775	8.3265	4.04181e-16	3.39491e-15	25.8779
BP_REGULATION_OF_CHEMOTAXIS	0.124857	0.00610396	8.32445	4.10633e-16	3.44469e-15	25.8624
MF_OXIDOREDUCTASE_ACTIVITY_ACTING_ON_THE_CH_CH_GROUP_OF_DONORS	-0.140103	-0.0116982	-8.32291	4.15547e-16	3.48147e-15	25.8507
CC_U2_TYPE_SPLICEOSOMAL_COMPLEX	-0.168037	-0.0155294	-8.3222	4.17835e-16	3.49208e-15	25.8454
BP_VOCALIZATION_BEHAVIOR	0.180887	0.00683189	8.32218	4.17879e-16	3.49208e-15	25.8453
CC_RIBOSOME	-0.190493	-0.0123949	-8.3152	4.40988e-16	3.67584e-15	25.7925
BP_LONG_TERM_SYNAPTIC_DEPRESSION	0.117002	0.0015824	8.31022	4.58267e-16	3.81502e-15	25.7549
BP_NEGATIVE_REGULATION_OF_CALCINEURIN_MEDIATED_SIGNALING	0.165462	-0.00382484	8.30061	4.93457e-16	4.08722e-15	25.6825
MF_EXTRACELLULAR_MATRIX_STRUCTURAL_CONSTITUENT_CONFERRING_COMPRESSION_RESISTANCE	0.184156	0.0176023	8.30011	4.95348e-16	4.09262e-15	25.6787
MF_ACETYLCHOLINE_RECEPTOR_BINDING	0.17157	0.012121	8.30011	4.95357e-16	4.09262e-15	25.6787
BP_MRNA_CLEAVAGE_INVOLVED_IN_MRNA_PROCESSING	-0.213704	-0.0140004	-8.29824	5.02536e-16	4.14672e-15	25.6646
MF_VOLTAGE_GATED_SODIUM_CHANNEL_ACTIVITY	0.161743	0.00686645	8.29766	5.04786e-16	4.16004e-15	25.6602
BP_NUCLEAR_PORE_ORGANIZATION	-0.23974	-0.0144688	-8.2942	5.18402e-16	4.2669e-15	25.6342
BP_KIDNEY_EPITHELIUM_DEVELOPMENT	0.11358	0.00671686	8.29385	5.19802e-16	4.27306e-15	25.6315
BP_CALCIUM_ION_TRANSPORT_INTO_CYTOSOL	0.119414	0.00632598	8.28675	5.48993e-16	4.50737e-15	25.578
BP_TETRAHYDROFOLATE_METABOLIC_PROCESS	-0.193061	-0.00146936	-8.28539	5.54769e-16	4.5491e-15	25.5678
BP_POSITIVE_REGULATION_OF_LOCOMOTION	0.112409	0.00434284	8.28186	5.69997e-16	4.66238e-15	25.5413
BP_NUCLEOTIDE_TRANSMEMBRANE_TRANSPORT	-0.138002	-0.00448784	-8.28186	5.70004e-16	4.66238e-15	25.5413
BP_DNA_BIOSYNTHETIC_PROCESS	-0.124667	-0.00541107	-8.28169	5.70754e-16	4.66269e-15	25.54
BP_REGULATION_OF_CALCIUM_ION_TRANSMEMBRANE_TRANSPORT	0.106408	0.00391918	8.28058	5.75618e-16	4.69075e-15	25.5317
BP_REGULATION_OF_CIRCADIAN_SLEEP_WAKE_CYCLE	0.151682	0.0192729	8.27404	6.05282e-16	4.91417e-15	25.4825
BP_INNER_CELL_MASS_CELL_PROLIFERATION	-0.201626	-0.00549804	-8.27344	6.08081e-16	4.9308e-15	25.4779
BP_REGULATION_OF_SENSORY_PERCEPTION	0.136461	0.0188311	8.27138	6.17778e-16	5.00324e-15	25.4625
BP_POSITIVE_REGULATION_OF_SMOOTH_MUSCLE_CONTRACTION	0.13449	0.00800607	8.26865	6.30859e-16	5.10288e-15	25.4419
BP_URETER_DEVELOPMENT	0.173066	0.00730308	8.26381	6.54729e-16	5.28293e-15	25.4056
BP_REGULATION_OF_TISSUE_REMODELING	0.112278	0.007857	8.26037	6.72213e-16	5.4107e-15	25.3798
BP_MITOTIC_G2_M_TRANSITION_CHECKPOINT	-0.149264	-0.0109364	-8.25917	6.78419e-16	5.45396e-15	25.3708
BP_REGULATION_OF_NUCLEAR_TRANSCRIBED_MRNA_CATABOLIC_PROCESS_NONSENSE_MEDIATED_DECAY	-0.202809	-0.0115065	-8.25646	6.92663e-16	5.55485e-15	25.3504
BP_ASPARTATE_FAMILY_AMINO_ACID_METABOLIC_PROCESS	-0.105508	-0.0136832	-8.25516	6.99621e-16	5.6038e-15	25.3407
BP_IMP_BIOSYNTHETIC_PROCESS	-0.203941	0.00216009	-8.25365	7.07755e-16	5.66204e-15	25.3293
CC_PLATELET_DENSE_GRANULE_LUMEN	0.173333	0.0115779	8.25054	7.24812e-16	5.79143e-15	25.306
BP_REGULATION_OF_CELL_CELL_ADHESION_MEDIATED_BY_CADHERIN	0.151391	0.000790386	8.24874	7.34888e-16	5.8648e-15	25.2925
BP_BONE_GROWTH	0.130585	0.00500703	8.24492	7.56704e-16	6.03157e-15	25.2639
BP_STORE_OPERATED_CALCIUM_ENTRY	0.157271	0.00216861	8.24244	7.71215e-16	6.13977e-15	25.2453
CC_U5_SNRNP	-0.193276	-0.00455507	-8.24164	7.75938e-16	6.16989e-15	25.2393
BP_REGULATION_OF_CELL_CYCLE_G2_M_PHASE_TRANSITION	-0.132574	-0.0105432	-8.24129	7.78003e-16	6.17881e-15	25.2367
BP_RESPONSE_TO_NITROSATIVE_STRESS	-0.181079	-0.0159151	-8.23718	8.02865e-16	6.36087e-15	25.2059
CC_TRANSCRIPTION_PREINITIATION_COMPLEX	-0.187022	-0.00668757	-8.23645	8.0738e-16	6.38891e-15	25.2004
BP_POSITIVE_REGULATION_OF_COLLAGEN_METABOLIC_PROCESS	0.157972	0.00578886	8.23576	8.11658e-16	6.41503e-15	25.1952
BP_MITOCHONDRIAL_ELECTRON_TRANSPORT_NADH_TO_UBIQUINONE	-0.203343	-0.0113938	-8.23405	8.22357e-16	6.49177e-15	25.1824
BP_COLLAGEN_ACTIVATED_TYROSINE_KINASE_RECEPTOR_SIGNALING_PATHWAY	0.207833	0.00496834	8.23218	8.34202e-16	6.57736e-15	25.1684
BP_ENDOTHELIAL_CELL_MIGRATION	0.116134	0.00179272	8.22719	8.66632e-16	6.81667e-15	25.1311
CC_CYCLIN_DEPENDENT_PROTEIN_KINASE_HOLOENZYME_COMPLEX	-0.166347	-0.00867144	-8.22678	8.69319e-16	6.82962e-15	25.128
BP_REGULATION_OF_VASCULAR_ENDOTHELIAL_GROWTH_FACTOR_RECEPTOR_SIGNALING_PATHWAY	0.156359	-0.000609903	8.22492	8.81767e-16	6.91086e-15	25.1141
BP_REGULATION_OF_EXTRACELLULAR_MATRIX_ORGANIZATION	0.166441	0.00774864	8.22257	8.97787e-16	7.01965e-15	25.0965
BP_NUCLEOTIDE_EXCISION_REPAIR	-0.141812	-0.0127565	-8.22073	9.10478e-16	7.1104e-15	25.0828
BP_NEGATIVE_REGULATION_OF_AXONOGENESIS	0.110123	0.000726408	8.21941	9.19706e-16	7.17392e-15	25.0729
BP_BASEMENT_MEMBRANE_ASSEMBLY	0.183749	-0.000957578	8.21877	9.24214e-16	7.19827e-15	25.0681
BP_CELLULAR_COMPONENT_ASSEMBLY_INVOLVED_IN_MORPHOGENESIS	0.119115	0.000474605	8.21865	9.25022e-16	7.19827e-15	25.0672
BP_ENDOPLASMIC_RETICULUM_MEMBRANE_ORGANIZATION	-0.184987	-0.0128385	-8.21791	9.30259e-16	7.23045e-15	25.0617
BP_MATURATION_OF_SSU_RRNA	-0.192048	-0.0125459	-8.21209	9.72522e-16	7.54416e-15	25.0182
BP_REGULATION_OF_RESPONSE_TO_DNA_DAMAGE_STIMULUS	-0.114808	-0.0105766	-8.21204	9.7292e-16	7.54416e-15	25.0178
MF_DEOXYRIBONUCLEASE_ACTIVITY	-0.138895	-0.0133073	-8.20656	1.01449e-15	7.84797e-15	24.9769
BP_POSITIVE_REGULATION_OF_VASCULATURE_DEVELOPMENT	0.129195	0.00362602	8.20626	1.01677e-15	7.85633e-15	24.9747
CC_RESPIRASOME	-0.204082	-0.00946127	-8.19989	1.06744e-15	8.21875e-15	24.9271
BP_METHIONINE_BIOSYNTHETIC_PROCESS	-0.161891	-0.0078494	-8.19715	1.08991e-15	8.38197e-15	24.9067
MF_GAP_JUNCTION_CHANNEL_ACTIVITY	0.135559	0.0103286	8.19656	1.09481e-15	8.40979e-15	24.9023
CC_PRECATALYTIC_SPLICEOSOME	-0.187328	-0.0109806	-8.19398	1.11659e-15	8.56703e-15	24.883
CC_POTASSIUM_CHANNEL_COMPLEX	0.120014	0.00526032	8.19368	1.1191e-15	8.57627e-15	24.8808
BP_MITOCHONDRIAL_DNA_REPLICATION	-0.208088	-0.0142151	-8.1918	1.13525e-15	8.68987e-15	24.8668
CC_PARANODE_REGION_OF_AXON	0.197342	0.0127948	8.18782	1.1702e-15	8.947e-15	24.8371
BP_PARTURITION	0.156771	0.0113766	8.18763	1.17189e-15	8.9495e-15	24.8357
BP_POSITIVE_REGULATION_OF_DOUBLE_STRAND_BREAK_REPAIR_VIA_HOMOLOUS_RECOMBINATION	-0.168625	-0.00907498	-8.18548	1.19124e-15	9.08669e-15	24.8196
BP_PROTEOGLYCAN_METABOLIC_PROCESS	0.123529	0.00244988	8.1802	1.24003e-15	9.44785e-15	24.7803
BP_LYMPHANGIOGENESIS	0.200978	0.00768389	8.17609	1.27947e-15	9.73705e-15	24.7497
BP_CELL_CELL_ADHESION_MEDIATED_BY_CADHERIN	0.138959	0.00378244	8.1744	1.29604e-15	9.85173e-15	24.7371
BP_CELL_CYCLE_CHECKPOINT_SIGNALING	-0.149608	-0.00950191	-8.16726	1.36823e-15	1.03764e-14	24.684
BP_LYMPH_VESSEL_MORPHOGENESIS	0.185894	0.00499197	8.16613	1.38009e-15	1.04543e-14	24.6756
BP_POSITIVE_REGULATION_OF_ION_TRANSMEMBRANE_TRANSPORT	0.105441	0.00754903	8.16539	1.3879e-15	1.05013e-14	24.6701
BP_REGULATION_OF_GLUTAMATE_SECRETION	0.149143	0.0131411	8.1598	1.44809e-15	1.09441e-14	24.6285
BP_INTEGRIN_MEDIATED_SIGNALING_PATHWAY	0.141856	0.00580715	8.15525	1.49893e-15	1.13153e-14	24.5948
BP_MYOBLAST_FUSION	0.126113	0.00350854	8.15293	1.52553e-15	1.15028e-14	24.5775
BP_ONE_CARBON_METABOLIC_PROCESS	-0.116125	0.00516263	-8.15034	1.55588e-15	1.17182e-14	24.5583
BP_DOUBLE_STRAND_BREAK_REPAIR_VIA_NONHOMOLOUS_END_JOINING	-0.144409	-0.00942935	-8.14863	1.57612e-15	1.1857e-14	24.5456
BP_LEUKOCYTE_AGGREGATION	0.209832	0.00202492	8.14598	1.60813e-15	1.2084e-14	24.5259
MF_UNFOLDED_PROTEIN_BINDING	-0.123783	-0.00757177	-8.14489	1.62144e-15	1.21562e-14	24.5179
BP_TONGUE_DEVELOPMENT	0.136552	0.0126558	8.14399	1.63252e-15	1.22253e-14	24.5112
MF_SINGLE_STRANDED_DNA_BINDING	-0.153951	-0.0151979	-8.13839	1.70341e-15	1.2727e-14	24.4696
BP_DOPAMINERGIC_NEURON_DIFFERENTIATION	0.105607	0.00455862	8.13809	1.7072e-15	1.27409e-14	24.4674
BP_REGULATION_OF_RECEPTOR_BINDING	0.1487	0.00965385	8.13732	1.71722e-15	1.27866e-14	24.4617
BP_SECONDARY_PALATE_DEVELOPMENT	0.145127	0.00548997	8.1297	1.81926e-15	1.3531e-14	24.4052
BP_REGULATION_OF_TRANSCRIPTION_BY_RNA_POLYMERASE_I	-0.170344	-0.01383	-8.12865	1.83368e-15	1.36228e-14	24.3975
BP_MITOTIC_CELL_CYCLE_CHECKPOINT_SIGNALING	-0.147148	-0.00958447	-8.12595	1.87157e-15	1.38886e-14	24.3775
MF_EXTRACELLULAR_MATRIX_BINDING	0.171426	0.0078864	8.12531	1.88072e-15	1.39407e-14	24.3727
BP_CHROMOSOME_LOCALIZATION	-0.147079	-0.00971856	-8.12315	1.91172e-15	1.41413e-14	24.3567
BP_NOREPINEPHRINE_METABOLIC_PROCESS	0.190898	0.0155713	8.12312	1.9121e-15	1.41413e-14	24.3565
BP_POSITIVE_REGULATION_OF_CHROMOSOME_SEPARATION	-0.176112	-0.00524085	-8.12173	1.93232e-15	1.42748e-14	24.3462
BP_GLUTAMINE_FAMILY_AMINO_ACID_BIOSYNTHETIC_PROCESS	-0.145789	-0.00464165	-8.12145	1.93642e-15	1.4289e-14	24.3441
BP_CALCIUM_DEPENDENT_CELL_CELL_ADHESION_VIA_PLASMA_MEMBRANE_CELL_ADHESION_MOLECULES	0.150964	0.01057	8.11935	1.96747e-15	1.45018e-14	24.3286
CC_ENDOPLASMIC_RETICULUM_LUMEN	0.113181	0.00746986	8.11667	2.00768e-15	1.47816e-14	24.3088
BP_POSITIVE_REGULATION_OF_CHOLESTEROL_EFFLUX	0.146599	0.00660934	8.11557	2.02443e-15	1.48882e-14	24.3006
BP_POSITIVE_REGULATION_OF_CYTOPLASMIC_TRANSLATION	-0.203651	-0.0176961	-8.11529	2.02871e-15	1.49029e-14	24.2986
BP_REGULATION_OF_PROTEIN_KINASE_C_SIGNALING	0.144798	-0.00375628	8.11363	2.05437e-15	1.50746e-14	24.2863
BP_BONE_MORPHOGENESIS	0.114205	0.00334308	8.10687	2.16209e-15	1.58472e-14	24.2362
MF_FRIZZLED_BINDING	0.134019	0.00471786	8.10653	2.16762e-15	1.58663e-14	24.2337
BP_BONE_MATURATION	0.1204	0.00703791	8.10641	2.16952e-15	1.58663e-14	24.2329
BP_REGULATION_OF_DNA_METABOLIC_PROCESS	-0.113341	-0.0078313	-8.10576	2.18016e-15	1.59264e-14	24.2281
BP_REGULATION_OF_BRANCHING_INVOLVED_IN_URETERIC_BUD_MORPHOGENESIS	0.139093	0.0108308	8.10542	2.18585e-15	1.59501e-14	24.2256
BP_NEGATIVE_REGULATION_OF_FATTY_ACID_METABOLIC_PROCESS	-0.10784	0.00171486	-8.1004	2.27032e-15	1.65481e-14	24.1884
MF_CYCLIN_DEPENDENT_PROTEIN_SERINE_THREONINE_KINASE_REGULATOR_ACTIVITY	-0.133177	-0.0126129	-8.09601	2.34668e-15	1.70857e-14	24.1561
BP_ANATOMICAL_STRUCTURE_ARRANGEMENT	0.134265	-0.00137856	8.09515	2.36201e-15	1.71782e-14	24.1497
BP_REGULATION_OF_SIGNAL_TRANSDUCTION_BY_P53_CLASS_MEDIATOR	-0.101198	-0.012306	-8.08766	2.49922e-15	1.81359e-14	24.0944
BP_CELL_CYCLE_PHASE_TRANSITION	-0.108729	-0.00974276	-8.08469	2.55589e-15	1.85062e-14	24.0725
BP_DEOXYRIBONUCLEOTIDE_BIOSYNTHETIC_PROCESS	-0.206355	-0.00682211	-8.0836	2.57696e-15	1.86382e-14	24.0645
BP_NEGATIVE_REGULATION_OF_CELLULAR_MACROMOLECULE_BIOSYNTHETIC_PROCESS	-0.104356	-0.0102741	-8.08088	2.63019e-15	1.90023e-14	24.0445
BP_EMBRYONIC_SKELETAL_SYSTEM_DEVELOPMENT	0.106245	0.00204341	8.07611	2.72648e-15	1.96546e-14	24.0093
BP_REGULATION_OF_DNA_REPLICATION	-0.158921	-0.00670418	-8.07331	2.78449e-15	2.00507e-14	23.9887
CC_MESSENGER_RIBONUCLEOPROTEIN_COMPLEX	-0.15198	-0.00839105	-8.07133	2.82626e-15	2.03292e-14	23.9741
MF_LIGAND_GATED_ION_CHANNEL_ACTIVITY	0.105612	0.0100191	8.06906	2.87497e-15	2.06569e-14	23.9574
MF_G_PROTEIN_COUPLED_AMINE_RECEPTOR_ACTIVITY	0.133697	0.00835546	8.06824	2.89278e-15	2.07622e-14	23.9514
BP_DNA_REPAIR	-0.142467	-0.0111341	-8.06578	2.94693e-15	2.11047e-14	23.9332
MF_NUCLEOSOMAL_DNA_BINDING	-0.181678	-0.0163969	-8.06559	2.95104e-15	2.1111e-14	23.9318
BP_MESODERMAL_CELL_DIFFERENTIATION	0.128721	0.00985077	8.06334	3.00149e-15	2.14019e-14	23.9153
BP_REGULATION_OF_CALCINEURIN_MEDIATED_SIGNALING	0.110775	0.00191918	8.06115	3.05127e-15	2.17333e-14	23.8992
BP_MULTICELLULAR_ORGANISMAL_SIGNALING	0.109629	0.0068912	8.05735	3.13963e-15	2.23384e-14	23.8712
BP_METAPHASE_PLATE_CONGRESSION	-0.162566	-0.00892479	-8.0569	3.15036e-15	2.23904e-14	23.8679
BP_POST_TRANSLATIONAL_PROTEIN_MODIFICATION	-0.121235	-0.0107019	-8.05668	3.15552e-15	2.24028e-14	23.8663
BP_OUTFLOW_TRACT_MORPHOGENESIS	0.140675	0.00262784	8.05252	3.25572e-15	2.30892e-14	23.8357
CC_EXORIBONUCLEASE_COMPLEX	-0.201237	-0.0189448	-8.04734	3.38495e-15	2.39798e-14	23.7976
BP_OSTEOBLAST_PROLIFERATION	0.13752	0.00485075	8.04588	3.42231e-15	2.42183e-14	23.7869
BP_SYNAPTIC_TRANSMISSION_CHOLINERGIC	0.134426	0.0188324	8.0442	3.46573e-15	2.44926e-14	23.7745
BP_DNA_REPLICATION_INDEPENDENT_CHROMATIN_ORGANIZATION	-0.210032	-0.0105335	-8.04409	3.46854e-15	2.44926e-14	23.7738
MF_PRE_MRNA_INTRONIC_BINDING	-0.165382	-0.00159778	-8.04212	3.52023e-15	2.48309e-14	23.7593
CC_PLASMA_MEMBRANE_SIGNALING_RECEPTOR_COMPLEX	0.105895	0.00900772	8.04011	3.57366e-15	2.51807e-14	23.7445
BP_POSITIVE_REGULATION_OF_TRANSCRIPTION_BY_RNA_POLYMERASE_I	-0.192729	-0.0122651	-8.03754	3.64323e-15	2.56433e-14	23.7257
MF_HORMONE_RECEPTOR_BINDING	0.125505	0.0109457	8.03113	3.82263e-15	2.68772e-14	23.6787
MF_MRNA_5_UTR_BINDING	-0.163561	-0.018027	-8.02935	3.87382e-15	2.71499e-14	23.6656
BP_SNRNA_METABOLIC_PROCESS	-0.158535	-0.0148667	-8.02813	3.90952e-15	2.73416e-14	23.6567
BP_POSITIVE_REGULATION_OF_CALCIUM_ION_TRANSPORT	0.116311	0.00801426	8.02765	3.92361e-15	2.7411e-14	23.6531
BP_LONG_TERM_MEMORY	0.131295	-0.00599572	8.02737	3.93173e-15	2.74378e-14	23.6511
BP_POSITIVE_REGULATION_OF_ALCOHOL_BIOSYNTHETIC_PROCESS	0.135851	0.00681583	8.02723	3.93582e-15	2.74378e-14	23.6501
BP_POSITIVE_REGULATION_OF_MRNA_3_END_PROCESSING	-0.172912	-0.00865689	-8.02616	3.96778e-15	2.76312e-14	23.6422
CC_90S_PRERIBOSOME	-0.216651	-0.00794744	-8.02521	3.99586e-15	2.77973e-14	23.6353
MF_MYOSIN_HEAVY_CHAIN_BINDING	0.19042	0.0158877	8.02446	4.01843e-15	2.78951e-14	23.6298
BP_MITOCHONDRIAL_FISSION	-0.123076	-0.00455923	-8.02396	4.03366e-15	2.79712e-14	23.6261
BP_POSITIVE_CHEMOTAXIS	0.118524	0.00784757	8.02214	4.08895e-15	2.83247e-14	23.6128
BP_POSTSYNAPSE_ASSEMBLY	0.159783	0.00384712	8.01988	4.1586e-15	2.87768e-14	23.5962
BP_REGULATION_OF_RESPIRATORY_GASEOUS_EXCHANGE_BY_NERVOUS_SYSTEM_PROCESS	0.202721	-0.00355454	8.01751	4.23303e-15	2.9261e-14	23.5789
BP_REGULATION_OF_DEOXYRIBONUCLEASE_ACTIVITY	-0.186866	-0.0128281	-8.01581	4.28724e-15	2.96045e-14	23.5664
BP_ESTROUS_CYCLE	0.138691	0.0022341	8.0136	4.35899e-15	3.00683e-14	23.5502
BP_POSITIVE_REGULATION_OF_PHOSPHATIDYLINOSITOL_3_KINASE_SIGNALING	0.127337	0.00912586	8.0124	4.39801e-15	3.03056e-14	23.5415
BP_POSTSYNAPTIC_SPECIALIZATION_ORGANIZATION	0.155452	0.00245271	8.01149	4.42826e-15	3.0482e-14	23.5348
BP_NEGATIVE_REGULATION_OF_OSSIFICATION	0.108183	0.0103842	8.00881	4.51775e-15	3.10655e-14	23.5152
BP_REGULATION_OF_MRNA_3_END_PROCESSING	-0.166932	-0.0150129	-8.00748	4.56287e-15	3.13429e-14	23.5055
CC_VOLTAGE_GATED_SODIUM_CHANNEL_COMPLEX	0.185834	0.0146065	8.00563	4.62651e-15	3.17468e-14	23.4919
BP_POSITIVE_REGULATION_OF_TYROSINE_PHOSPHORYLATION_OF_STAT_PROTEIN	0.109896	0.00702355	8.00428	4.67337e-15	3.20348e-14	23.4821
MF_SUPEROXIDE_GENERATING_NADPH_OXIDASE_ACTIVATOR_ACTIVITY	0.220149	0.00518986	7.99963	4.8388e-15	3.3115e-14	23.448
BP_CONNECTIVE_TISSUE_DEVELOPMENT	0.110563	0.0046603	7.99957	4.84106e-15	3.3115e-14	23.4476
BP_SPROUTING_ANGIOGENESIS	0.131647	0.00107376	7.99884	4.86752e-15	3.32614e-14	23.4423
CC_DNA_PACKAGING_COMPLEX	-0.151518	-0.00526025	-7.99826	4.88846e-15	3.33697e-14	23.4381
BP_AMEBOIDAL_TYPE_CELL_MIGRATION	0.105042	0.00174955	7.99444	5.03018e-15	3.43014e-14	23.4101
BP_NEURON_CELL_CELL_ADHESION	0.199428	-0.0010882	7.99183	5.12888e-15	3.49381e-14	23.3911
MF_CYTOKINE_BINDING	0.153467	0.00487167	7.99078	5.16948e-15	3.51782e-14	23.3834
BP_NADPH_REGENERATION	-0.16803	-0.00388661	-7.98979	5.20767e-15	3.54013e-14	23.3762
BP_POSITIVE_REGULATION_OF_ANIMAL_ORGAN_MORPHOGENESIS	0.124994	0.0105441	7.98605	5.35503e-15	3.63206e-14	23.3489
BP_RIBOSOME_ASSEMBLY	-0.180732	-0.0128247	-7.986	5.35697e-15	3.63206e-14	23.3485
MF_OUTWARD_RECTIFIER_POTASSIUM_CHANNEL_ACTIVITY	0.193079	0.0111078	7.98594	5.35951e-15	3.63206e-14	23.3481
BP_REGULATION_OF_MRNA_PROCESSING	-0.132666	-0.0124537	-7.98415	5.43167e-15	3.67717e-14	23.335
BP_MULTIVESICULAR_BODY_SORTING_PATHWAY	-0.137085	-0.00720508	-7.98147	5.54144e-15	3.74761e-14	23.3154
BP_CELL_FATE_COMMITMENT_INVOLVED_IN_PATTERN_SPECIFICATION	0.1661	0.0186589	7.98129	5.54861e-15	3.7486e-14	23.3141
BP_SPLICEOSOMAL_SNRNP_ASSEMBLY	-0.190744	-0.0128738	-7.97819	5.67843e-15	3.83235e-14	23.2915
BP_CHROMOSOME_SEGREGATION	-0.147014	-0.00690621	-7.97645	5.75245e-15	3.87832e-14	23.2789
CC_CELL_BODY_MEMBRANE	0.13552	0.00937846	7.97476	5.82538e-15	3.92346e-14	23.2665
BP_SYNAPSE_MATURATION	0.136109	-0.00635095	7.97227	5.9346e-15	3.98883e-14	23.2484
BP_REGULATION_OF_RESPIRATORY_GASEOUS_EXCHANGE	0.151723	-0.000436737	7.9706	6.00915e-15	4.0348e-14	23.2362
BP_HISTONE_H2A_ACETYLATION	-0.160445	-0.0130446	-7.96808	6.1226e-15	4.10165e-14	23.2179
CC_NUCLEAR_EXOSOME_RNASE_COMPLEX	-0.219413	-0.0143907	-7.96798	6.12746e-15	4.10165e-14	23.2171
BP_COLLAGEN_ACTIVATED_SIGNALING_PATHWAY	0.174041	0.0110855	7.96097	6.45589e-15	4.31709e-14	23.166
BP_CHONDROCYTE_DIFFERENTIATION	0.124232	0.00369974	7.9582	6.58995e-15	4.40225e-14	23.1459
BP_ACTIVATION_OF_ADENYLATE_CYCLASE_ACTIVITY	0.122442	0.011494	7.95745	6.62678e-15	4.42235e-14	23.1405
BP_NEPHRON_MORPHOGENESIS	0.109312	0.00703721	7.95711	6.64377e-15	4.42918e-14	23.138
BP_MITOTIC_RECOMBINATION	-0.159935	-0.0125526	-7.95673	6.66242e-15	4.43711e-14	23.1352
BP_ORGANELLE_DISASSEMBLY	-0.109467	-0.0117123	-7.95548	6.72497e-15	4.47422e-14	23.1261
MF_SNRNA_BINDING	-0.160779	-0.013677	-7.95457	6.77052e-15	4.49996e-14	23.1195
BP_RENAL_TUBULE_DEVELOPMENT	0.104696	0.00640517	7.95273	6.86367e-15	4.55725e-14	23.1061
BP_REGULATION_OF_BLOOD_CIRCULATION	0.102723	0.00584933	7.95026	6.99125e-15	4.63727e-14	23.0881
BP_PROTON_TRANSPORTING_TWO_SECTOR_ATPASE_COMPLEX_ASSEMBLY	-0.182399	-0.00950753	-7.94822	7.0977e-15	4.70312e-14	23.0733
MF_LIGAND_GATED_CATION_CHANNEL_ACTIVITY	0.104063	0.0104218	7.9474	7.14101e-15	4.72705e-14	23.0674
BP_NEGATIVE_REGULATION_OF_CALCIUM_MEDIATED_SIGNALING	0.168736	0.00310384	7.94686	7.16984e-15	4.74135e-14	23.0634
BP_POSITIVE_REGULATION_OF_ENDOTHELIAL_CELL_PROLIFERATION	0.125999	0.00572295	7.94657	7.18538e-15	4.74684e-14	23.0613
CC_CAVEOLA	0.113594	0.00195724	7.94562	7.23654e-15	4.77582e-14	23.0544
BP_NEGATIVE_REGULATION_OF_CELLULAR_RESPONSE_TO_GROWTH_FACTOR_STIMULUS	0.120892	0.00541236	7.94439	7.30247e-15	4.81449e-14	23.0455
BP_SERINE_FAMILY_AMINO_ACID_METABOLIC_PROCESS	-0.13591	0.00658379	-7.94282	7.38827e-15	4.86617e-14	23.0341
CC_CHROMOSOME_TELOMERIC_REGION	-0.150496	-0.0107555	-7.94252	7.40469e-15	4.87209e-14	23.0319
BP_REGULATION_OF_CELL_SUBSTRATE_ADHESION	0.110581	0.00420365	7.94116	7.48014e-15	4.91681e-14	23.022
BP_ACUTE_INFLAMMATORY_RESPONSE	0.118106	0.00941423	7.93663	7.73619e-15	5.08002e-14	22.9891
BP_MUSCLE_ORGAN_MORPHOGENESIS	0.10907	0.00626526	7.93628	7.75633e-15	5.08815e-14	22.9865
BP_REGULATION_OF_MORPHOGENESIS_OF_A_BRANCHING_STRUCTURE	0.109863	0.00823089	7.93517	7.82002e-15	5.12481e-14	22.9785
BP_POSITIVE_REGULATION_OF_HETEROTYPIC_CELL_CELL_ADHESION	0.150061	0.0100819	7.93345	7.92072e-15	5.18562e-14	22.966
BP_RENAL_SODIUM_EXCRETION	0.153788	0.0145741	7.93331	7.92918e-15	5.18598e-14	22.965
BP_MAST_CELL_MIGRATION	0.20067	0.00490949	7.93219	7.99505e-15	5.22385e-14	22.9569
BP_NEGATIVE_REGULATION_OF_BIOMINERALIZATION	0.134035	0.00648602	7.93177	8.01984e-15	5.2345e-14	22.9538
MF_HEPARAN_SULFATE_PROTEOGLYCAN_BINDING	0.155591	0.0143014	7.93144	8.03974e-15	5.2345e-14	22.9514
BP_REPLACEMENT_OSSIFICATION	0.13785	0.00250511	7.93141	8.04159e-15	5.2345e-14	22.9512
BP_POSITIVE_REGULATION_OF_CHROMOSOME_SEGREGATION	-0.18703	-0.00554613	-7.92537	8.41008e-15	5.46448e-14	22.9074
BP_TRANSLATIONAL_TERMINATION	-0.169864	-0.0175863	-7.92532	8.4133e-15	5.46448e-14	22.907
BP_PATHWAY_RESTRICTED_SMAD_PROTEIN_PHOSPHORYLATION	0.12534	0.00335377	7.92417	8.48546e-15	5.50589e-14	22.8987
BP_EXIT_FROM_MITOSIS	-0.13366	-0.0115142	-7.92326	8.54235e-15	5.53733e-14	22.8921
BP_REGULATION_OF_CELLULAR_RESPONSE_TO_GROWTH_FACTOR_STIMULUS	0.110418	0.00217908	7.9213	8.66748e-15	5.6129e-14	22.8779
BP_AV_NODE_CELL_TO_BUNDLE_OF_HIS_CELL_COMMUNICATION	0.16686	0.00816162	7.92042	8.72455e-15	5.64429e-14	22.8715
BP_REGULATION_OF_CELL_FATE_SPECIFICATION	0.186249	0.0102171	7.91849	8.84983e-15	5.71969e-14	22.8575
CC_CONDENSED_CHROMOSOME	-0.147597	-0.0069043	-7.91761	8.9081e-15	5.75169e-14	22.8511
CC_INO80_TYPE_COMPLEX	-0.176389	-0.0175982	-7.91719	8.93595e-15	5.76399e-14	22.8481
BP_NEGATIVE_REGULATION_OF_ENDOTHELIAL_CELL_PROLIFERATION	0.152809	0.0138242	7.91696	8.951e-15	5.76803e-14	22.8464
BP_SMOOTH_MUSCLE_CONTRACTION	0.126746	0.00378873	7.91645	8.98494e-15	5.78422e-14	22.8427
BP_CARDIAC_CHAMBER_DEVELOPMENT	0.103848	0.00317484	7.91374	9.16717e-15	5.89575e-14	22.8231
MF_SIGNAL_SEQUENCE_BINDING	-0.143848	-0.0128563	-7.91309	9.21142e-15	5.9184e-14	22.8184
BP_GANGLIOSIDE_BIOSYNTHETIC_PROCESS	0.168752	0.0127523	7.91255	9.24836e-15	5.93632e-14	22.8145
BP_PEPTIDE_CROSS_LINKING	0.135726	0.00309416	7.90965	9.44925e-15	6.05934e-14	22.7934
BP_NEGATIVE_REGULATION_OF_OXIDOREDUCTASE_ACTIVITY	0.130325	0.0141465	7.9043	9.83089e-15	6.28564e-14	22.7547
BP_REGULATION_OF_CHONDROCYTE_DIFFERENTIATION	0.145857	0.00456781	7.90248	9.96424e-15	6.36469e-14	22.7415
BP_POSITIVE_REGULATION_OF_DNA_REPLICATION	-0.149834	-0.00231782	-7.90131	1.00502e-14	6.41333e-14	22.7332
BP_CHRONIC_INFLAMMATORY_RESPONSE	0.188433	0.0131959	7.89218	1.07525e-14	6.84818e-14	22.6671
BP_QUINONE_METABOLIC_PROCESS	-0.143306	-0.0106252	-7.89129	1.08235e-14	6.88675e-14	22.6607
BP_PYRIMIDINE_NUCLEOSIDE_MONOPHOSPHATE_BIOSYNTHETIC_PROCESS	-0.170317	-0.00377078	-7.88787	1.11001e-14	7.04903e-14	22.636
BP_NUCLEOSIDE_DIPHOSPHATE_BIOSYNTHETIC_PROCESS	-0.159899	-0.00696245	-7.88196	1.15956e-14	7.35416e-14	22.5933
CC_AMPA_GLUTAMATE_RECEPTOR_COMPLEX	0.135869	0.0051404	7.87799	1.19403e-14	7.56068e-14	22.5646
BP_CLEAVAGE_INVOLVED_IN_RRNA_PROCESSING	-0.222468	-0.017183	-7.87145	1.25307e-14	7.91158e-14	22.5174
BP_REGULATION_OF_CARTILAGE_DEVELOPMENT	0.135297	0.00518733	7.86969	1.26941e-14	8.00702e-14	22.5048
BP_REGULATION_OF_EXCRETION	0.144741	0.0146713	7.86613	1.30318e-14	8.21219e-14	22.4791
BP_HETEROPHILIC_CELL_CELL_ADHESION_VIA_PLASMA_MEMBRANE_CELL_ADHESION_MOLECULES	0.140762	0.00723734	7.86514	1.31271e-14	8.26429e-14	22.472
CC_NUCLEAR_PORE	-0.143258	-0.0125169	-7.86305	1.3331e-14	8.38459e-14	22.4569
BP_ALDITOL_METABOLIC_PROCESS	-0.175738	0.00934251	-7.86186	1.34481e-14	8.45015e-14	22.4484
BP_GLUTAMINE_METABOLIC_PROCESS	-0.134156	-0.0034949	-7.85857	1.3778e-14	8.64918e-14	22.4247
BP_SALIVA_SECRETION	0.177013	0.0250916	7.85834	1.38011e-14	8.65536e-14	22.423
CC_CHROMOSOMAL_REGION	-0.155576	-0.00853423	-7.85646	1.39943e-14	8.76814e-14	22.4094
BP_RNA_DESTABILIZATION	-0.124342	-0.010595	-7.85535	1.41082e-14	8.83106e-14	22.4015
BP_CELLULAR_CARBOHYDRATE_CATABOLIC_PROCESS	-0.104093	-0.000320792	-7.85448	1.41997e-14	8.87991e-14	22.3952
CC_U12_TYPE_SPLICEOSOMAL_COMPLEX	-0.181006	-0.00923827	-7.85099	1.45684e-14	9.09313e-14	22.3701
BP_CELL_MIGRATION_INVOLVED_IN_HEART_DEVELOPMENT	0.168727	0.00883209	7.85011	1.46633e-14	9.14364e-14	22.3638
CC_MRNA_CLEAVAGE_AND_POLYADENYLATION_SPECIFICITY_FACTOR_COMPLEX	-0.209946	-0.0154669	-7.84871	1.48154e-14	9.22974e-14	22.3537
CC_GEMINI_OF_COILED_BODIES	-0.175052	-0.0134839	-7.84438	1.52946e-14	9.5002e-14	22.3226
BP_POSITIVE_REGULATION_OF_DNA_BIOSYNTHETIC_PROCESS	-0.133936	-0.00486034	-7.84427	1.53075e-14	9.5002e-14	22.3217
CC_I_BAND	0.129477	-0.0016484	7.84088	1.56935e-14	9.7214e-14	22.2974
CC_SYMMETRIC_SYNAPSE	0.179704	0.00590494	7.83618	1.62447e-14	1.00344e-13	22.2636
BP_REGULATION_OF_STORE_OPERATED_CALCIUM_ENTRY	0.164977	0.00218796	7.83455	1.644e-14	1.01359e-13	22.252
BP_REGULATION_OF_FEEDING_BEHAVIOR	0.120057	0.0103123	7.83216	1.67316e-14	1.03061e-13	22.2348
MF_FATTY_ACID_DERIVATIVE_BINDING	-0.136263	-0.0129556	-7.82907	1.71159e-14	1.05329e-13	22.2126
CC_NEURON_PROJECTION_MEMBRANE	0.103101	0.00787462	7.82479	1.76617e-14	1.08585e-13	22.1819
BP_SULFUR_AMINO_ACID_METABOLIC_PROCESS	-0.107933	-0.00241025	-7.82342	1.78408e-14	1.09481e-13	22.172
BP_POSITIVE_REGULATION_OF_HISTONE_H3_K4_METHYLATION	-0.162981	-0.00801142	-7.82179	1.80554e-14	1.10592e-13	22.1603
MF_WNT_PROTEIN_BINDING	0.17234	0.00572983	7.82152	1.80907e-14	1.10704e-13	22.1584
BP_POSITIVE_REGULATION_OF_NERVOUS_SYSTEM_PROCESS	0.125259	0.00452291	7.8213	1.81206e-14	1.10711e-13	22.1568
BP_REGULATION_OF_HETEROTYPIC_CELL_CELL_ADHESION	0.118004	0.00768987	7.81832	1.85207e-14	1.13019e-13	22.1355
CC_NUCLEAR_PORE_NUCLEAR_BASKET	-0.18337	-0.0161506	-7.81775	1.85983e-14	1.13387e-13	22.1314
BP_PURINE_NUCLEOBASE_METABOLIC_PROCESS	-0.169454	-0.00674054	-7.81459	1.90342e-14	1.1583e-13	22.1087
CC_PROTEIN_COMPLEX_INVOLVED_IN_CELL_ADHESION	0.176339	0.0133049	7.81296	1.92623e-14	1.17109e-13	22.0971
MF_NEUROPEPTIDE_RECEPTOR_ACTIVITY	0.130714	0.0142248	7.81209	1.93858e-14	1.17751e-13	22.0908
BP_PURINE_NUCLEOTIDE_SALVAGE	-0.178894	0.00443643	-7.81102	1.95391e-14	1.18572e-13	22.0831
BP_PHARYNGEAL_SYSTEM_DEVELOPMENT	0.144459	0.00583447	7.81002	1.96824e-14	1.19331e-13	22.076
BP_CYTOSOLIC_CALCIUM_ION_TRANSPORT	0.105632	0.00621245	7.80898	1.98325e-14	1.20131e-13	22.0686
BP_REGULATION_OF_OSTEOBLAST_DIFFERENTIATION	0.12302	0.00329156	7.80483	2.04453e-14	1.23679e-13	22.0388
BP_RNA_SURVEILLANCE	-0.197994	-0.0184082	-7.80476	2.04561e-14	1.23679e-13	22.0383
BP_REGULATION_OF_BMP_SIGNALING_PATHWAY	0.119448	0.004262	7.80382	2.05975e-14	1.2442e-13	22.0316
BP_BIOLOGICAL_PROCESS_INVOLVED_IN_INTRASPECIES_INTERACTION_BETWEEN_ORGANISMS	0.120667	0.00420906	7.80099	2.10275e-14	1.26783e-13	22.0114
BP_ENDOPLASMIC_RETICULUM_TO_LGI_VESICLE_MEDIATED_TRANSPORT	-0.124304	-0.0125013	-7.80053	2.10992e-14	1.27099e-13	22.008
BP_TYPE_2_IMMUNE_RESPONSE	0.141791	0.0039249	7.80032	2.11319e-14	1.27179e-13	22.0065
BP_NCRNA_TRANSCRIPTION	-0.140868	-0.0180519	-7.7991	2.13212e-14	1.28201e-13	21.9978
BP_NEURONAL_ACTION_POTENTIAL	0.120502	0.0105085	7.79806	2.14836e-14	1.29059e-13	21.9904
BP_MUSCLE_CELL_FATE_COMMITMENT	0.142247	0.00846322	7.79743	2.15833e-14	1.29539e-13	21.9859
MF_STRUCTURAL_MOLECULE_ACTIVITY_CONFERRING_ELASTICITY	0.230317	0.00343206	7.79626	2.17684e-14	1.30531e-13	21.9775
BP_POSITIVE_REGULATION_OF_MRNA_SPLICING_VIA_SPLICEOSOME	-0.164001	-0.0147682	-7.79045	2.27144e-14	1.35955e-13	21.9359
BP_NEUROTRANSMITTER_UPTAKE	0.113734	0.00929263	7.7888	2.29902e-14	1.3748e-13	21.9241
MF_INSULIN_LIKE_GROWTH_FACTOR_I_BINDING	0.172923	0.0130053	7.78657	2.33675e-14	1.39609e-13	21.9082
BP_RESPONSE_TO_AUDITORY_STIMULUS	0.119215	0.00785228	7.78585	2.34903e-14	1.40215e-13	21.9031
CC_CHAPERONE_COMPLEX	-0.17637	-0.00041543	-7.78555	2.35425e-14	1.40399e-13	21.9009
BP_CELL_AGGREGATION	0.134843	0.0127926	7.78137	2.42718e-14	1.44486e-13	21.8711
CC_NODE_OF_RANVIER	0.151176	0.0149026	7.77369	2.56733e-14	1.52551e-13	21.8162
BP_REGULATION_OF_NEUROTRANSMITTER_UPTAKE	0.164301	-0.00113624	7.76726	2.69056e-14	1.59729e-13	21.7704
BP_MACROPHAGE_CYTOKINE_PRODUCTION	0.191676	0.0105573	7.7664	2.70748e-14	1.60588e-13	21.7643
BP_GERMINAL_CENTER_FORMATION	0.187628	0.00426185	7.76362	2.76298e-14	1.63732e-13	21.7444
CC_LAMELLAR_BODY	0.153849	0.011113	7.76324	2.77067e-14	1.6404e-13	21.7417
BP_PROTEIN_K63_LINKED_UBIQUITINATION	-0.104865	-0.0101918	-7.76296	2.77619e-14	1.64218e-13	21.7398
CC_NUCLEAR_CHROMOSOME	-0.150036	-0.006006	-7.76147	2.80659e-14	1.65867e-13	21.7291
BP_NEURON_PROJECTION_REGENERATION	0.114466	0.00615621	7.76084	2.81943e-14	1.66476e-13	21.7247
BP_SPECIFICATION_OF_ANIMAL_ORGAN_IDENTITY	0.118459	0.011682	7.75903	2.85705e-14	1.68545e-13	21.7117
BP_FIBRINOLYSIS	0.143851	0.0170752	7.75873	2.86312e-14	1.68752e-13	21.7096
BP_REGULATION_OF_MITOTIC_CELL_CYCLE_PHASE_TRANSITION	-0.106092	-0.00971831	-7.75648	2.91062e-14	1.71244e-13	21.6936
BP_REGULATION_OF_RESPIRATORY_SYSTEM_PROCESS	0.176413	-0.00335586	7.75269	2.99205e-14	1.75719e-13	21.6666
BP_CELLULAR_MODIFIED_AMINO_ACID_BIOSYNTHETIC_PROCESS	-0.116455	-0.00569136	-7.74873	3.07966e-14	1.80703e-13	21.6384
BP_NEGATIVE_REGULATION_OF_AMINO_ACID_TRANSPORT	0.152215	0.00261461	7.7463	3.13459e-14	1.83541e-13	21.6211
BP_ORGANELLE_FISSION	-0.115107	-0.00726458	-7.74622	3.13643e-14	1.83541e-13	21.6205
BP_MEMBRANE_DEPOLARIZATION_DURING_ACTION_POTENTIAL	0.147411	0.00755326	7.74585	3.14486e-14	1.83871e-13	21.6179
BP_FOLIC_ACID_METABOLIC_PROCESS	-0.174799	-0.00841281	-7.73936	3.29698e-14	1.92593e-13	21.5718
BP_GLOMERULAR_EPITHELIUM_DEVELOPMENT	0.13254	0.00427142	7.73776	3.33543e-14	1.94665e-13	21.5604
BP_REGULATION_OF_CALCIUM_ION_TRANSPORT_INTO_CYTOSOL	0.120926	0.00433952	7.73639	3.36881e-14	1.96439e-13	21.5507
BP_ACID_SECRETION	0.107468	0.00614923	7.73618	3.37401e-14	1.96568e-13	21.5492
BP_DNA_CATABOLIC_PROCESS_ENDONUCLEOLYTIC	-0.130264	-0.00168743	-7.73598	3.37885e-14	1.96675e-13	21.5478
BP_REGULATION_OF_RHO_PROTEIN_SIGNAL_TRANSDUCTION	0.118859	0.000918629	7.73561	3.38806e-14	1.97036e-13	21.5451
BP_REGULATION_OF_CGMP_MEDIATED_SIGNALING	0.151562	0.0164082	7.73468	3.4111e-14	1.982e-13	21.5385
BP_ACTIVATION_OF_TRANSMEMBRANE_RECEPTOR_PROTEIN_TYROSINE_KINASE_ACTIVITY	0.161033	0.0131874	7.73436	3.41896e-14	1.98481e-13	21.5362
BP_INHIBITORY_SYNAPSE_ASSEMBLY	0.148292	0.0167106	7.73082	3.50808e-14	2.03116e-13	21.5111
CC_CHROMOSOME_CENTROMERIC_REGION	-0.160249	-0.00721847	-7.72943	3.54365e-14	2.04814e-13	21.5012
BP_POSITIVE_REGULATION_OF_CYTOSOLIC_CALCIUM_ION_CONCENTRATION_INVOLVED_IN_PHOSPHOLIPASE_C_ACTIVATING_G_PROTEIN_COUPLED_SIGNALING_PATHWAY	0.144222	0.00813256	7.72911	3.55179e-14	2.05103e-13	21.499
MF_PHOSPHATIDYLINOSITOL_3_4_BISPHOSPHATE_BINDING	0.119774	0.00355959	7.7274	3.59624e-14	2.07488e-13	21.4868
BP_REGULATION_OF_CHOLESTEROL_EFFLUX	0.123394	0.00680271	7.72645	3.62121e-14	2.08744e-13	21.4801
BP_CAMP_METABOLIC_PROCESS	0.153687	0.00340512	7.72629	3.62551e-14	2.08809e-13	21.4789
BP_NEGATIVE_REGULATION_OF_TELOMERE_MAINTENANCE_VIA_TELOMERASE	-0.158707	-0.0122633	-7.7239	3.68898e-14	2.12278e-13	21.462
MF_ENDODEOXYRIBONUCLEASE_ACTIVITY_PRODUCING_5_PHOSPHOMONOESTERS	-0.185011	-0.00428945	-7.72373	3.69354e-14	2.12354e-13	21.4608
BP_OLFACTORY_BULB_INTERNEURON_DIFFERENTIATION	0.155514	0.017256	7.7216	3.75105e-14	2.15472e-13	21.4457
CC_RIBOSOMAL_SUBUNIT	-0.190566	-0.012453	-7.72075	3.77423e-14	2.16614e-13	21.4396
BP_NEGATIVE_REGULATION_OF_WNT_SIGNALING_PATHWAY	0.109882	0.0020856	7.72029	3.78689e-14	2.1715e-13	21.4364
BP_PURINE_CONTAINING_COMPOUND_SALVAGE	-0.162089	-0.00349561	-7.72015	3.79065e-14	2.17176e-13	21.4354
BP_REGULATION_OF_INTEGRIN_MEDIATED_SIGNALING_PATHWAY	0.177038	0.00548937	7.71951	3.80839e-14	2.18002e-13	21.4308
CC_PROTEASOME_COMPLEX	-0.182361	-0.0100522	-7.7189	3.82535e-14	2.18782e-13	21.4265
BP_PROTEIN_QUALITY_CONTROL_FOR_MISFOLDED_OR_INCOMPLETELY_SYNTHESIZED_PROTEINS	-0.143088	-0.00866973	-7.71721	3.87253e-14	2.21287e-13	21.4145
BP_NEGATIVE_REGULATION_OF_LONG_TERM_SYNAPTIC_POTENTIATION	0.20535	-0.00516027	7.71352	3.97761e-14	2.27094e-13	21.3883
BP_MATURATION_OF_LSU_RRNA	-0.202683	-0.0213607	-7.71254	4.00588e-14	2.28509e-13	21.3814
BP_NEGATIVE_REGULATION_OF_RNA_CATABOLIC_PROCESS	-0.107407	-0.00598234	-7.71056	4.06393e-14	2.31619e-13	21.3674
MF_MOLECULAR_CARRIER_ACTIVITY	-0.114486	-0.00917371	-7.70681	4.17576e-14	2.37786e-13	21.3408
BP_CYCLIC_NUCLEOTIDE_METABOLIC_PROCESS	0.139781	0.00136578	7.70485	4.23561e-14	2.40986e-13	21.3269
BP_SEMAPHORIN_PLEXIN_SIGNALING_PATHWAY_INVOLVED_IN_NEURON_PROJECTION_GUIDANCE	0.177421	0.00944806	7.70361	4.27379e-14	2.42947e-13	21.3182
BP_NEUROMUSCULAR_PROCESS_CONTROLLING_BALANCE	0.118576	0.012092	7.70284	4.29756e-14	2.44087e-13	21.3127
BP_REGULATION_OF_DNA_REPAIR	-0.127781	-0.00930646	-7.70203	4.323e-14	2.45319e-13	21.307
BP_SNO_S_RNA_METABOLIC_PROCESS	-0.186116	-0.0132353	-7.70158	4.33704e-14	2.45903e-13	21.3038
BP_SEROTONIN_TRANSPORT	0.15499	0.0145528	7.69961	4.39943e-14	2.49225e-13	21.2898
BP_ELASTIC_FIBER_ASSEMBLY	0.246698	0.0139332	7.6924	4.63517e-14	2.61961e-13	21.2388
BP_TISSUE_REMODELING	0.103005	0.00733049	7.69237	4.63624e-14	2.61961e-13	21.2386
BP_SISTER_CHROMATID_SEGREGATION	-0.159633	-0.00689333	-7.69155	4.66366e-14	2.63284e-13	21.2329
BP_TISSUE_MIGRATION	0.103061	0.000685024	7.69131	4.67188e-14	2.63521e-13	21.2311
MF_NADH_DEHYDROGENASE_ACTIVITY	-0.197349	-0.0131821	-7.68957	4.73119e-14	2.66637e-13	21.2188
BP_RETINA_VASCULATURE_MORPHOGENESIS_IN_CAMERA_TYPE_EYE	0.204333	0.00261176	7.6894	4.73696e-14	2.66734e-13	21.2176
BP_CENTRAL_NERVOUS_SYSTEM_NEURON_DEVELOPMENT	0.100134	0.00522424	7.68812	4.78105e-14	2.68985e-13	21.2086
BP_GLOMERULAR_BASEMENT_MEMBRANE_DEVELOPMENT	0.175399	0.00597676	7.68632	4.8436e-14	2.72271e-13	21.1959
BP_ENDOSOME_TRANSPORT_VIA_MULTIVESICULAR_BODY_SORTING_PATHWAY	-0.140579	-0.00778375	-7.68439	4.91166e-14	2.75624e-13	21.1822
BP_POSITIVE_REGULATION_OF_OSTEOBLAST_DIFFERENTIATION	0.136588	0.00365863	7.68393	4.92787e-14	2.76298e-13	21.179
BP_NEURON_PROJECTION_ARBORIZATION	0.134447	-0.00115773	7.68303	4.96027e-14	2.77877e-13	21.1726
MF_OXIDOREDUCTASE_ACTIVITY_ACTING_ON_NAD_P_H_QUINONE_OR_SIMILAR_COMPOUND_AS_ACCEPTOR	-0.179715	-0.0127407	-7.6743	5.28327e-14	2.95215e-13	21.111
BP_HISTONE_H3_K4_METHYLATION	-0.125306	-0.00863995	-7.67321	5.32477e-14	2.97281e-13	21.1033
BP_CELLULAR_RESPONSE_TO_VASCULAR_ENDOTHELIAL_GROWTH_FACTOR_STIMULUS	0.137517	0.000855737	7.67118	5.40352e-14	3.01421e-13	21.089
CC_NUCLEAR_PERIPHERY	-0.11325	-0.00608814	-7.67067	5.42337e-14	3.02271e-13	21.0854
MF_PROTEIN_METHYLTRANSFERASE_ACTIVITY	-0.128619	-0.00962249	-7.67023	5.44082e-14	3.02986e-13	21.0823
BP_AXON_EXTENSION	0.105227	-0.00338312	7.66876	5.49892e-14	3.05444e-13	21.0719
BP_NEGATIVE_REGULATION_OF_RNA_SPLICING	-0.179751	-0.0215803	-7.66777	5.53806e-14	3.07357e-13	21.065
BP_REGULATION_OF_ACTIN_FILAMENT_BUNDLE_ASSEMBLY	0.104708	-0.00450026	7.66673	5.57989e-14	3.09364e-13	21.0576
MF_TRANSMEMBRANE_RECEPTOR_PROTEIN_TYROSINE_KINASE_ACTIVITY	0.117048	0.00685383	7.66159	5.79088e-14	3.20575e-13	21.0213
BP_PLATELET_ACTIVATION	0.102476	0.00652014	7.65985	5.86398e-14	3.24349e-13	21.0091
BP_PURINE_RIBONUCLEOSIDE_METABOLIC_PROCESS	-0.121354	-0.0111245	-7.65896	5.90182e-14	3.26166e-13	21.0028
MF_PRE_MRNA_BINDING	-0.150578	-0.0101252	-7.65742	5.96739e-14	3.29236e-13	20.992
CC_CONTRACTILE_FIBER	0.107529	0.000323173	7.65665	6.00084e-14	3.30803e-13	20.9865
BP_REGULATION_OF_BICELLULAR_TIGHT_JUNCTION_ASSEMBLY	0.115341	-0.00207399	7.65604	6.02714e-14	3.31973e-13	20.9823
BP_NEGATIVE_REGULATION_OF_FATTY_ACID_BIOSYNTHETIC_PROCESS	-0.135631	-0.00610571	-7.65512	6.06718e-14	3.33899e-13	20.9758
BP_POSITIVE_REGULATION_OF_VIRAL_PROCESS	-0.103905	-0.00449978	-7.65384	6.12351e-14	3.36716e-13	20.9668
BP_HEAT_GENERATION	0.151828	0.00227829	7.653	6.16061e-14	3.38472e-13	20.9609
MF_SNORNA_BINDING	-0.198954	-0.006436	-7.65101	6.24953e-14	3.4307e-13	20.9469
BP_CENTROMERE_COMPLEX_ASSEMBLY	-0.233667	0.00581804	-7.65014	6.28897e-14	3.44947e-13	20.9407
BP_PROTEIN_TRANSPORT_ALONG_MICROTUBULE	0.173227	-0.00456457	7.64937	6.32408e-14	3.46583e-13	20.9353
BP_REGULATION_OF_SMOOTH_MUSCLE_CONTRACTION	0.127137	0.00626607	7.64904	6.33917e-14	3.46873e-13	20.933
BP_NEGATIVE_REGULATION_OF_TRANSMEMBRANE_RECEPTOR_PROTEIN_SERINE_THREONINE_KINASE_SIGNALING_PATHWAY	0.110857	0.00155824	7.64902	6.33995e-14	3.46873e-13	20.9328
BP_NEGATIVE_REGULATION_OF_NUCLEAR_TRANSCRIBED_MRNA_CATABOLIC_PROCESS_DEADENYLATION_DEPENDENT_DECAY	-0.193714	-0.0174276	-7.64393	6.57665e-14	3.59224e-13	20.897
BP_REGULATION_OF_ENDOCYTIC_RECYCLING	0.139778	0.00601128	7.64218	6.66029e-14	3.6349e-13	20.8847
BP_POSITIVE_REGULATION_OF_SMALL_GTPASE_MEDIATED_SIGNAL_TRANSDUCTION	0.118157	0.00392992	7.64172	6.68218e-14	3.64382e-13	20.8815
CC_SNO_S_RNA_CONTAINING_RIBONUCLEOPROTEIN_COMPLEX	-0.215751	-0.00763087	-7.63675	6.92523e-14	3.76533e-13	20.8466
BP_MODULATION_OF_EXCITATORY_POSTSYNAPTIC_POTENTIAL	0.140378	-0.00445009	7.63675	6.92529e-14	3.76533e-13	20.8466
BP_VIRION_ASSEMBLY	-0.128467	-0.0109661	-7.63675	6.92548e-14	3.76533e-13	20.8465
MF_OXIDOREDUCTASE_ACTIVITY_ACTING_ON_CH_OH_GROUP_OF_DONORS	-0.116003	-0.00511254	-7.6367	6.92798e-14	3.76533e-13	20.8462
BP_POSITIVE_REGULATION_OF_EXTRACELLULAR_MATRIX_ORGANIZATION	0.157404	0.0101636	7.63589	6.96835e-14	3.78414e-13	20.8405
BP_LATE_ENDOSOME_TO_VACUOLE_TRANSPORT	-0.148709	-0.00714989	-7.63504	7.01128e-14	3.8043e-13	20.8345
BP_RESPIRATORY_SYSTEM_PROCESS	0.136685	-0.00419356	7.63284	7.12284e-14	3.86164e-13	20.8191
BP_MUSCLE_CELL_PROLIFERATION	0.106624	0.00259026	7.63154	7.1897e-14	3.89467e-13	20.81
MF_NADP_BINDING	-0.104058	-0.0071042	-7.6311	7.21285e-14	3.90399e-13	20.8068
BP_G_PROTEIN_COUPLED_ACETYLCHOLINE_RECEPTOR_SIGNALING_PATHWAY	0.114922	-0.00145496	7.62856	7.34578e-14	3.97182e-13	20.789
MF_CORECEPTOR_ACTIVITY	0.172807	-0.00168361	7.62847	7.35028e-14	3.97182e-13	20.7884
BP_REGULATION_OF_POSTSYNAPTIC_SPECIALIZATION_ASSEMBLY	0.166599	0.0140805	7.62817	7.36602e-14	3.97704e-13	20.7863
BP_REGULATION_OF_DEFENSE_RESPONSE_TO_BACTERIUM	0.125586	0.0113174	7.62714	7.42089e-14	4.00337e-13	20.779
BP_POSITIVE_REGULATION_OF_MYOBLAST_DIFFERENTIATION	0.14019	0.0102977	7.62652	7.45426e-14	4.01807e-13	20.7747
BP_NUCLEAR_CHROMOSOME_SEGREGATION	-0.142811	-0.00704598	-7.62453	7.56131e-14	4.07243e-13	20.7607
MF_RNA_POLYMERASE_ACTIVITY	-0.169985	-0.0145174	-7.62322	7.63288e-14	4.10424e-13	20.7515
BP_FATTY_ACID_BETA_OXIDATION_USING_ACYL_COA_DEHYDROGENASE	-0.187122	-0.00487958	-7.62176	7.71323e-14	4.14405e-13	20.7413
BP_COBALAMIN_METABOLIC_PROCESS	-0.148213	-0.00213908	-7.6172	7.97e-14	4.275e-13	20.7093
BP_NEGATIVE_REGULATION_OF_SMOOTH_MUSCLE_CELL_PROLIFERATION	0.141081	0.00449422	7.61415	8.14666e-14	4.36619e-13	20.6879
BP_NEGATIVE_REGULATION_OF_VASCULAR_PERMEABILITY	0.165635	0.0161073	7.61396	8.15774e-14	4.36855e-13	20.6866
CC_LARGE_RIBOSOMAL_SUBUNIT	-0.1924	-0.0132548	-7.61372	8.17145e-14	4.37233e-13	20.6849
BP_REGULATION_OF_VOLTAGE_GATED_CALCIUM_CHANNEL_ACTIVITY	0.121325	0.00401723	7.61317	8.2042e-14	4.38627e-13	20.681
BP_MITOTIC_SISTER_CHROMATID_SEGREGATION	-0.165351	-0.0058594	-7.60967	8.41228e-14	4.49386e-13	20.6565
CC_NADH_DEHYDROGENASE_COMPLEX	-0.198964	-0.0130956	-7.60779	8.52694e-14	4.5514e-13	20.6433
BP_ESTABLISHMENT_OF_RNA_LOCALIZATION	-0.129642	-0.0105909	-7.60417	8.751e-14	4.66341e-13	20.618
BP_REGULATION_OF_EPITHELIAL_TO_MESENCHYMAL_TRANSITION	0.116602	0.00407711	7.60243	8.86093e-14	4.71816e-13	20.6058
BP_POSITIVE_REGULATION_OF_CALCIUM_ION_TRANSMEMBRANE_TRANSPORT	0.120831	0.0067359	7.60197	8.8901e-14	4.72985e-13	20.6026
BP_AORTIC_VALVE_MORPHOGENESIS	0.146509	0.0107206	7.60125	8.9358e-14	4.75031e-13	20.5976
BP_VASCULOGENESIS	0.127357	0.00792044	7.60087	8.96027e-14	4.75946e-13	20.5949
BP_CGMP_MEDIATED_SIGNALING	0.128127	0.0141301	7.60045	8.98729e-14	4.76995e-13	20.592
CC_SPLICEOSOMAL_TRI_SNRNP_COMPLEX	-0.185615	-0.00796847	-7.60014	9.00741e-14	4.77677e-13	20.5898
BP_POSITIVE_REGULATION_OF_MITOTIC_CELL_CYCLE_PHASE_TRANSITION	-0.122556	-0.0107315	-7.59927	9.06357e-14	4.80267e-13	20.5837
CC_INTEGRIN_COMPLEX	0.173416	0.0112809	7.5982	9.13372e-14	4.83593e-13	20.5762
BP_LATE_ENDOSOME_TO_VACUOLE_TRANSPORT_VIA_MULTIVESICULAR_BODY_SORTING_PATHWAY	-0.148777	-0.00892867	-7.59622	9.26417e-14	4.90105e-13	20.5623
BP_PULMONARY_VALVE_DEVELOPMENT	0.170044	0.00954849	7.59229	9.52856e-14	5.02875e-13	20.5348
BP_PURINE_NUCLEOBASE_BIOSYNTHETIC_PROCESS	-0.224885	-0.0127356	-7.59141	9.58874e-14	5.05644e-13	20.5287
BP_REGULATION_OF_MRNA_SPLICING_VIA_SPLICEOSOME	-0.1222	-0.011555	-7.58988	9.69397e-14	5.10782e-13	20.518
BP_CELL_DIFFERENTIATION_INVOLVED_IN_METANEPHROS_DEVELOPMENT	0.139927	0.0096691	7.58871	9.77586e-14	5.14684e-13	20.5098
CC_CONDENSED_CHROMOSOME_CENTROMERIC_REGION	-0.16085	-0.00793028	-7.58322	1.01674e-13	5.34441e-13	20.4715
BP_REGULATION_OF_LONG_TERM_SYNAPTIC_POTENTIATION	0.113985	0.00623907	7.58265	1.0209e-13	5.36196e-13	20.4675
BP_REGULATION_OF_EPITHELIAL_CELL_MIGRATION	0.102003	0.000518377	7.5799	1.04114e-13	5.45956e-13	20.4483
BP_REGULATION_OF_BONE_REMODELING	0.10637	0.00881409	7.57951	1.0441e-13	5.47067e-13	20.4455
BP_NUCLEOTIDE_SUGAR_METABOLIC_PROCESS	-0.135259	-0.00385678	-7.57931	1.04558e-13	5.47407e-13	20.4441
MF_P53_BINDING	-0.115822	-0.00796131	-7.5782	1.05391e-13	5.51329e-13	20.4364
BP_KINETOCHORE_ASSEMBLY	-0.231419	-0.000410127	-7.57758	1.05858e-13	5.53328e-13	20.4321
CC_CAJAL_BODY	-0.137287	-0.0111581	-7.5755	1.07445e-13	5.61176e-13	20.4175
BP_GLUTAMATE_RECEPTOR_SIGNALING_PATHWAY	0.103452	0.00342528	7.57484	1.07953e-13	5.63384e-13	20.4129
MF_IONOTROPIC_GLUTAMATE_RECEPTOR_BINDING	0.123759	0.00187128	7.57344	1.09038e-13	5.68142e-13	20.4032
BP_NEGATIVE_REGULATION_OF_COAGULATION	0.129303	0.0147159	7.57118	1.10811e-13	5.76923e-13	20.3874
CC_PROTEIN_DNA_COMPLEX	-0.119696	-0.00576278	-7.57037	1.11457e-13	5.79824e-13	20.3817
BP_REGULATION_OF_UBIQUITIN_PROTEIN_TRANSFERASE_ACTIVITY	-0.122111	-0.0129102	-7.56892	1.12617e-13	5.84933e-13	20.3716
BP_NEGATIVE_REGULATION_OF_CELL_CYCLE_PHASE_TRANSITION	-0.109678	-0.009919	-7.56869	1.12799e-13	5.85411e-13	20.37
BP_VASCULAR_ENDOTHELIAL_GROWTH_FACTOR_SIGNALING_PATHWAY	0.143956	0.000625662	7.56743	1.1382e-13	5.8978e-13	20.3612
BP_CALCIUM_MEDIATED_SIGNALING_USING_INTRACELLULAR_CALCIUM_SOURCE	0.126511	0.00529519	7.5657	1.15233e-13	5.96627e-13	20.3492
BP_ARTERY_MORPHOGENESIS	0.138757	0.00412034	7.56471	1.16053e-13	6.00401e-13	20.3423
MF_NUCLEOSOME_BINDING	-0.153044	-0.0149873	-7.56222	1.18134e-13	6.10687e-13	20.3249
BP_ENDOCHONDRAL_BONE_MORPHOGENESIS	0.11857	0.00536028	7.55845	1.21353e-13	6.26829e-13	20.2987
BP_POSITIVE_REGULATION_OF_STRESS_FIBER_ASSEMBLY	0.115794	-0.00216103	7.55812	1.21638e-13	6.27808e-13	20.2964
MF_G_PROTEIN_BETA_GAMMA_SUBUNIT_COMPLEX_BINDING	0.123121	-0.00252934	7.55776	1.21951e-13	6.28932e-13	20.2938
BP_POSITIVE_REGULATION_OF_OSTEOBLAST_PROLIFERATION	0.158456	0.013523	7.55657	1.22989e-13	6.33784e-13	20.2856
BP_POSITIVE_REGULATION_OF_MUSCLE_CELL_DIFFERENTIATION	0.10256	0.00595691	7.55539	1.24025e-13	6.38622e-13	20.2774
CC_NUCLEOCYTOPLASMIC_TRANSPORT_COMPLEX	-0.210454	-0.0113635	-7.55331	1.25884e-13	6.47362e-13	20.2629
BP_COLLAGEN_FIBRIL_ORGANIZATION	0.189827	0.00676554	7.55327	1.2592e-13	6.47362e-13	20.2626
BP_POSITIVE_REGULATION_OF_RHO_PROTEIN_SIGNAL_TRANSDUCTION	0.138641	0.00637126	7.55257	1.26547e-13	6.50078e-13	20.2577
BP_KINETOCHORE_ORGANIZATION	-0.238781	0.00734877	-7.54995	1.2893e-13	6.61283e-13	20.2395
BP_ETHER_METABOLIC_PROCESS	-0.107609	-0.0019711	-7.54971	1.29154e-13	6.61915e-13	20.2378
CC_PEPTIDASE_COMPLEX	-0.144047	-0.00671229	-7.5478	1.30922e-13	6.70452e-13	20.2245
BP_AMINOGLYCAN_BIOSYNTHETIC_PROCESS	0.108152	0.00243742	7.54446	1.34076e-13	6.83897e-13	20.2013
BP_SPINAL_CORD_ASSOCIATION_NEURON_DIFFERENTIATION	0.159078	0.0211764	7.54436	1.34173e-13	6.83897e-13	20.2006
MF_OXIDOREDUCTION_DRIVEN_ACTIVE_TRANSMEMBRANE_TRANSPORTER_ACTIVITY	-0.192438	-0.00712373	-7.54223	1.36219e-13	6.93784e-13	20.1858
BP_INSULIN_LIKE_GROWTH_FACTOR_RECEPTOR_SIGNALING_PATHWAY	0.119262	0.00889587	7.54155	1.36879e-13	6.96609e-13	20.1811
BP_CARDIAC_VENTRICLE_MORPHOGENESIS	0.113109	0.0059743	7.54054	1.3787e-13	7.00879e-13	20.174
BP_REGULATION_OF_AMINO_ACID_TRANSPORT	0.112402	0.0088995	7.54048	1.37932e-13	7.00879e-13	20.1736
BP_PROTEIN_LOCALIZATION_TO_CHROMOSOME_CENTROMERIC_REGION	-0.219183	0.00124295	-7.53681	1.4158e-13	7.18857e-13	20.1481
BP_LYMPH_VESSEL_DEVELOPMENT	0.169598	0.00495579	7.53446	1.43966e-13	7.30409e-13	20.1318
BP_DOSAGE_COMPENSATION	-0.157975	-0.00453981	-7.52793	1.50813e-13	7.64554e-13	20.0864
BP_ER_NUCLEUS_SIGNALING_PATHWAY	-0.130793	-0.0129398	-7.52566	1.53263e-13	7.76372e-13	20.0707
BP_REGULATION_OF_CELL_CYCLE_PHASE_TRANSITION	-0.100829	-0.0103888	-7.5226	1.56631e-13	7.92822e-13	20.0495
BP_REGULATION_OF_MRNA_POLYADENYLATION	-0.166167	-0.0166332	-7.5219	1.57412e-13	7.96164e-13	20.0446
BP_POSITIVE_REGULATION_OF_CHONDROCYTE_DIFFERENTIATION	0.149826	0.00318888	7.51952	1.60098e-13	8.07877e-13	20.0281
BP_CARDIAC_CHAMBER_FORMATION	0.165595	0.0133641	7.51643	1.6365e-13	8.25168e-13	20.0066
BP_SKELETAL_MUSCLE_CONTRACTION	0.100239	0.0048539	7.51333	1.67294e-13	8.4225e-13	19.9851
MF_ATP_HYDROLYSIS_ACTIVITY	-0.122087	-0.0089533	-7.50637	1.75758e-13	8.84183e-13	19.937
BP_POSITIVE_REGULATION_OF_CATECHOLAMINE_SECRETION	0.178686	0.0073567	7.50161	1.81793e-13	9.13842e-13	19.904
CC_SMALL_RIBOSOMAL_SUBUNIT	-0.182892	-0.0114292	-7.49916	1.84976e-13	9.28417e-13	19.887
BP_RESPONSE_TO_VITAMIN_D	0.105907	0.00948215	7.49657	1.88407e-13	9.44914e-13	19.8691
BP_GLOMERULAR_MESANGIUM_DEVELOPMENT	0.171587	0.01444	7.49624	1.88846e-13	9.46395e-13	19.8668
CC_SEX_CHROMOSOME	-0.140357	-0.00807876	-7.49469	1.90937e-13	9.56141e-13	19.8561
BP_VASCULAR_ENDOTHELIAL_GROWTH_FACTOR_RECEPTOR_SIGNALING_PATHWAY	0.138202	0.00156805	7.48975	1.9773e-13	9.8865e-13	19.8219
BP_VERY_LONG_CHAIN_FATTY_ACID_METABOLIC_PROCESS	-0.114459	-0.0104019	-7.48255	2.08063e-13	1.03952e-12	19.7722
BP_NEGATIVE_REGULATION_OF_CYTOKINE_PRODUCTION_INVOLVED_IN_IMMUNE_RESPONSE	0.159147	0.0163185	7.48054	2.1104e-13	1.05359e-12	19.7583
BP_HUMORAL_IMMUNE_RESPONSE_MEDIATED_BY_CIRCULATING_IMMUNOGLOBULIN	0.140243	0.0108437	7.48014	2.11646e-13	1.05582e-12	19.7555
BP_NEGATIVE_REGULATION_OF_AMINE_TRANSPORT	0.139921	0.00987075	7.47825	2.14493e-13	1.06758e-12	19.7425
BP_MATURATION_OF_5_8S_RRNA	-0.205574	-0.0171923	-7.47737	2.1583e-13	1.07342e-12	19.7364
BP_CELLULAR_RESPONSE_TO_STEROL_DEPLETION	-0.166558	-0.0130528	-7.47547	2.1875e-13	1.0863e-12	19.7233
BP_ENDOPLASMIC_RETICULUM_ORGANIZATION	-0.101939	-0.00899312	-7.47472	2.19905e-13	1.09121e-12	19.7182
BP_REGULATION_OF_SISTER_CHROMATID_COHESION	-0.193431	-0.0109554	-7.4739	2.21194e-13	1.09677e-12	19.7125
BP_NEGATIVE_REGULATION_OF_NEURON_PROJECTION_REGENERATION	0.139828	0.00166855	7.46522	2.35181e-13	1.16261e-12	19.6526
BP_REGULATION_OF_ESTABLISHMENT_OF_PLANAR_POLARITY	0.129213	-0.00401265	7.46435	2.3663e-13	1.1689e-12	19.6466
BP_NEGATIVE_REGULATION_OF_CARTILAGE_DEVELOPMENT	0.163299	0.00162959	7.4624	2.399e-13	1.18326e-12	19.6332
CC_SARCOPLASM	0.101624	-0.00260076	7.46189	2.40765e-13	1.18664e-12	19.6297
BP_RENAL_TUBULAR_SECRETION	0.136048	0.0133706	7.46097	2.42343e-13	1.19352e-12	19.6233
MF_MANNOSYLTRANSFERASE_ACTIVITY	-0.137229	-0.00565077	-7.45402	2.54519e-13	1.25205e-12	19.5755
CC_NEUROTRANSMITTER_RECEPTOR_COMPLEX	0.109119	0.00706891	7.45397	2.54609e-13	1.25205e-12	19.5751
BP_REGULATION_OF_PHOSPHATIDYLINOSITOL_3_KINASE_SIGNALING	0.104168	0.0074931	7.45193	2.58292e-13	1.26826e-12	19.5611
BP_RESPONSE_TO_BMP	0.101885	0.00416654	7.44969	2.62395e-13	1.28744e-12	19.5457
BP_CARDIAC_CHAMBER_MORPHOGENESIS	0.102749	0.00476105	7.44084	2.7928e-13	1.36927e-12	19.4848
BP_EMBRYONIC_DIGESTIVE_TRACT_DEVELOPMENT	0.150354	0.0127261	7.43992	2.8109e-13	1.37711e-12	19.4785
BP_ENTERIC_NERVOUS_SYSTEM_DEVELOPMENT	0.163919	0.00743018	7.43973	2.81476e-13	1.37758e-12	19.4772
MF_STRUCTURAL_CONSTITUENT_OF_RIBOSOME	-0.188971	-0.0116174	-7.43966	2.81606e-13	1.37758e-12	19.4767
BP_MITOTIC_SPINDLE_ASSEMBLY	-0.142949	-0.0144189	-7.4368	2.87337e-13	1.40457e-12	19.4571
MF_OXIDOREDUCTASE_ACTIVITY_ACTING_ON_A_SULFUR_GROUP_OF_DONORS_NAD_P_AS_ACCEPTOR	-0.174793	-0.000543151	-7.43432	2.92408e-13	1.42829e-12	19.44
BP_REGULATION_OF_RNA_SPLICING	-0.108748	-0.0109433	-7.4324	2.96386e-13	1.44665e-12	19.4268
BP_NEUTROPHIL_EXTRAVASATION	0.171284	-0.00377947	7.42688	3.08105e-13	1.5005e-12	19.389
BP_POSITIVE_REGULATION_OF_CELL_SUBSTRATE_ADHESION	0.104963	0.00743512	7.42633	3.09307e-13	1.50523e-12	19.3852
CC_SPLICEOSOMAL_SNRNP_COMPLEX	-0.169421	-0.0111838	-7.42522	3.11735e-13	1.51592e-12	19.3775
BP_CELL_CELL_JUNCTION_MAINTENANCE	0.159094	0.00684537	7.42496	3.12301e-13	1.51755e-12	19.3758
MF_PEPTIDE_HORMONE_RECEPTOR_BINDING	0.127544	0.0114872	7.42327	3.16024e-13	1.53451e-12	19.3642
MF_DNA_POLYMERASE_ACTIVITY	-0.138789	-0.00879742	-7.42289	3.16868e-13	1.53747e-12	19.3616
MF_RNA_CAP_BINDING	-0.147739	-0.00588326	-7.42096	3.2119e-13	1.55729e-12	19.3484
BP_PURINE_NUCLEOSIDE_METABOLIC_PROCESS	-0.11382	-0.013169	-7.41612	3.32296e-13	1.60876e-12	19.3152
BP_SEMI_LUNAR_VALVE_DEVELOPMENT	0.138531	0.0100638	7.41449	3.36122e-13	1.62608e-12	19.304
BP_COMPLEMENT_ACTIVATION	0.139382	0.0121679	7.41324	3.39098e-13	1.63806e-12	19.2954
BP_NITRIC_OXIDE_MEDIATED_SIGNAL_TRANSDUCTION	0.125807	0.0102522	7.41231	3.41307e-13	1.64752e-12	19.2891
BP_PROTEIN_LOCALIZATION_TO_NUCLEOLUS	-0.187239	-0.00964454	-7.41089	3.4474e-13	1.66164e-12	19.2793
BP_REGULATION_OF_ACUTE_INFLAMMATORY_RESPONSE	0.129699	0.00504833	7.40977	3.47455e-13	1.6735e-12	19.2716
BP_POSITIVE_REGULATION_OF_CATION_CHANNEL_ACTIVITY	0.111301	0.00680337	7.40933	3.48526e-13	1.67742e-12	19.2686
BP_MITOTIC_CYTOKINETIC_PROCESS	-0.143966	-0.00858832	-7.40609	3.56534e-13	1.71471e-12	19.2465
BP_SISTER_CHROMATID_COHESION	-0.153648	-0.00918611	-7.4055	3.5802e-13	1.7206e-12	19.2424
MF_AMYLOID_BETA_BINDING	0.105209	0.00243319	7.40302	3.64299e-13	1.74852e-12	19.2254
BP_MITOTIC_CYTOKINESIS	-0.11399	-0.0133156	-7.40126	3.68833e-13	1.76738e-12	19.2134
BP_RESPONSE_TO_STEROL_DEPLETION	-0.163346	-0.0115164	-7.39856	3.75872e-13	1.79848e-12	19.1949
BP_DNA_REPLICATION	-0.143555	-0.00852387	-7.39785	3.77742e-13	1.80611e-12	19.1901
BP_RENAL_SYSTEM_VASCULATURE_DEVELOPMENT	0.183329	0.00870986	7.39566	3.83595e-13	1.83276e-12	19.1751
MF_PROTEASOME_BINDING	-0.161673	-0.0142379	-7.39555	3.83884e-13	1.83281e-12	19.1743
BP_MESONEPHROS_DEVELOPMENT	0.105171	0.00635182	7.39392	3.88284e-13	1.85247e-12	19.1632
BP_CIRCADIAN_SLEEP_WAKE_CYCLE	0.119982	0.0155098	7.38892	4.02136e-13	1.91577e-12	19.129
BP_SMOOTH_MUSCLE_CELL_DIFFERENTIATION	0.125868	0.000568651	7.38378	4.16845e-13	1.9844e-12	19.0939
BP_REGULATION_OF_DENDRITIC_CELL_ANTIGEN_PROCESSING_AND_PRESENTATION	0.227776	0.0182154	7.38155	4.234e-13	2.01414e-12	19.0787
MF_SINGLE_STRANDED_RNA_BINDING	-0.105299	-0.00999422	-7.38096	4.25167e-13	2.02015e-12	19.0747
BP_NEGATIVE_REGULATION_OF_WOUND_HEALING	0.1131	0.0147782	7.38082	4.25585e-13	2.02015e-12	19.0737
MF_DAMAGED_DNA_BINDING	-0.149023	-0.0143701	-7.38057	4.26315e-13	2.02214e-12	19.072
BP_TRNA_CATABOLIC_PROCESS	-0.185497	-0.0188119	-7.3789	4.31336e-13	2.04192e-12	19.0606
BP_DNA_STRAND_ELONGATION	-0.198985	0.000931733	-7.37643	4.38847e-13	2.07559e-12	19.0438
MF_SEQUENCE_SPECIFIC_SINGLE_STRANDED_DNA_BINDING	-0.172857	-0.01485	-7.37382	4.46917e-13	2.11223e-12	19.026
MF_TRANSLATION_INITIATION_FACTOR_BINDING	-0.134758	-0.0118584	-7.37365	4.47461e-13	2.11328e-12	19.0248
CC_SAGA_COMPLEX	-0.17411	-0.0108355	-7.37039	4.57757e-13	2.15879e-12	19.0026
BP_CARDIOCYTE_DIFFERENTIATION	0.10439	0.00134146	7.36837	4.64262e-13	2.1879e-12	18.9888
BP_DETECTION_OF_MECHANICAL_STIMULUS_INVOLVED_IN_SENSORY_PERCEPTION_OF_PAIN	0.165578	0.0079975	7.36566	4.73144e-13	2.22816e-12	18.9703
BP_NEUROMUSCULAR_SYNAPTIC_TRANSMISSION	0.124873	-0.00336136	7.35853	4.97284e-13	2.34016e-12	18.9218
BP_REGULATION_OF_CELL_CYCLE_CHECKPOINT	-0.148761	-0.0129615	-7.35778	4.99896e-13	2.35077e-12	18.9167
CC_T_TUBULE	0.118526	-0.000102215	7.35697	5.02704e-13	2.36228e-12	18.9112
CC_KINETOCHORE_MICROTUBULE	-0.14652	-0.0125534	-7.35268	5.17988e-13	2.43236e-12	18.882
BP_NEGATIVE_REGULATION_OF_HUMORAL_IMMUNE_RESPONSE	0.160561	0.0115433	7.34947	5.29705e-13	2.4856e-12	18.8601
BP_REGULATION_OF_HEAT_GENERATION	0.159318	0.00622482	7.34816	5.34561e-13	2.50566e-12	18.8512
BP_RHO_PROTEIN_SIGNAL_TRANSDUCTION	0.102552	0.000430713	7.34756	5.3681e-13	2.51354e-12	18.8471
BP_MATURATION_OF_5_8S_RRNA_FROM_TRICISTRONIC_RRNA_TRANSCRIPT_SSU_RRNA_5_8S_RRNA_LSU_RRNA	-0.210411	-0.0173753	-7.34525	5.45506e-13	2.55244e-12	18.8315
BP_REGULATION_OF_VASCULAR_PERMEABILITY	0.123596	0.0105282	7.34505	5.46281e-13	2.55425e-12	18.8301
BP_IRES_DEPENDENT_VIRAL_TRANSLATIONAL_INITIATION	-0.195738	-0.0219102	-7.33556	5.836e-13	2.72438e-12	18.7656
MF_TRANSFORMING_GROWTH_FACTOR_BETA_BINDING	0.202181	-0.00918339	7.33548	5.83914e-13	2.72438e-12	18.7651
CC_ZYMOGEN_GRANULE	-0.150265	0.00600163	-7.3328	5.94914e-13	2.77201e-12	18.7469
BP_NEGATIVE_REGULATION_OF_MRNA_METABOLIC_PROCESS	-0.111632	-0.00710304	-7.33279	5.94967e-13	2.77201e-12	18.7468
BP_POSITIVE_REGULATION_OF_DNA_DEPENDENT_DNA_REPLICATION	-0.212362	0.00190491	-7.33064	6.03913e-13	2.81169e-12	18.7322
BP_ADRENERGIC_RECEPTOR_SIGNALING_PATHWAY	0.137045	0.00753805	7.33001	6.06545e-13	2.8218e-12	18.728
BP_VIRAL_TRANSLATION	-0.178057	-0.0210616	-7.32992	6.06945e-13	2.8218e-12	18.7273
BP_OVULATION_CYCLE_PROCESS	0.111329	0.00661883	7.32575	6.24813e-13	2.89666e-12	18.699
CC_CALYX_OF_HELD	0.126908	0.0139283	7.3252	6.27196e-13	2.9036e-12	18.6953
BP_REGULATION_OF_CAMP_MEDIATED_SIGNALING	0.119671	0.00109659	7.32233	6.39816e-13	2.95994e-12	18.6759
MF_UBIQUITIN_LIKE_PROTEIN_CONJUGATING_ENZYME_ACTIVITY	-0.125839	-0.0131263	-7.3214	6.43952e-13	2.97697e-12	18.6696
BP_REGULATION_OF_RENAL_SYSTEM_PROCESS	0.135144	0.0127898	7.32108	6.45429e-13	2.9817e-12	18.6673
BP_POSITIVE_REGULATION_OF_CALCIUM_ION_TRANSPORT_INTO_CYTOSOL	0.12352	0.00622673	7.31832	6.57909e-13	3.03722e-12	18.6487
BP_NEGATIVE_REGULATION_OF_CELL_JUNCTION_ASSEMBLY	0.12661	0.00170493	7.31288	6.83224e-13	3.15186e-12	18.6118
MF_HISTONE_METHYLTRANSFERASE_ACTIVITY_H3_K4_SPECIFIC	-0.157525	-0.010694	-7.30962	6.98879e-13	3.22182e-12	18.5897
BP_REGULATION_OF_CHROMOSOME_SEGREGATION	-0.153607	-0.00328667	-7.30945	6.99691e-13	3.2233e-12	18.5886
BP_POSITIVE_REGULATION_OF_CELL_CYCLE_PHASE_TRANSITION	-0.112879	-0.00948593	-7.30923	7.00768e-13	3.22599e-12	18.5871
BP_POSITIVE_REGULATION_OF_SYNCYTIUM_FORMATION_BY_PLASMA_MEMBRANE_FUSION	0.137789	0.0083421	7.30799	7.06805e-13	3.2515e-12	18.5787
MF_ACTININ_BINDING	0.129367	0.00911227	7.30636	7.14854e-13	3.28392e-12	18.5677
BP_NEGATIVE_REGULATION_OF_OSTEOBLAST_DIFFERENTIATION	0.124133	0.0052721	7.30528	7.20228e-13	3.3063e-12	18.5604
BP_VIRAL_RELEASE_FROM_HOST_CELL	-0.132208	-0.00935739	-7.30372	7.28051e-13	3.33581e-12	18.5498
CC_CELL_TRAILING_EDGE	0.191089	0.00537211	7.30369	7.28184e-13	3.33581e-12	18.5497
BP_NEGATIVE_REGULATION_OF_CELL_CYCLE_PROCESS	-0.103456	-0.00991588	-7.3028	7.32719e-13	3.35425e-12	18.5436
BP_NEGATIVE_REGULATION_OF_BMP_SIGNALING_PATHWAY	0.122033	0.00372101	7.30186	7.37513e-13	3.37384e-12	18.5372
BP_PROTEIN_HETEROTETRAMERIZATION	-0.132661	-0.00825943	-7.29915	7.51491e-13	3.43539e-12	18.5189
BP_NEGATIVE_REGULATION_OF_CANONICAL_WNT_SIGNALING_PATHWAY	0.104666	0.00203374	7.29823	7.56309e-13	3.45501e-12	18.5127
BP_REGULATION_OF_GRANULOCYTE_DIFFERENTIATION	0.144658	0.00432343	7.29654	7.65193e-13	3.49316e-12	18.5013
BP_NEGATIVE_REGULATION_OF_MITOTIC_CELL_CYCLE_PHASE_TRANSITION	-0.103253	-0.00876018	-7.29286	7.84935e-13	3.5783e-12	18.4764
CC_REPLISOME	-0.201472	0.00132213	-7.2891	8.05656e-13	3.67021e-12	18.451
MF_METHYL_CPG_BINDING	-0.125047	-0.015365	-7.28843	8.09389e-13	3.68466e-12	18.4465
MF_HORMONE_ACTIVITY	0.109087	0.0121652	7.28807	8.11394e-13	3.69122e-12	18.4441
CC_PLATELET_DENSE_GRANULE	0.137515	0.0112963	7.28766	8.13725e-13	3.69926e-12	18.4413
BP_GLOMERULAR_EPITHELIAL_CELL_DIFFERENTIATION	0.11893	0.00329852	7.28207	8.45827e-13	3.83988e-12	18.4036
BP_TRANS_SYNAPTIC_SIGNALING_MODULATING_SYNAPTIC_TRANSMISSION	0.156052	0.0198398	7.28088	8.52828e-13	3.86631e-12	18.3955
BP_REGULATION_OF_CARDIAC_EPITHELIAL_TO_MESENCHYMAL_TRANSITION	0.202309	-0.00368813	7.28014	8.57186e-13	3.88338e-12	18.3906
BP_REGULATION_OF_TRANSLATION_IN_RESPONSE_TO_STRESS	-0.14356	-0.00483451	-7.27985	8.58919e-13	3.88607e-12	18.3886
BP_MYOTUBE_CELL_DEVELOPMENT	0.104126	0.00421578	7.27853	8.66778e-13	3.91872e-12	18.3797
BP_MESENCHYME_MORPHOGENESIS	0.137127	0.00184392	7.27537	8.85915e-13	4.00248e-12	18.3584
CC_SIN3_TYPE_COMPLEX	-0.167538	-0.0135052	-7.27507	8.8773e-13	4.00628e-12	18.3564
BP_REGULATION_OF_CELL_MATRIX_ADHESION	0.103881	0.00181672	7.27341	8.98014e-13	4.046e-12	18.3452
BP_VESICLE_TARGETING_ROUGH_ER_TO_CIS_LGI	-0.161036	-0.00488534	-7.27045	9.16548e-13	4.12505e-12	18.3252
BP_REGULATION_OF_CYTOKINESIS	-0.104363	-0.00356295	-7.27041	9.16817e-13	4.12505e-12	18.325
BP_RENAL_VESICLE_DEVELOPMENT	0.126765	0.0124248	7.26998	9.19501e-13	4.13429e-12	18.3221
BP_NUCLEOBASE_METABOLIC_PROCESS	-0.109558	-0.00180251	-7.26643	9.42361e-13	4.23417e-12	18.2982
BP_RRNA_TRANSCRIPTION	-0.17062	-0.015987	-7.26622	9.43709e-13	4.23733e-12	18.2968
BP_HISTONE_UBIQUITINATION	-0.133367	-0.0154895	-7.26418	9.57097e-13	4.2945e-12	18.283
BP_SEQUESTERING_OF_CALCIUM_ION	0.101301	0.00506994	7.26051	9.81617e-13	4.40151e-12	18.2583
BP_REGULATION_OF_VASCULOGENESIS	0.152094	0.00944045	7.25965	9.87526e-13	4.42498e-12	18.2525
MF_VITAMIN_D_RECEPTOR_BINDING	-0.157762	-0.0148223	-7.25786	9.99733e-13	4.47662e-12	18.2405
BP_REGULATION_OF_CENTROSOME_CYCLE	-0.145755	-0.00892753	-7.25663	1.00829e-12	4.51186e-12	18.2322
BP_REGULATION_OF_SYNAPSE_MATURATION	0.136201	-0.00545935	7.25612	1.01182e-12	4.52173e-12	18.2288
MF_FIBRONECTIN_BINDING	0.17213	0.0140246	7.25298	1.03401e-12	4.61749e-12	18.2076
BP_NATURAL_KILLER_CELL_ACTIVATION_INVOLVED_IN_IMMUNE_RESPONSE	0.131403	0.00818231	7.24673	1.07945e-12	4.81387e-12	18.1657
CC_SPINDLE_POLE	-0.118706	-0.00922252	-7.24538	1.0896e-12	4.85584e-12	18.1566
MF_BASAL_TRANSCRIPTION_MACHINERY_BINDING	-0.114112	-0.00827408	-7.2438	1.10149e-12	4.90546e-12	18.146
MF_REGULATORY_RNA_BINDING	-0.10603	-0.00663553	-7.24278	1.10922e-12	4.93654e-12	18.1392
BP_GANGLIOSIDE_METABOLIC_PROCESS	0.117822	0.0100489	7.24052	1.12663e-12	5.01063e-12	18.124
BP_LYSOSOMAL_PROTEIN_CATABOLIC_PROCESS	-0.123748	-0.00575628	-7.23904	1.13821e-12	5.05529e-12	18.114
BP_POSITIVE_REGULATION_OF_EPITHELIAL_CELL_MIGRATION	0.100805	0.000428517	7.23881	1.13997e-12	5.05967e-12	18.1125
MF_MUSCLE_ALPHA_ACTININ_BINDING	0.165023	0.00649523	7.23647	1.15847e-12	5.13484e-12	18.0968
BP_CELL_ADHESION_MEDIATED_BY_INTEGRIN	0.130198	0.0071356	7.23607	1.16167e-12	5.14556e-12	18.0941
BP_DOUBLE_STRAND_BREAK_REPAIR	-0.135193	-0.00919454	-7.23472	1.17248e-12	5.18993e-12	18.0851
BP_POSITIVE_REGULATION_OF_VASCULAR_ENDOTHELIAL_GROWTH_FACTOR_RECEPTOR_SIGNALING_PATHWAY	0.151858	-0.00224578	7.23435	1.17548e-12	5.1997e-12	18.0826
BP_CELL_MIGRATION_INVOLVED_IN_SPROUTING_ANGIOGENESIS	0.134344	0.000236356	7.2269	1.23732e-12	5.46219e-12	18.0326
CC_ANCHORED_COMPONENT_OF_EXTERNAL_SIDE_OF_PLASMA_MEMBRANE	0.147792	0.00757139	7.2257	1.24758e-12	5.50376e-12	18.0245
CC_CARBOXY_TERMINAL_DOMAIN_PROTEIN_KINASE_COMPLEX	-0.166194	-0.0161315	-7.22246	1.27564e-12	5.62038e-12	18.0028
BP_REGULATION_OF_SYSTEMIC_ARTERIAL_BLOOD_PRESSURE	0.100849	0.00613326	7.22245	1.27572e-12	5.62038e-12	18.0028
BP_BLOOD_VESSEL_ENDOTHELIAL_CELL_PROLIFERATION_INVOLVED_IN_SPROUTING_ANGIOGENESIS	0.132353	0.00868837	7.21509	1.34182e-12	5.90364e-12	17.9535
BP_CHROMOSOME_SEPARATION	-0.146256	-0.00647858	-7.21176	1.37288e-12	6.03627e-12	17.9312
BP_SNRNA_PROCESSING	-0.178104	-0.011866	-7.2087	1.40199e-12	6.16011e-12	17.9107
BP_POSITIVE_REGULATION_OF_EPITHELIAL_TO_MESENCHYMAL_TRANSITION	0.12779	0.00560471	7.20774	1.4112e-12	6.19645e-12	17.9043
BP_TRANSCRIPTION_BY_RNA_POLYMERASE_III	-0.124038	-0.0175904	-7.20418	1.44606e-12	6.33679e-12	17.8805
BP_PROTEOGLYCAN_BIOSYNTHETIC_PROCESS	0.114278	-0.00303238	7.204	1.44793e-12	6.34071e-12	17.8793
BP_REGULATION_OF_CELL_MIGRATION_INVOLVED_IN_SPROUTING_ANGIOGENESIS	0.135028	0.00170079	7.20329	1.455e-12	6.36745e-12	17.8745
BP_REGULATION_OF_TRANSCRIPTION_BY_RNA_POLYMERASE_III	-0.134371	-0.0140737	-7.20288	1.45907e-12	6.38099e-12	17.8718
BP_EXTRACELLULAR_MATRIX_DISASSEMBLY	0.12398	0.0071773	7.20083	1.47972e-12	6.45838e-12	17.8581
MF_CALCIUM_ACTIVATED_CATION_CHANNEL_ACTIVITY	0.121839	0.0112211	7.20019	1.4862e-12	6.48234e-12	17.8539
BP_NEGATIVE_REGULATION_OF_CELL_MATRIX_ADHESION	0.121735	-0.0027844	7.20005	1.48766e-12	6.48444e-12	17.8529
MF_CATALYTIC_ACTIVITY_ACTING_ON_DNA	-0.131497	-0.0127501	-7.19644	1.52482e-12	6.641e-12	17.8288
BP_REFLEX	0.129498	0.01302	7.19637	1.52561e-12	6.641e-12	17.8283
MF_HMG_BOX_DOMAIN_BINDING	0.142376	0.0140279	7.19446	1.54567e-12	6.72388e-12	17.8156
BP_REGULATION_OF_CARDIAC_CONDUCTION	0.128974	0.0106469	7.19342	1.55677e-12	6.76769e-12	17.8086
CC_EUCHROMATIN	-0.110296	-0.00735996	-7.18978	1.59604e-12	6.9338e-12	17.7843
BP_MITOTIC_NUCLEAR_DIVISION	-0.127819	-0.00853308	-7.18952	1.59882e-12	6.94128e-12	17.7826
BP_DNA_TEMPLATED_TRANSCRIPTION_ELONGATION	-0.114341	-0.0141871	-7.18763	1.61964e-12	7.027e-12	17.77
BP_SEROTONIN_RECEPTOR_SIGNALING_PATHWAY	0.123865	0.00678625	7.18642	1.63314e-12	7.08089e-12	17.7619
MF_VINCULIN_BINDING	0.174335	-0.000618259	7.18386	1.662e-12	7.20126e-12	17.7448
BP_MULTIVESICULAR_BODY_ORGANIZATION	-0.139002	-0.0106376	-7.1818	1.68551e-12	7.29833e-12	17.7311
BP_NEURON_FATE_SPECIFICATION	0.122915	0.0181477	7.18154	1.6885e-12	7.30644e-12	17.7294
BP_PURINERGIC_NUCLEOTIDE_RECEPTOR_SIGNALING_PATHWAY	0.152772	0.00788603	7.18143	1.68983e-12	7.30736e-12	17.7287
BP_CHEMICAL_HOMEOSTASIS_WITHIN_A_TISSUE	0.12936	0.000142079	7.1804	1.70175e-12	7.35408e-12	17.7218
BP_REGULATION_OF_FIBROBLAST_GROWTH_FACTOR_RECEPTOR_SIGNALING_PATHWAY	0.129539	0.0085137	7.17693	1.74255e-12	7.52543e-12	17.6987
BP_IMP_METABOLIC_PROCESS	-0.14557	0.000824493	-7.17586	1.7554e-12	7.57594e-12	17.6915
BP_RETINA_VASCULATURE_DEVELOPMENT_IN_CAMERA_TYPE_EYE	0.181845	-0.00287075	7.17547	1.76007e-12	7.59109e-12	17.6889
BP_CENTRAL_NERVOUS_SYSTEM_PROJECTION_NEURON_AXONOGENESIS	0.153559	0.00255015	7.17504	1.76529e-12	7.60861e-12	17.6861
MF_STRUCTURAL_CONSTITUENT_OF_NUCLEAR_PORE	-0.194858	-0.0168599	-7.17103	1.81425e-12	7.80425e-12	17.6594
BP_MANNOSYLATION	-0.122981	-0.00908222	-7.16687	1.86649e-12	8.02372e-12	17.6317
MF_S_ACYLTRANSFERASE_ACTIVITY	-0.111666	-0.00681659	-7.16246	1.92353e-12	8.2581e-12	17.6024
BP_INHIBITORY_POSTSYNAPTIC_POTENTIAL	0.153494	0.0107537	7.16131	1.93872e-12	8.31786e-12	17.5947
BP_HISTONE_H2B_UBIQUITINATION	-0.166915	-0.0119009	-7.16106	1.94197e-12	8.32636e-12	17.5931
BP_POSITIVE_REGULATION_OF_UBIQUITIN_PROTEIN_TRANSFERASE_ACTIVITY	-0.114878	-0.00881897	-7.16017	1.95385e-12	8.37184e-12	17.5871
BP_NEGATIVE_REGULATION_OF_MRNA_PROCESSING	-0.173738	-0.0201541	-7.15965	1.96083e-12	8.39623e-12	17.5836
BP_MESENCHYMAL_TO_EPITHELIAL_TRANSITION	0.13054	0.00949215	7.15885	1.97153e-12	8.43656e-12	17.5783
BP_NEUROTRANSMITTER_REUPTAKE	0.107168	0.00974356	7.15541	2.01825e-12	8.6252e-12	17.5555
MF_G_PROTEIN_COUPLED_GLUTAMATE_RECEPTOR_BINDING	0.15897	0.00239893	7.15262	2.05707e-12	8.78542e-12	17.5369
BP_REGULATION_OF_ENDOCRINE_PROCESS	0.115608	0.00821554	7.15012	2.09237e-12	8.93035e-12	17.5203
MF_O_METHYLTRANSFERASE_ACTIVITY	-0.132916	-0.0241286	-7.14947	2.10171e-12	8.96439e-12	17.516
BP_NEGATIVE_REGULATION_OF_MYOBLAST_DIFFERENTIATION	0.111803	0.00368987	7.14563	2.15735e-12	9.18974e-12	17.4905
BP_NEGATIVE_REGULATION_OF_BONE_REMODELING	0.154588	0.0186088	7.14158	2.21762e-12	9.43422e-12	17.4637
BP_DETECTION_OF_TEMPERATURE_STIMULUS_INVOLVED_IN_SENSORY_PERCEPTION	0.13275	0.00453178	7.1398	2.24461e-12	9.54288e-12	17.4519
CC_CUL4_RING_E3_UBIQUITIN_LIGASE_COMPLEX	-0.138675	-0.0167678	-7.13753	2.27955e-12	9.68513e-12	17.4368
CC_NUCLEAR_UBIQUITIN_LIGASE_COMPLEX	-0.136649	-0.0156817	-7.13607	2.30241e-12	9.77593e-12	17.4271
BP_MALE_SEX_DETERMINATION	0.119657	0.00988023	7.13448	2.32741e-12	9.8757e-12	17.4166
BP_NEGATIVE_REGULATION_OF_CHROMOSOME_ORGANIZATION	-0.14587	-0.00969372	-7.13431	2.33013e-12	9.88082e-12	17.4154
CC_MLL1_2_COMPLEX	-0.148982	-0.0127725	-7.12934	2.41014e-12	1.02109e-11	17.3825
MF_TROPOMYOSIN_BINDING	0.134225	0.00530477	7.12928	2.41108e-12	1.02109e-11	17.3821
BP_REGULATION_OF_DNA_DEPENDENT_DNA_REPLICATION	-0.186166	-0.00179417	-7.12468	2.48769e-12	1.05217e-11	17.3517
CC_INHIBITORY_SYNAPSE	0.124782	0.01067	7.11943	2.57792e-12	1.08964e-11	17.3169
BP_REGULATION_OF_T_HELPER_2_CELL_DIFFERENTIATION	0.176483	0.00190497	7.11125	2.72497e-12	1.15105e-11	17.2629
BP_NEGATIVE_REGULATION_OF_MRNA_SPLICING_VIA_SPLICEOSOME	-0.191946	-0.0235627	-7.10944	2.75867e-12	1.16379e-11	17.2509
CC_INTRINSIC_COMPONENT_OF_EXTERNAL_SIDE_OF_PLASMA_MEMBRANE	0.135134	0.00763309	7.10898	2.76724e-12	1.16665e-11	17.2479
BP_ASTROCYTE_DEVELOPMENT	0.11577	0.00687995	7.10769	2.79155e-12	1.17614e-11	17.2393
BP_MEMBRANE_DEPOLARIZATION_DURING_CARDIAC_MUSCLE_CELL_ACTION_POTENTIAL	0.155436	0.00380919	7.10739	2.79725e-12	1.17779e-11	17.2373
BP_NEGATIVE_REGULATION_OF_TELOMERE_MAINTENANCE_VIA_TELOMERE_LENGTHENING	-0.146745	-0.00964725	-7.10716	2.80171e-12	1.17891e-11	17.2358
BP_SUBSTRATE_INDEPENDENT_TELENCEPHALIC_TANGENTIAL_MIGRATION	0.161125	0.0133206	7.10562	2.83106e-12	1.1905e-11	17.2256
BP_VIRAL_BUDDING	-0.131526	-0.0137276	-7.10482	2.84636e-12	1.19616e-11	17.2204
CC_U2_SNRNP	-0.171352	-0.0107489	-7.10368	2.86851e-12	1.2047e-11	17.2128
MF_VOLTAGE_GATED_ANION_CHANNEL_ACTIVITY	-0.131898	-0.0109393	-7.10197	2.90196e-12	1.21797e-11	17.2015
BP_ANGIOGENESIS_INVOLVED_IN_WOUND_HEALING	0.149945	0.0087942	7.10063	2.92845e-12	1.2283e-11	17.1927
BP_REGULATION_OF_RELEASE_OF_SEQUESTERED_CALCIUM_ION_INTO_CYTOSOL	0.108391	0.00559227	7.09779	2.98531e-12	1.25135e-11	17.1739
BP_MEMBRANE_RAFT_ASSEMBLY	0.162489	-0.00501141	7.09763	2.98839e-12	1.25184e-11	17.1729
MF_NEUROTRANSMITTER_RECEPTOR_ACTIVITY	0.106801	0.00780909	7.09543	3.03333e-12	1.26986e-11	17.1584
BP_HETEROTYPIC_CELL_CELL_ADHESION	0.106586	0.00985561	7.09292	3.08537e-12	1.29082e-11	17.1418
CC_SWR1_COMPLEX	-0.158079	-0.0160307	-7.08972	3.15283e-12	1.31736e-11	17.1207
BP_NERVOUS_SYSTEM_PROCESS_INVOLVED_IN_REGULATION_OF_SYSTEMIC_ARTERIAL_BLOOD_PRESSURE	0.150203	0.00592699	7.08936	3.16043e-12	1.3197e-11	17.1184
BP_SULFUR_AMINO_ACID_BIOSYNTHETIC_PROCESS	-0.119198	-0.000776924	-7.08841	3.1809e-12	1.3274e-11	17.1121
MF_TRANSLATION_ELONGATION_FACTOR_ACTIVITY	-0.143826	-0.0089872	-7.08657	3.22061e-12	1.34226e-11	17.1
CC_NUCLEAR_REPLICATION_FORK	-0.176686	-0.00765783	-7.08621	3.22852e-12	1.3447e-11	17.0976
BP_POSITIVE_REGULATION_OF_CELL_ADHESION	0.103597	0.00477408	7.08275	3.30501e-12	1.37569e-11	17.0748
BP_PHOSPHATE_ION_TRANSMEMBRANE_TRANSPORT	-0.124414	-0.00141608	-7.07952	3.37784e-12	1.40511e-11	17.0535
BP_PHASOME_MATURATION	0.137133	0.00177764	7.07827	3.40656e-12	1.41616e-11	17.0453
BP_POSITIVE_REGULATION_OF_CHEMOTAXIS	0.120307	0.00526233	7.07735	3.42766e-12	1.42403e-11	17.0393
MF_TRANSMEMBRANE_RECEPTOR_PROTEIN_KINASE_ACTIVITY	0.112435	0.00414118	7.0647	3.73332e-12	1.55004e-11	16.956
MF_IMMUNOGLOBULIN_BINDING	0.16893	0.0141456	7.06426	3.74431e-12	1.55362e-11	16.9532
BP_ENDOSOME_ORGANIZATION	-0.105907	-0.00687885	-7.05937	3.86979e-12	1.60467e-11	16.921
BP_INDUCTION_OF_POSITIVE_CHEMOTAXIS	0.167531	0.00188072	7.05791	3.90808e-12	1.61952e-11	16.9115
BP_NEGATIVE_REGULATION_OF_BONE_MINERALIZATION	0.117214	0.0103486	7.05709	3.92985e-12	1.62751e-11	16.906
CC_REPLICATION_FORK	-0.169132	-0.00495061	-7.0534	4.02861e-12	1.66736e-11	16.8819
BP_TOOTH_MINERALIZATION	0.103759	0.00653015	7.0515	4.08062e-12	1.6857e-11	16.8694
BP_POSITIVE_REGULATION_OF_CELLULAR_EXTRAVASATION	0.161935	0.0037117	7.05061	4.10506e-12	1.69472e-11	16.8635
BP_STRIATED_MUSCLE_CELL_PROLIFERATION	0.110826	0.00130342	7.05041	4.11047e-12	1.69589e-11	16.8623
BP_VASCULAR_ASSOCIATED_SMOOTH_MUSCLE_CELL_DEVELOPMENT	0.183331	-0.00356599	7.04814	4.17385e-12	1.71988e-11	16.8474
BP_INTRA_LGI_VESICLE_MEDIATED_TRANSPORT	-0.135356	-0.00946916	-7.04578	4.24082e-12	1.74528e-11	16.8318
BP_2_OXOGLUTARATE_METABOLIC_PROCESS	-0.15331	-0.0141731	-7.04369	4.30067e-12	1.7688e-11	16.8182
BP_REGULATION_OF_CHROMOSOME_SEPARATION	-0.151078	-0.00492833	-7.041	4.37927e-12	1.8e-11	16.8005
BP_G_PROTEIN_COUPLED_PURINERGIC_RECEPTOR_SIGNALING_PATHWAY	0.162136	0.0106701	7.04021	4.40265e-12	1.80848e-11	16.7954
BP_REGULATION_OF_THE_FORCE_OF_HEART_CONTRACTION	0.127206	0.0123038	7.03719	4.49294e-12	1.84441e-11	16.7756
CC_CHROMATIN_SILENCING_COMPLEX	-0.181497	-0.0183523	-7.03689	4.50193e-12	1.84695e-11	16.7736
BP_MITOPHAGY	-0.135263	-0.00621467	-7.03555	4.54281e-12	1.86255e-11	16.7648
BP_NEGATIVE_REGULATION_OF_MYOTUBE_DIFFERENTIATION	0.131359	0.00536798	7.03239	4.64023e-12	1.90131e-11	16.7441
BP_BODY_MORPHOGENESIS	0.125834	-0.000392578	7.03135	4.67265e-12	1.9122e-11	16.7374
BP_ENDOTHELIUM_DEVELOPMENT	0.117943	-0.00134573	7.03028	4.70638e-12	1.92398e-11	16.7304
MF_ALPHA_ACTININ_BINDING	0.134044	0.00769778	7.03025	4.7073e-12	1.92398e-11	16.7302
BP_ETHER_BIOSYNTHETIC_PROCESS	-0.143102	-0.000554086	-7.02687	4.81558e-12	1.96579e-11	16.708
BP_POSITIVE_REGULATION_OF_PATHWAY_RESTRICTED_SMAD_PROTEIN_PHOSPHORYLATION	0.111004	0.00352767	7.02481	4.88234e-12	1.99056e-11	16.6946
CC_SEMAPHORIN_RECEPTOR_COMPLEX	0.173597	0.00837344	7.02167	4.98643e-12	2.03048e-11	16.674
BP_REGULATION_OF_VASCULAR_ASSOCIATED_SMOOTH_MUSCLE_CELL_DIFFERENTIATION	0.143038	0.00505925	7.02032	5.03178e-12	2.04767e-11	16.6652
CC_L_TYPE_VOLTAGE_GATED_CALCIUM_CHANNEL_COMPLEX	0.163631	0.00783681	7.01952	5.05894e-12	2.05745e-11	16.66
BP_REGULATION_OF_DNA_DAMAGE_CHECKPOINT	-0.170668	-0.0152263	-7.01848	5.09439e-12	2.07058e-11	16.6532
BP_NEGATIVE_REGULATION_OF_PRODUCTION_OF_MOLECULAR_MEDIATOR_OF_IMMUNE_RESPONSE	0.140768	0.014681	7.01585	5.18487e-12	2.10605e-11	16.636
BP_POLYOL_CATABOLIC_PROCESS	-0.114782	-0.00477357	-7.01349	5.26778e-12	2.13841e-11	16.6206
BP_REGULATION_OF_PHOSPHOLIPASE_C_ACTIVITY	0.146037	0.00556603	7.0064	5.52394e-12	2.23962e-11	16.5743
BP_REGULATION_OF_ENDOTHELIAL_CELL_DIFFERENTIATION	0.122902	-0.0024558	7.00578	5.54705e-12	2.2476e-11	16.5702
BP_COPII_COATED_VESICLE_BUDDING	-0.139042	-0.00768849	-7.00381	5.62054e-12	2.27457e-11	16.5574
BP_CARDIAC_ATRIUM_DEVELOPMENT	0.112959	0.00487691	7.00381	5.62054e-12	2.27457e-11	16.5574
BP_POSITIVE_REGULATION_OF_CELL_MATRIX_ADHESION	0.101559	0.00610417	7.00312	5.64659e-12	2.2837e-11	16.5529
BP_INTERLEUKIN_5_PRODUCTION	0.119242	0.00697293	7.00081	5.73463e-12	2.3152e-11	16.5379
BP_POSITIVE_REGULATION_OF_STEROL_TRANSPORT	0.103914	0.00774086	7.0008	5.73506e-12	2.3152e-11	16.5378
BP_NEURON_RECOGNITION	0.120923	0.00692101	7.00027	5.75523e-12	2.32127e-11	16.5344
BP_DNA_DEPENDENT_DNA_REPLICATION	-0.16356	-0.00299744	-6.9982	5.83558e-12	2.35e-11	16.5209
BP_MESENCHYMAL_TO_EPITHELIAL_TRANSITION_INVOLVED_IN_METANEPHROS_MORPHOGENESIS	0.138549	0.00681841	6.99745	5.86489e-12	2.36035e-11	16.516
BP_HEART_VALVE_MORPHOGENESIS	0.129198	0.00490368	6.99488	5.96662e-12	2.39982e-11	16.4992
MF_NEUROPEPTIDE_BINDING	0.124204	0.0120716	6.99392	6.00526e-12	2.41262e-11	16.4929
BP_HUMORAL_IMMUNE_RESPONSE	0.104732	0.0137431	6.9939	6.00581e-12	2.41262e-11	16.4928
CC_INTRINSIC_COMPONENT_OF_PRESYNAPTIC_ACTIVE_ZONE_MEMBRANE	0.146472	0.00857248	6.99226	6.07216e-12	2.43778e-11	16.4821
BP_LGI_LOCALIZATION	-0.139883	-0.0111049	-6.98952	6.18434e-12	2.4813e-11	16.4643
BP_BONE_MINERALIZATION_INVOLVED_IN_BONE_MATURATION	0.1543	0.00821573	6.98605	6.32929e-12	2.53791e-11	16.4417
BP_FORMATION_OF_EXTRACHROMOSOMAL_CIRCULAR_DNA	-0.180163	-0.0192159	-6.98586	6.33761e-12	2.53969e-11	16.4405
BP_METANEPHRIC_RENAL_VESICLE_MORPHOGENESIS	0.131493	0.00977514	6.9843	6.40408e-12	2.56476e-11	16.4303
BP_NUCLEAR_MEMBRANE_REASSEMBLY	-0.148295	-0.0101859	-6.98378	6.42613e-12	2.57202e-11	16.427
CC_DENDRITIC_SHAFT	0.115837	0.00402026	6.98361	6.43336e-12	2.57335e-11	16.4259
BP_PLATELET_AGGREGATION	0.103023	0.00943925	6.98116	6.53972e-12	2.61429e-11	16.4099
BP_REGULATION_OF_CELL_SHAPE	0.100313	0.00418831	6.9797	6.60378e-12	2.63669e-11	16.4004
MF_NEUROTROPHIN_BINDING	0.152834	0.000377984	6.97847	6.65793e-12	2.65508e-11	16.3924
MF_STRUCTURAL_CONSTITUENT_OF_EYE_LENS	0.137966	0.00545854	6.97634	6.75326e-12	2.68982e-11	16.3786
MF_COLLAGEN_BINDING	0.15748	0.00555881	6.97602	6.7677e-12	2.69394e-11	16.3765
BP_MORPHOGENESIS_OF_A_POLARIZED_EPITHELIUM	0.101704	-0.00385593	6.97419	6.85093e-12	2.72376e-11	16.3646
BP_SMOOTH_MUSCLE_CELL_PROLIFERATION	0.102749	0.00256851	6.9691	7.08774e-12	2.81621e-11	16.3315
MF_CORE_PROMOTER_SEQUENCE_SPECIFIC_DNA_BINDING	-0.124232	-0.011803	-6.96522	7.2731e-12	2.88811e-11	16.3064
BP_TRNA_5_END_PROCESSING	-0.189099	-0.0181924	-6.96448	7.30945e-12	2.90079e-11	16.3015
BP_METAPHASE_ANAPHASE_TRANSITION_OF_CELL_CYCLE	-0.153696	-0.00429772	-6.96419	7.32314e-12	2.90446e-11	16.2997
CC_ENDOPEPTIDASE_COMPLEX	-0.144298	-0.00712631	-6.96326	7.36875e-12	2.92079e-11	16.2936
BP_POSITIVE_REGULATION_OF_CARTILAGE_DEVELOPMENT	0.115484	0.00486244	6.96082	7.48939e-12	2.96681e-11	16.2778
CC_GLIAL_CELL_PROJECTION	0.102626	0.00445461	6.95944	7.5589e-12	2.99254e-11	16.2688
BP_MITOTIC_SISTER_CHROMATID_COHESION	-0.163359	-0.0115773	-6.9561	7.72867e-12	3.05606e-11	16.2472
MF_CYCLIN_DEPENDENT_PROTEIN_KINASE_ACTIVITY	-0.119911	-0.0117493	-6.95554	7.75786e-12	3.06576e-11	16.2435
BP_SPHINMYELIN_METABOLIC_PROCESS	-0.127689	-0.00518815	-6.95232	7.92559e-12	3.13016e-11	16.2227
MF_CYCLIC_NUCLEOTIDE_PHOSPHODIESTERASE_ACTIVITY	0.148216	-0.000281576	6.95181	7.95285e-12	3.13903e-11	16.2194
BP_SODIUM_INDEPENDENT_ORGANIC_ANION_TRANSPORT	0.124831	0.00914803	6.95082	8.00503e-12	3.15773e-11	16.213
BP_NEGATIVE_REGULATION_OF_CELL_FATE_COMMITMENT	0.141519	0.0196717	6.95032	8.03198e-12	3.16645e-11	16.2097
MF_DNA_APURINIC_OR_APYRIMIDINIC_SITE_ENDONUCLEASE_ACTIVITY	-0.174772	-0.0191082	-6.94852	8.12836e-12	3.2006e-11	16.1981
BP_ACTIN_MEDIATED_CELL_CONTRACTION	0.103536	0.00588923	6.94755	8.18142e-12	3.21956e-11	16.1918
BP_REGULATION_OF_CELLULAR_CARBOHYDRATE_CATABOLIC_PROCESS	-0.14924	-0.000720657	-6.94133	8.52646e-12	3.35231e-11	16.1515
BP_BONE_TRABECULA_MORPHOGENESIS	0.141372	0.010595	6.94089	8.55126e-12	3.35906e-11	16.1487
CC_DOPAMINERGIC_SYNAPSE	0.136798	0.0119683	6.93432	8.93319e-12	3.50489e-11	16.1062
BP_DETECTION_OF_STIMULUS_INVOLVED_IN_SENSORY_PERCEPTION_OF_PAIN	0.119585	0.00708289	6.93335	8.99079e-12	3.52538e-11	16.0999
BP_ORGAN_INDUCTION	0.119682	0.0105713	6.93307	9.00768e-12	3.52989e-11	16.0981
BP_DNA_RECOMBINATION	-0.114839	-0.00905693	-6.93293	9.0158e-12	3.53096e-11	16.0972
BP_METANEPHRIC_GLOMERULUS_DEVELOPMENT	0.150245	0.0123818	6.92775	9.33083e-12	3.64564e-11	16.0637
CC_AXOLEMMA	0.141931	0.0136238	6.92554	9.46861e-12	3.69727e-11	16.0495
BP_CYTOPLASMIC_TRANSLATION	-0.163943	-0.00935971	-6.92534	9.48148e-12	3.70009e-11	16.0482
MF_CYTOKINE_RECEPTOR_ACTIVITY	0.135135	0.00403904	6.92256	9.65766e-12	3.76436e-11	16.0302
BP_ALTERNATIVE_MRNA_SPLICING_VIA_SPLICEOSOME	-0.111949	-0.00744142	-6.92187	9.70197e-12	3.77939e-11	16.0258
BP_NEGATIVE_REGULATION_OF_INTERLEUKIN_6_PRODUCTION	0.145273	0.00738837	6.92043	9.79502e-12	3.81337e-11	16.0165
BP_REGULATION_OF_INOSITOL_PHOSPHATE_BIOSYNTHETIC_PROCESS	0.147777	0.0124045	6.92009	9.8171e-12	3.8197e-11	16.0143
MF_SEROTONIN_RECEPTOR_ACTIVITY	0.12132	0.00784872	6.91721	1.00064e-11	3.89106e-11	15.9957
BP_PROTEIN_PEPTIDYL_PROLYL_ISOMERIZATION	-0.104853	-0.0121808	-6.91643	1.0058e-11	3.90737e-11	15.9907
CC_LGI_TRANSPORT_COMPLEX	-0.167122	-0.00318302	-6.91511	1.01469e-11	3.93869e-11	15.9821
BP_RESPONSE_TO_PAIN	0.112585	0.00814941	6.9128	1.03032e-11	3.99462e-11	15.9672
BP_REGULATION_OF_POSITIVE_CHEMOTAXIS	0.127706	0.00693003	6.91197	1.03598e-11	4.0142e-11	15.9619
BP_POSITIVE_REGULATION_OF_MYOBLAST_FUSION	0.131101	0.00700898	6.91073	1.04452e-11	4.0449e-11	15.9539
BP_BRONCHUS_DEVELOPMENT	0.153412	0.00420526	6.91049	1.04622e-11	4.04908e-11	15.9523
MF_RNA_7_METHYLGUANOSINE_CAP_BINDING	-0.147923	-0.00262764	-6.90792	1.06415e-11	4.11607e-11	15.9358
BP_CALCIUM_ION_TRANSMEMBRANE_TRANSPORT_VIA_HIGH_VOLTAGE_GATED_CALCIUM_CHANNEL	0.131737	-0.00203418	6.90726	1.06879e-11	4.12913e-11	15.9315
BP_HISTONE_MONOUBIQUITINATION	-0.13569	-0.0129124	-6.90624	1.07604e-11	4.15469e-11	15.925
BP_REGULATION_OF_POSTSYNAPTIC_CYTOSOLIC_CALCIUM_ION_CONCENTRATION	0.156296	0.0215964	6.90471	1.08699e-11	4.19203e-11	15.9151
CC_DNA_REPAIR_COMPLEX	-0.144876	-0.012178	-6.90212	1.10574e-11	4.26184e-11	15.8984
BP_TRABECULA_MORPHOGENESIS	0.112266	0.000387179	6.90173	1.10864e-11	4.27053e-11	15.8959
BP_UBIQUITIN_DEPENDENT_PROTEIN_CATABOLIC_PROCESS_VIA_THE_MULTIVESICULAR_BODY_SORTING_PATHWAY	-0.128261	-0.0125923	-6.90108	1.1134e-11	4.28632e-11	15.8917
BP_NEGATIVE_REGULATION_OF_IMMUNE_EFFECTOR_PROCESS	0.122609	0.00688312	6.89976	1.12314e-11	4.32128e-11	15.8832
BP_CELL_PROLIFERATION_IN_FOREBRAIN	0.109706	-0.001772	6.89752	1.13993e-11	4.38331e-11	15.8688
BP_MITOCHONDRIAL_GENOME_MAINTENANCE	-0.127426	-0.0149097	-6.89604	1.15115e-11	4.42387e-11	15.8593
BP_CARDIAC_SEPTUM_DEVELOPMENT	0.102686	0.00113711	6.89476	1.16088e-11	4.45603e-11	15.8511
BP_CELL_SURFACE_RECEPTOR_SIGNALING_PATHWAY_INVOLVED_IN_HEART_DEVELOPMENT	0.12922	0.00919711	6.89454	1.16255e-11	4.45985e-11	15.8497
CC_ENDORIBONUCLEASE_COMPLEX	-0.153111	-0.0159006	-6.89381	1.16817e-11	4.4788e-11	15.845
BP_CELL_JUNCTION_MAINTENANCE	0.111599	0.000669508	6.89279	1.1761e-11	4.50393e-11	15.8384
BP_GLIAL_CELL_MIGRATION	0.113515	0.00566979	6.89194	1.18269e-11	4.52652e-11	15.8329
BP_REGULATION_OF_SPROUTING_ANGIOGENESIS	0.111776	0.00240008	6.88893	1.20649e-11	4.6149e-11	15.8135
BP_METANEPHRIC_NEPHRON_MORPHOGENESIS	0.111631	0.0111397	6.88547	1.23434e-11	4.71321e-11	15.7913
BP_TRANSLESION_SYNTHESIS	-0.149516	-0.010605	-6.88529	1.23578e-11	4.71594e-11	15.7902
BP_CHONDROITIN_SULFATE_PROTEOGLYCAN_BIOSYNTHETIC_PROCESS	0.144914	5.21669e-05	6.88254	1.25841e-11	4.79951e-11	15.7725
BP_CARDIAC_MYOFIBRIL_ASSEMBLY	0.127773	0.00355599	6.88234	1.2601e-11	4.80319e-11	15.7712
BP_SEX_DETERMINATION	0.100047	0.0134745	6.87921	1.28637e-11	4.89963e-11	15.7511
BP_ENDONUCLEOLYTIC_CLEAVAGE_INVOLVED_IN_RRNA_PROCESSING	-0.198494	-0.0154559	-6.87915	1.2869e-11	4.89963e-11	15.7507
BP_BASE_EXCISION_REPAIR	-0.147182	-0.0150697	-6.87781	1.29834e-11	4.93681e-11	15.7421
BP_RNA_INTERFERENCE	-0.175845	-0.0157888	-6.87196	1.34934e-11	5.11953e-11	15.7046
BP_PROTEIN_LOCALIZATION_TO_CONDENSED_CHROMOSOME	-0.219812	0.00555242	-6.87154	1.35314e-11	5.13098e-11	15.7019
BP_HISTONE_H2A_UBIQUITINATION	-0.13508	-0.0125447	-6.86873	1.37842e-11	5.21781e-11	15.6839
BP_SOMATIC_STEM_CELL_DIVISION	0.156666	0.013103	6.86639	1.39981e-11	5.29266e-11	15.6689
BP_ATTACHMENT_OF_MITOTIC_SPINDLE_MICROTUBULES_TO_KINETOCHORE	-0.199874	-0.000326184	-6.86398	1.42214e-11	5.37398e-11	15.6535
CC_EXTERNAL_SIDE_OF_PLASMA_MEMBRANE	0.125348	0.00995831	6.86069	1.45336e-11	5.48878e-11	15.6323
BP_PLANAR_CELL_POLARITY_PATHWAY_INVOLVED_IN_NEURAL_TUBE_CLOSURE	0.167356	-0.00564892	6.86035	1.45656e-11	5.49772e-11	15.6302
MF_STRUCTURAL_CONSTITUENT_OF_POSTSYNAPSE	0.144315	0.00132726	6.85923	1.46729e-11	5.53504e-11	15.623
BP_SPINDLE_ASSEMBLY	-0.12184	-0.014436	-6.85905	1.46911e-11	5.53872e-11	15.6218
BP_NEGATIVE_REGULATION_OF_PATHWAY_RESTRICTED_SMAD_PROTEIN_PHOSPHORYLATION	0.168593	0.00930188	6.85846	1.47483e-11	5.55391e-11	15.618
BP_NEGATIVE_REGULATION_OF_CELL_ADHESION_MEDIATED_BY_INTEGRIN	0.165791	0.00481769	6.85783	1.48088e-11	5.57349e-11	15.6141
BP_NEPHRIC_DUCT_DEVELOPMENT	0.148744	0.00427816	6.85749	1.48427e-11	5.58302e-11	15.6118
BP_DNA_CONFORMATION_CHANGE	-0.126214	-0.00744905	-6.85739	1.48526e-11	5.58354e-11	15.6112
BP_NEGATIVE_REGULATION_OF_GLIAL_CELL_DIFFERENTIATION	0.107945	0.0141828	6.85326	1.52608e-11	5.73371e-11	15.5848
CC_CYTOCHROME_COMPLEX	-0.175165	-0.0036109	-6.8508	1.55097e-11	5.82389e-11	15.5691
BP_NEUROTRANSMITTER_RECEPTOR_INTERNALIZATION	0.118988	0.0114721	6.84271	1.63564e-11	6.13131e-11	15.5173
BP_EXPLORATION_BEHAVIOR	0.110775	0.00782581	6.84148	1.64892e-11	6.17755e-11	15.5095
BP_ATRIAL_CARDIAC_MUSCLE_CELL_TO_AV_NODE_CELL_SIGNALING	0.159137	0.00208242	6.83991	1.66601e-11	6.23801e-11	15.4994
MF_INTRACELLULAR_LIGAND_GATED_ION_CHANNEL_ACTIVITY	0.103706	0.0089178	6.83267	1.74704e-11	6.53398e-11	15.4532
BP_CELL_CELL_SIGNALING_INVOLVED_IN_CARDIAC_CONDUCTION	0.130574	0.00571511	6.82702	1.81288e-11	6.76865e-11	15.4172
BP_NEGATIVE_REGULATION_OF_MACROPHAGE_ACTIVATION	0.148467	0.0107811	6.8211	1.88461e-11	7.02845e-11	15.3794
BP_DISTAL_TUBULE_DEVELOPMENT	0.136917	0.0112917	6.81879	1.91336e-11	7.12756e-11	15.3647
BP_ACTIN_MYOSIN_FILAMENT_SLIDING	0.130452	0.00890679	6.81542	1.95601e-11	7.2823e-11	15.3432
BP_MRNA_TRANSPORT	-0.123007	-0.0108507	-6.81509	1.96017e-11	7.29366e-11	15.3412
BP_REGULATION_OF_POSTSYNAPTIC_DENSITY_ORGANIZATION	0.133905	0.0144463	6.81255	1.9931e-11	7.40778e-11	15.325
BP_AORTA_MORPHOGENESIS	0.138627	-0.00358522	6.80601	2.08021e-11	7.70972e-11	15.2833
BP_T_HELPER_2_CELL_DIFFERENTIATION	0.151276	0.00194433	6.80216	2.13308e-11	7.9012e-11	15.2589
BP_PROTEIN_CATABOLIC_PROCESS_IN_THE_VACUOLE	-0.105037	-0.00148585	-6.80002	2.1632e-11	8.00823e-11	15.2453
MF_UBIQUITIN_SPECIFIC_PROTEASE_BINDING	-0.132754	-0.0113453	-6.7998	2.16633e-11	8.01528e-11	15.2439
BP_REGULATION_OF_ASTROCYTE_DIFFERENTIATION	0.100544	0.00451644	6.79926	2.17399e-11	8.03909e-11	15.2404
MF_MISMATCHED_DNA_BINDING	-0.161154	-0.0193061	-6.79799	2.19209e-11	8.10147e-11	15.2324
BP_MIDBRAIN_DOPAMINERGIC_NEURON_DIFFERENTIATION	0.119861	0.00440614	6.79381	2.25265e-11	8.31839e-11	15.2058
BP_RESPONSE_TO_ISOQUINOLINE_ALKALOID	0.10841	0.0136395	6.79377	2.25332e-11	8.31839e-11	15.2056
BP_REGULATION_OF_PHOSPHOLIPASE_ACTIVITY	0.118915	0.00896048	6.79307	2.26362e-11	8.3517e-11	15.2011
BP_METANEPHRIC_COLLECTING_DUCT_DEVELOPMENT	0.137998	0.012815	6.79242	2.27321e-11	8.38237e-11	15.197
CC_TRANSCRIPTION_FACTOR_TFIIH_HOLO_COMPLEX	-0.170375	-0.0170761	-6.79057	2.30078e-11	8.47452e-11	15.1853
BP_NEGATIVE_REGULATION_OF_TYPE_2_IMMUNE_RESPONSE	0.137941	0.00793439	6.78887	2.32653e-11	8.56053e-11	15.1744
BP_CORNEA_DEVELOPMENT_IN_CAMERA_TYPE_EYE	0.146422	0.015726	6.78859	2.33067e-11	8.57017e-11	15.1727
BP_REGULATION_OF_DNA_TEMPLATED_TRANSCRIPTION_ELONGATION	-0.11404	-0.0129642	-6.78403	2.40108e-11	8.82414e-11	15.1438
BP_CORONARY_VASCULATURE_DEVELOPMENT	0.120507	-0.00295624	6.78276	2.42097e-11	8.88894e-11	15.1357
MF_ACID_THIOL_LIGASE_ACTIVITY	-0.102873	-0.00416509	-6.78273	2.42142e-11	8.88894e-11	15.1355
BP_NEURAL_TUBE_PATTERNING	0.102381	-0.0025628	6.77877	2.48471e-11	9.11615e-11	15.1104
CC_INO80_COMPLEX	-0.195288	-0.013124	-6.77776	2.50121e-11	9.15621e-11	15.104
BP_TRANSCRIPTION_ELONGATION_FROM_RNA_POLYMERASE_II_PROMOTER	-0.108993	-0.013183	-6.77019	2.62757e-11	9.59202e-11	15.0561
BP_ATTACHMENT_OF_SPINDLE_MICROTUBULES_TO_KINETOCHORE	-0.17508	-0.000710263	-6.76972	2.63564e-11	9.61614e-11	15.0531
CC_MYOSIN_II_COMPLEX	0.129923	0.00606715	6.76941	2.64097e-11	9.62729e-11	15.0511
BP_REGULATION_OF_PRESYNAPTIC_CYTOSOLIC_CALCIUM_ION_CONCENTRATION	0.129773	0.0188253	6.76937	2.64163e-11	9.62729e-11	15.0509
BP_COMPLEMENT_DEPENDENT_CYTOTOXICITY	0.143433	0.0151606	6.76818	2.66214e-11	9.69665e-11	15.0433
BP_MATURATION_OF_SSU_RRNA_FROM_TRICISTRONIC_RRNA_TRANSCRIPT_SSU_RRNA_5_8S_RRNA_LSU_RRNA	-0.165052	-0.0140202	-6.76671	2.68761e-11	9.78397e-11	15.0341
MF_CHEMOATTRACTANT_ACTIVITY	0.119277	0.00768097	6.76549	2.70904e-11	9.85104e-11	15.0263
BP_REGULATION_OF_DNA_STRAND_ELONGATION	-0.178453	-0.0184561	-6.76526	2.71315e-11	9.85817e-11	15.0249
BP_REGULATION_OF_LIPASE_ACTIVITY	0.101542	0.012762	6.76521	2.714e-11	9.85817e-11	15.0246
BP_HEART_VALVE_DEVELOPMENT	0.119043	0.00434111	6.76496	2.71836e-11	9.86854e-11	15.023
BP_REGULATION_OF_SMOOTH_MUSCLE_CELL_DIFFERENTIATION	0.118858	-0.00324416	6.76119	2.78597e-11	1.01084e-10	14.9991
MF_OXIDOREDUCTASE_ACTIVITY_ACTING_ON_NAD_P_H	-0.116564	-0.00852277	-6.75451	2.90955e-11	1.05335e-10	14.9569
BP_PODOSOME_ASSEMBLY	0.12949	0.00903579	6.75416	2.91602e-11	1.05511e-10	14.9547
MF_PROTEOGLYCAN_BINDING	0.134481	0.0127519	6.75372	2.92435e-11	1.05754e-10	14.9519
CC_HISTONE_METHYLTRANSFERASE_COMPLEX	-0.127763	-0.014169	-6.74894	3.01665e-11	1.08972e-10	14.9217
BP_CELLULAR_METABOLIC_COMPOUND_SALVAGE	-0.103267	-0.00367069	-6.74415	3.11172e-11	1.12097e-10	14.8915
MF_PROTEIN_TRANSMEMBRANE_TRANSPORTER_ACTIVITY	-0.129321	-0.0165191	-6.74309	3.13328e-11	1.12812e-10	14.8848
BP_ENDOTHELIAL_CELL_APOPTOTIC_PROCESS	0.110182	0.0111796	6.74171	3.16142e-11	1.13763e-10	14.8761
CC_CYTOPLASMIC_STRESS_GRANULE	-0.110825	-0.00646774	-6.738	3.2384e-11	1.16469e-10	14.8527
MF_MIRNA_BINDING	-0.118012	-0.0141003	-6.73125	3.38326e-11	1.21612e-10	14.8102
BP_DNA_PACKAGING	-0.110348	-0.00589222	-6.7299	3.41287e-11	1.22609e-10	14.8017
BP_ESTABLISHMENT_OF_TISSUE_POLARITY	0.109499	-0.00464176	6.72935	3.42494e-11	1.22976e-10	14.7982
BP_DENDRITE_SELF_AVOIDANCE	0.134212	0.00916309	6.72923	3.42768e-11	1.23006e-10	14.7975
BP_UMP_BIOSYNTHETIC_PROCESS	-0.143818	-0.00631922	-6.72885	3.43609e-11	1.23241e-10	14.7951
BP_OUTFLOW_TRACT_SEPTUM_MORPHOGENESIS	0.14076	0.00303021	6.72845	3.44512e-11	1.23497e-10	14.7925
MF_RNA_POLYMERASE_II_CORE_PROMOTER_SEQUENCE_SPECIFIC_DNA_BINDING	-0.145238	-0.00482643	-6.72182	3.59608e-11	1.28628e-10	14.7508
BP_NEGATIVE_REGULATION_OF_INTERLEUKIN_2_PRODUCTION	0.160925	0.0132831	6.72162	3.6008e-11	1.28667e-10	14.7495
BP_LUTEINIZATION	0.153911	0.00531059	6.7216	3.6011e-11	1.28667e-10	14.7495
BP_REGULATION_OF_FIBRINOLYSIS	0.134489	0.0100347	6.72107	3.61344e-11	1.29037e-10	14.7461
BP_REGULATION_OF_SPINDLE_ASSEMBLY	-0.121685	-0.0177965	-6.71962	3.64765e-11	1.30146e-10	14.737
MF_METALLOCARBOXYPEPTIDASE_ACTIVITY	0.111356	0.0123621	6.71958	3.64845e-11	1.30146e-10	14.7368
BP_ESTABLISHMENT_OF_LYMPHOCYTE_POLARITY	0.16761	0.00319604	6.71381	3.78706e-11	1.34724e-10	14.7005
BP_VASCULAR_ASSOCIATED_SMOOTH_MUSCLE_CELL_DIFFERENTIATION	0.119378	-0.000222124	6.70803	3.93123e-11	1.39626e-10	14.6642
BP_REGULATION_OF_TRANSCRIPTION_ELONGATION_FROM_RNA_POLYMERASE_II_PROMOTER	-0.114553	-0.0118301	-6.70601	3.98278e-11	1.41304e-10	14.6515
CC_ATPASE_COMPLEX	-0.114943	-0.0147579	-6.70304	4.05984e-11	1.4396e-10	14.6328
BP_LATERAL_SPROUTING_FROM_AN_EPITHELIUM	0.1684	0.0111717	6.70229	4.07947e-11	1.44499e-10	14.6282
BP_REGULATION_OF_EXIT_FROM_MITOSIS	-0.134986	-0.00998241	-6.70096	4.11485e-11	1.45674e-10	14.6198
BP_CIRCADIAN_SLEEP_WAKE_CYCLE_SLEEP	0.116864	0.0143504	6.69842	4.18258e-11	1.47992e-10	14.6039
BP_POSITIVE_REGULATION_OF_HUMORAL_IMMUNE_RESPONSE	0.142732	0.0142367	6.69265	4.34116e-11	1.5352e-10	14.5677
BP_SPHINMYELIN_BIOSYNTHETIC_PROCESS	-0.136649	-0.000600374	-6.69105	4.38628e-11	1.54949e-10	14.5576
BP_VASCULAR_WOUND_HEALING	0.151083	0.0125247	6.68911	4.44135e-11	1.56725e-10	14.5455
BP_METANEPHRIC_MESENCHYME_DEVELOPMENT	0.121249	0.00319135	6.68821	4.46715e-11	1.57551e-10	14.5399
BP_SMOOTH_MUSCLE_TISSUE_DEVELOPMENT	0.130842	0.00583977	6.68433	4.58008e-11	1.6136e-10	14.5156
BP_RNA_EXPORT_FROM_NUCLEUS	-0.140629	-0.00877764	-6.68294	4.62123e-11	1.62723e-10	14.5069
BP_RESPONSE_TO_AMYLOID_BETA	0.112698	0.00196114	6.68222	4.64291e-11	1.63398e-10	14.5023
BP_STARTLE_RESPONSE	0.109718	0.0113077	6.68049	4.69491e-11	1.65075e-10	14.4915
BP_PROTEIN_N_LINKED_GLYCOSYLATION	-0.11263	-0.00155628	-6.68045	4.69601e-11	1.65075e-10	14.4913
BP_REGULATION_OF_DOUBLE_STRAND_BREAK_REPAIR	-0.115692	-0.010245	-6.67343	4.91296e-11	1.7244e-10	14.4474
BP_CARDIOBLAST_DIFFERENTIATION	0.118043	0.00166866	6.67333	4.91591e-11	1.72451e-10	14.4468
BP_REGULATION_OF_ACUTE_INFLAMMATORY_RESPONSE_TO_ANTIGENIC_STIMULUS	0.163157	0.00405591	6.67241	4.94527e-11	1.73389e-10	14.441
BP_RECOMBINATIONAL_REPAIR	-0.13565	-0.0105985	-6.66876	5.06262e-11	1.77313e-10	14.4182
BP_ATRIAL_SEPTUM_DEVELOPMENT	0.127387	0.00313327	6.66808	5.08457e-11	1.77987e-10	14.414
BP_REGULATION_OF_DOUBLE_STRAND_BREAK_REPAIR_VIA_NONHOMOLOUS_END_JOINING	-0.124443	-0.00625788	-6.66339	5.24014e-11	1.8314e-10	14.3847
BP_CELLULAR_EXTRAVASATION	0.127231	0.00917669	6.66085	5.32647e-11	1.86058e-10	14.3688
BP_POSITIVE_REGULATION_OF_BLOOD_PRESSURE	0.112056	0.00210855	6.66076	5.32945e-11	1.86063e-10	14.3683
BP_NEGATIVE_REGULATION_OF_TISSUE_REMODELING	0.127048	0.0162698	6.66047	5.33917e-11	1.86303e-10	14.3665
MF_HEPARAN_SULFATE_SULFOTRANSFERASE_ACTIVITY	0.120091	0.00177377	6.65899	5.39016e-11	1.87982e-10	14.3572
CC_SPANNING_COMPONENT_OF_MEMBRANE	0.135107	0.00861139	6.65795	5.42628e-11	1.89141e-10	14.3507
BP_INTEGRATED_STRESS_RESPONSE_SIGNALING	-0.128359	-0.010032	-6.65689	5.46348e-11	1.90337e-10	14.3441
BP_AV_NODE_CELL_TO_BUNDLE_OF_HIS_CELL_SIGNALING	0.159648	0.0113995	6.65653	5.47597e-11	1.90671e-10	14.3419
MF_NF_KAPPAB_BINDING	-0.115645	-0.0116716	-6.65584	5.50047e-11	1.91422e-10	14.3375
BP_NEUROINFLAMMATORY_RESPONSE	0.136527	0.0113221	6.65275	5.61021e-11	1.94931e-10	14.3183
BP_REGULATION_OF_P38MAPK_CASCADE	0.103855	0.00309295	6.65014	5.70497e-11	1.98119e-10	14.3021
BP_NUCLEOLAR_LARGE_RRNA_TRANSCRIPTION_BY_RNA_POLYMERASE_I	-0.181272	-0.0190546	-6.64885	5.75235e-11	1.99658e-10	14.294
BP_EMBRYONIC_DIGESTIVE_TRACT_MORPHOGENESIS	0.149687	0.00693591	6.64741	5.80566e-11	2.01402e-10	14.285
BP_POSITIVE_REGULATION_OF_TRANSCRIPTION_BY_RNA_POLYMERASE_III	-0.147287	-0.00724758	-6.64708	5.81789e-11	2.0172e-10	14.283
MF_MAP_KINASE_KINASE_ACTIVITY	-0.11923	-0.00643787	-6.64595	5.86009e-11	2.03076e-10	14.276
BP_REGULATION_OF_ODONTOGENESIS	0.12617	0.00715876	6.64524	5.88683e-11	2.03787e-10	14.2715
BP_CALCIUM_MEDIATED_SIGNALING	0.101497	0.00691087	6.64404	5.93229e-11	2.05252e-10	14.2641
BP_NEURON_REMODELING	0.132466	0.00647566	6.64156	6.02744e-11	2.08325e-10	14.2486
BP_DNA_GEOMETRIC_CHANGE	-0.150293	-0.0067795	-6.63924	6.11771e-11	2.11222e-10	14.2341
MF_U6_SNRNA_BINDING	-0.167744	-0.0170145	-6.6365	6.22571e-11	2.14838e-10	14.2171
BP_ENDOCARDIAL_CUSHION_MORPHOGENESIS	0.128506	0.000605063	6.63	6.49011e-11	2.23726e-10	14.1767
BP_CELL_JUNCTION_DISASSEMBLY	0.165001	0.0101575	6.62938	6.51597e-11	2.245e-10	14.1728
BP_ENDOTHELIAL_CELL_MORPHOGENESIS	0.177112	0.0109608	6.62869	6.5446e-11	2.25368e-10	14.1686
BP_REGULATION_OF_MEMBRANE_PROTEIN_ECTODOMAIN_PROTEOLYSIS	0.110649	0.000808849	6.62611	6.65323e-11	2.28779e-10	14.1526
BP_BASEMENT_MEMBRANE_ORGANIZATION	0.136672	0.00744884	6.62384	6.75069e-11	2.31978e-10	14.1384
BP_BLOOD_VESSEL_REMODELING	0.103974	0.00677915	6.61605	7.0947e-11	2.43162e-10	14.0901
BP_POSITIVE_REGULATION_OF_CELL_CYCLE_G2_M_PHASE_TRANSITION	-0.127803	-0.012597	-6.61561	7.11462e-11	2.43718e-10	14.0874
BP_REGULATION_OF_VIRAL_INDUCED_CYTOPLASMIC_PATTERN_RECOGNITION_RECEPTOR_SIGNALING_PATHWAY	-0.131823	-0.00600034	-6.61328	7.22151e-11	2.4725e-10	14.0729
BP_NOREPINEPHRINE_TRANSPORT	0.117494	0.0109745	6.61285	7.24119e-11	2.47795e-10	14.0703
BP_REGULATION_OF_OPSONIZATION	0.148751	0.00202604	6.61204	7.27868e-11	2.48947e-10	14.0652
BP_CENTROSOME_DUPLICATION	-0.127261	-0.0081712	-6.61082	7.33537e-11	2.50625e-10	14.0577
BP_REGULATION_OF_ANIMAL_ORGAN_FORMATION	0.114334	0.0107081	6.61072	7.34014e-11	2.50658e-10	14.0571
BP_NEGATIVE_REGULATION_OF_LEUKOCYTE_PROLIFERATION	0.11414	0.00325056	6.60549	7.58894e-11	2.59019e-10	14.0247
BP_REGULATION_OF_MITOTIC_SISTER_CHROMATID_SEGREGATION	-0.148908	-0.00569761	-6.60371	7.67583e-11	2.61712e-10	14.0136
BP_REGULATION_OF_SYNCYTIUM_FORMATION_BY_PLASMA_MEMBRANE_FUSION	0.119746	0.00730283	6.60335	7.69309e-11	2.62164e-10	14.0114
MF_CAMP_BINDING	0.119108	0.00300304	6.60232	7.7437e-11	2.63752e-10	14.005
BP_POSITIVE_REGULATION_OF_PROTEIN_POLYUBIQUITINATION	-0.139627	-0.0146167	-6.60195	7.76207e-11	2.64232e-10	14.0027
BP_VESICLE_TARGETING	-0.120544	-0.00799228	-6.59511	8.10764e-11	2.75433e-10	13.9604
BP_DEFENSE_RESPONSE_TO_FUNGUS	0.114224	0.016141	6.5886	8.45051e-11	2.86784e-10	13.9202
BP_POSITIVE_REGULATION_OF_AMINE_TRANSPORT	0.10411	0.00889001	6.58535	8.62695e-11	2.92621e-10	13.9001
BP_RIBOSOMAL_LARGE_SUBUNIT_ASSEMBLY	-0.169931	-0.0189842	-6.57998	8.92657e-11	3.0247e-10	13.8669
BP_MITOCHONDRION_MORPHOGENESIS	-0.110028	-0.0142163	-6.5762	9.14325e-11	3.09653e-10	13.8436
BP_NUCLEAR_MEMBRANE_ORGANIZATION	-0.107417	-0.00940302	-6.57418	9.26138e-11	3.13492e-10	13.8311
BP_MITOTIC_G1_S_TRANSITION_CHECKPOINT_SIGNALING	-0.114775	-0.0147813	-6.57368	9.2905e-11	3.14315e-10	13.8281
BP_DNA_SYNTHESIS_INVOLVED_IN_DNA_REPAIR	-0.125081	-0.0114192	-6.56773	9.64803e-11	3.25739e-10	13.7914
MF_PHOSPHORUS_OXYGEN_LYASE_ACTIVITY	0.131841	0.00962099	6.5674	9.66871e-11	3.26269e-10	13.7893
MF_SEMAPHORIN_RECEPTOR_ACTIVITY	0.154935	0.00512877	6.56612	9.74708e-11	3.28745e-10	13.7814
BP_SNO_S_RNA_PROCESSING	-0.169118	-0.0183223	-6.56462	9.84007e-11	3.3154e-10	13.7722
BP_SINGLE_STRAND_BREAK_REPAIR	-0.148818	-0.0070731	-6.56379	9.89197e-11	3.32947e-10	13.7671
BP_PROTEIN_AUTOPROCESSING	-0.110889	0.000997951	-6.56123	1.00543e-10	3.38236e-10	13.7513
BP_PORE_COMPLEX_ASSEMBLY	-0.139253	-0.0129879	-6.5611	1.0062e-10	3.38324e-10	13.7505
BP_ENDODERM_FORMATION	0.106639	0.00459181	6.56036	1.01098e-10	3.39757e-10	13.7459
BP_POST_EMBRYONIC_ANIMAL_MORPHOGENESIS	0.125523	0.0108797	6.55655	1.03569e-10	3.47882e-10	13.7225
MF_HIGH_VOLTAGE_GATED_CALCIUM_CHANNEL_ACTIVITY	0.157414	0.00967303	6.55322	1.05775e-10	3.5511e-10	13.702
BP_RESPONSE_TO_PROSTAGLANDIN_E	0.126699	0.00565803	6.54601	1.10707e-10	3.71287e-10	13.6577
BP_CARDIAC_MUSCLE_CELL_PROLIFERATION	0.114911	0.000402637	6.54527	1.11229e-10	3.72848e-10	13.6531
BP_RESPONSE_TO_MISFOLDED_PROTEIN	-0.109042	-0.00878642	-6.54363	1.12392e-10	3.7636e-10	13.643
BP_POSITIVE_REGULATION_OF_NEUROTRANSMITTER_TRANSPORT	0.120077	0.00331518	6.54299	1.12846e-10	3.7769e-10	13.6391
BP_RENAL_FILTRATION	0.131854	0.00971209	6.54219	1.13415e-10	3.79401e-10	13.6342
BP_NEGATIVE_REGULATION_OF_COMPLEMENT_ACTIVATION	0.157165	0.0169377	6.54176	1.13727e-10	3.8025e-10	13.6316
MF_PEPTIDE_HORMONE_BINDING	0.107877	0.00707917	6.53976	1.15175e-10	3.84895e-10	13.6193
CC_SIN3_COMPLEX	-0.164621	-0.0123303	-6.53856	1.16048e-10	3.87416e-10	13.6119
BP_RETINA_LAYER_FORMATION	0.103993	0.00150039	6.53664	1.17462e-10	3.9174e-10	13.6002
BP_POSITIVE_REGULATION_OF_VASCULAR_ASSOCIATED_SMOOTH_MUSCLE_CELL_PROLIFERATION	0.12196	0.0032225	6.53423	1.19269e-10	3.97562e-10	13.5853
BP_CELL_CHEMOTAXIS	0.106814	0.00631811	6.53372	1.19649e-10	3.98627e-10	13.5822
BP_LEUKOCYTE_MIGRATION	0.107691	0.00598838	6.52997	1.22515e-10	4.07968e-10	13.5593
MF_LAMININ_BINDING	0.130199	0.00881362	6.52896	1.23296e-10	4.10362e-10	13.5531
BP_NEGATIVE_REGULATION_OF_PLATELET_DERIVED_GROWTH_FACTOR_RECEPTOR_SIGNALING_PATHWAY	0.128671	0.00321284	6.52803	1.24023e-10	4.12573e-10	13.5474
BP_INTERSTRAND_CROSS_LINK_REPAIR	-0.149423	-0.0155626	-6.52706	1.24787e-10	4.14902e-10	13.5414
BP_MUSCLE_CELL_MIGRATION	0.104574	0.000552023	6.52453	1.26797e-10	4.21373e-10	13.5259
BP_TRNA_5_LEADER_REMOVAL	-0.182585	-0.0154996	-6.52371	1.27454e-10	4.23342e-10	13.5209
BP_REGULATION_OF_SKELETAL_MUSCLE_CELL_PROLIFERATION	0.123246	0.00630458	6.52232	1.28574e-10	4.26628e-10	13.5124
BP_CELL_CYCLE_DNA_REPLICATION	-0.168213	0.00233529	-6.51594	1.3385e-10	4.43687e-10	13.4733
BP_PYRIMIDINE_NUCLEOSIDE_MONOPHOSPHATE_METABOLIC_PROCESS	-0.119997	-0.00469456	-6.51294	1.36399e-10	4.51679e-10	13.455
CC_ACTOMYOSIN	0.126189	-0.000286111	6.51205	1.37165e-10	4.53987e-10	13.4495
BP_CARDIAC_VENTRICLE_FORMATION	0.156252	0.0131913	6.50836	1.40389e-10	4.64422e-10	13.427
BP_ANAPHASE_PROMOTING_COMPLEX_DEPENDENT_CATABOLIC_PROCESS	-0.155609	-0.0117143	-6.50423	1.44087e-10	4.76416e-10	13.4017
BP_REGULATION_OF_NAD_DEVELOPMENT	0.110103	0.00881307	6.50041	1.4759e-10	4.87508e-10	13.3784
MF_INWARD_RECTIFIER_POTASSIUM_CHANNEL_ACTIVITY	0.111416	0.0128734	6.49988	1.48087e-10	4.88903e-10	13.3751
BP_POSITIVE_REGULATION_OF_ACUTE_INFLAMMATORY_RESPONSE	0.144304	0.00967793	6.49839	1.49476e-10	4.9324e-10	13.366
BP_NUCLEOSOME_ORGANIZATION	-0.113692	-0.00962045	-6.49708	1.50708e-10	4.96808e-10	13.3581
BP_REGULATION_OF_NEURON_PROJECTION_REGENERATION	0.110027	0.00269567	6.49516	1.52543e-10	5.02349e-10	13.3463
BP_COMPLEMENT_ACTIVATION_ALTERNATIVE_PATHWAY	0.151711	0.0162278	6.4923	1.55309e-10	5.11202e-10	13.3289
BP_POSITIVE_REGULATION_OF_ORGAN_GROWTH	0.103198	0.00339601	6.48801	1.59547e-10	5.24888e-10	13.3027
BP_RESPONSE_TO_STIMULUS_INVOLVED_IN_REGULATION_OF_MUSCLE_ADAPTATION	0.134083	-0.000519601	6.4862	1.61368e-10	5.30613e-10	13.2917
MF_TYPE_I_INTERFERON_RECEPTOR_BINDING	0.143389	0.0217986	6.48489	1.62706e-10	5.34744e-10	13.2837
MF_PURINE_NUCLEOTIDE_TRANSMEMBRANE_TRANSPORTER_ACTIVITY	-0.101981	-0.0036754	-6.48156	1.66135e-10	5.45601e-10	13.2634
BP_KIDNEY_MESENCHYME_DEVELOPMENT	0.119216	0.00594255	6.48148	1.66221e-10	5.45601e-10	13.2629
BP_VASCULAR_ENDOTHELIAL_GROWTH_FACTOR_PRODUCTION	0.11559	0.00560287	6.48144	1.66258e-10	5.45601e-10	13.2627
BP_CELLULAR_RESPONSE_TO_ANTIBIOTIC	-0.120793	-0.00769531	-6.48068	1.67052e-10	5.47384e-10	13.2581
BP_POSITIVE_REGULATION_OF_ENDOTHELIAL_CELL_DIFFERENTIATION	0.15361	0.00173153	6.47871	1.69127e-10	5.53906e-10	13.2461
BP_ACUTE_PHASE_RESPONSE	0.107285	0.0115342	6.4716	1.76833e-10	5.77991e-10	13.2028
BP_ENDOCARDIAL_CUSHION_FORMATION	0.134556	-0.000152197	6.4708	1.77731e-10	5.80609e-10	13.1979
BP_REGULATION_OF_SMAD_PROTEIN_SIGNAL_TRANSDUCTION	0.100314	0.00198573	6.47072	1.77811e-10	5.80609e-10	13.1974
MF_CYCLASE_ACTIVITY	0.136721	0.00989798	6.46995	1.78674e-10	5.83136e-10	13.1927
BP_NEGATIVE_REGULATION_OF_SYNAPSE_ORGANIZATION	0.137612	0.013207	6.46885	1.79909e-10	5.86873e-10	13.1861
MF_CCR_CHEMOKINE_RECEPTOR_BINDING	0.146028	0.00449953	6.46386	1.85612e-10	6.04892e-10	13.1558
BP_NEGATIVE_REGULATION_OF_SMOOTH_MUSCLE_CONTRACTION	0.143585	0.0101741	6.46386	1.85617e-10	6.04892e-10	13.1557
BP_CHONDROCYTE_DEVELOPMENT	0.123076	0.00390646	6.4632	1.86381e-10	6.07081e-10	13.1517
MF_NITRIC_OXIDE_SYNTHASE_BINDING	0.126215	0.0036044	6.45958	1.90656e-10	6.20697e-10	13.1297
BP_MITOTIC_SPINDLE_ORGANIZATION	-0.116862	-0.0126657	-6.45893	1.91432e-10	6.22914e-10	13.1258
BP_REGULATION_OF_ERAD_PATHWAY	-0.119434	0.000581085	-6.45765	1.92967e-10	6.27599e-10	13.118
BP_NEGATIVE_REGULATION_OF_MUSCLE_CONTRACTION	0.123108	0.0126037	6.45707	1.93674e-10	6.29583e-10	13.1145
BP_CHAPERONE_MEDIATED_PROTEIN_COMPLEX_ASSEMBLY	-0.121336	-0.0135879	-6.45192	2.00004e-10	6.49517e-10	13.0832
BP_NUCLEAR_EXPORT	-0.114157	-0.0099382	-6.4515	2.00532e-10	6.507e-10	13.0807
MF_NUCLEOCYTOPLASMIC_CARRIER_ACTIVITY	-0.154597	-0.012996	-6.45147	2.00566e-10	6.507e-10	13.0805
CC_RNA_POLYMERASE_III_COMPLEX	-0.156273	-0.0177014	-6.44975	2.02732e-10	6.57401e-10	13.0701
BP_NEGATIVE_REGULATION_OF_METAPHASE_ANAPHASE_TRANSITION_OF_CELL_CYCLE	-0.146057	-0.00560586	-6.44503	2.08794e-10	6.76057e-10	13.0415
BP_REGULATION_OF_EXTRACELLULAR_MATRIX_DISASSEMBLY	0.148977	0.00515452	6.44476	2.09141e-10	6.76847e-10	13.0399
BP_CARDIAC_MUSCLE_CELL_MYOBLAST_DIFFERENTIATION	0.162817	-0.00915704	6.44213	2.12613e-10	6.87741e-10	13.0239
CC_CATION_TRANSPORTING_ATPASE_COMPLEX	0.129016	0.0173901	6.44113	2.13935e-10	6.91214e-10	13.0179
BP_POSITIVE_REGULATION_OF_CALCIUM_ION_DEPENDENT_EXOCYTOSIS	0.129656	0.00713792	6.44108	2.14002e-10	6.91214e-10	13.0176
BP_SENSORY_PERCEPTION_OF_TEMPERATURE_STIMULUS	0.108479	0.00971049	6.43742	2.18951e-10	7.06502e-10	12.9954
BP_HEAD_MORPHOGENESIS	0.115374	-7.07932e-05	6.43296	2.25123e-10	7.2606e-10	12.9684
BP_CARDIAC_EPITHELIAL_TO_MESENCHYMAL_TRANSITION	0.132691	-0.00147611	6.42838	2.31627e-10	7.45938e-10	12.9407
BP_CELL_SUBSTRATE_JUNCTION_ORGANIZATION	0.116702	-0.00227843	6.42705	2.33564e-10	7.51806e-10	12.9326
BP_FOCAL_ADHESION_ASSEMBLY	0.114287	-0.00195598	6.42689	2.33796e-10	7.52183e-10	12.9317
BP_ENDOCARDIAL_CUSHION_DEVELOPMENT	0.11852	0.00160271	6.42639	2.34517e-10	7.54132e-10	12.9287
CC_ACTIN_FILAMENT_BUNDLE	0.125742	0.00175561	6.41986	2.44245e-10	7.84645e-10	12.8892
MF_LYSINE_N_METHYLTRANSFERASE_ACTIVITY	-0.124609	-0.00809828	-6.41977	2.44387e-10	7.84719e-10	12.8887
BP_CELLULAR_RESPONSE_TO_AMYLOID_BETA	0.114936	0.00283917	6.41369	2.53798e-10	8.14537e-10	12.852
CC_GTPASE_COMPLEX	0.102798	0.00155059	6.41277	2.55252e-10	8.18743e-10	12.8464
BP_REGULATION_OF_CARDIAC_MUSCLE_CELL_PROLIFERATION	0.114861	-0.000277268	6.41271	2.55358e-10	8.18743e-10	12.846
BP_POSITIVE_REGULATION_OF_RELEASE_OF_SEQUESTERED_CALCIUM_ION_INTO_CYTOSOL	0.111827	0.00666058	6.40924	2.6091e-10	8.36135e-10	12.8251
BP_G_PROTEIN_COUPLED_RECEPTOR_SIGNALING_PATHWAY_INVOLVED_IN_HEART_PROCESS	0.175587	0.00602703	6.40853	2.62073e-10	8.39214e-10	12.8208
BP_COLLAGEN_CATABOLIC_PROCESS	0.119581	0.000594588	6.40842	2.62254e-10	8.39214e-10	12.8202
BP_CYTOKINETIC_PROCESS	-0.116481	-0.00938369	-6.40763	2.63543e-10	8.42926e-10	12.8154
MF_PEPTIDE_N_ACETYLTRANSFERASE_ACTIVITY	-0.109352	-0.00255753	-6.40586	2.66456e-10	8.51e-10	12.8047
MF_PEPTIDE_LYSINE_N_ACETYLTRANSFERASE_ACTIVITY	-0.109352	-0.00255753	-6.40586	2.66456e-10	8.51e-10	12.8047
BP_P_BODY_ASSEMBLY	-0.145562	-0.00770257	-6.40139	2.73946e-10	8.73644e-10	12.7778
BP_VESICLE_BUDDING_FROM_MEMBRANE	-0.103053	-0.00544355	-6.40041	2.75616e-10	8.78542e-10	12.7719
BP_VENOUS_BLOOD_VESSEL_DEVELOPMENT	0.137255	0.00364514	6.39146	2.91339e-10	9.2596e-10	12.7181
BP_NADH_METABOLIC_PROCESS	-0.105771	-0.0079739	-6.39105	2.92097e-10	9.27921e-10	12.7155
CC_POLYSOME	-0.124628	-0.0153656	-6.39071	2.92708e-10	9.28963e-10	12.7135
CC_FIBRILLAR_COLLAGEN_TRIMER	0.199384	0.00984417	6.38886	2.96085e-10	9.39226e-10	12.7024
BP_ADULT_HEART_DEVELOPMENT	0.120259	0.00335947	6.38431	3.04542e-10	9.65585e-10	12.675
BP_REGULATION_OF_EXTRACELLULAR_MATRIX_ASSEMBLY	0.159214	0.00507806	6.3835	3.06077e-10	9.69982e-10	12.6702
BP_NEGATIVE_REGULATION_OF_CHONDROCYTE_DIFFERENTIATION	0.142068	0.00215401	6.38221	3.08524e-10	9.77267e-10	12.6624
BP_CELL_REDOX_HOMEOSTASIS	-0.114959	-0.00419899	-6.37487	3.22856e-10	1.02217e-09	12.6184
MF_D_GLUCOSE_TRANSMEMBRANE_TRANSPORTER_ACTIVITY	0.127869	0.00267871	6.37432	3.23949e-10	1.02514e-09	12.6151
BP_REGULATION_OF_DOUBLE_STRAND_BREAK_REPAIR_VIA_HOMOLOUS_RECOMBINATION	-0.12458	-0.00940507	-6.37361	3.25381e-10	1.02917e-09	12.6108
MF_ACYL_COA_DEHYDROGENASE_ACTIVITY	-0.152385	-0.00429963	-6.37345	3.25712e-10	1.02972e-09	12.6098
BP_BEHAVIORAL_RESPONSE_TO_PAIN	0.122569	-8.81558e-05	6.37336	3.25881e-10	1.02976e-09	12.6093
BP_NEGATIVE_REGULATION_OF_NUCLEAR_DIVISION	-0.132485	-0.00412897	-6.3718	3.29041e-10	1.03924e-09	12.6
BP_NUCLEOSOME_ASSEMBLY	-0.117523	-0.00940168	-6.36769	3.37503e-10	1.06495e-09	12.5753
BP_ACTIVATION_OF_PHOSPHOLIPASE_C_ACTIVITY	0.13247	0.0106755	6.36624	3.40534e-10	1.07399e-09	12.5666
MF_SCAVENGER_RECEPTOR_ACTIVITY	0.109677	0.0106618	6.36595	3.41156e-10	1.07544e-09	12.5649
CC_ANAPHASE_PROMOTING_COMPLEX	-0.14321	-0.0140427	-6.36229	3.48945e-10	1.09946e-09	12.543
CC_PROTEASOME_ACCESSORY_COMPLEX	-0.169769	-0.0106664	-6.36208	3.49399e-10	1.10036e-09	12.5417
BP_DNA_REPLICATION_CHECKPOINT_SIGNALING	-0.1788	-0.00118827	-6.36029	3.53282e-10	1.11206e-09	12.531
MF_HISTONE_LYSINE_N_METHYLTRANSFERASE_ACTIVITY	-0.125819	-0.00816758	-6.35765	3.5909e-10	1.12926e-09	12.5151
BP_ER_OVERLOAD_RESPONSE	-0.133561	-0.0125582	-6.35475	3.65561e-10	1.14906e-09	12.4978
BP_NON_LYTIC_VIRAL_RELEASE	-0.140539	-0.00556225	-6.35107	3.7396e-10	1.17433e-09	12.4758
BP_PROSTATE_GLAND_MORPHOGENESIS	0.116474	0.0110089	6.3509	3.74344e-10	1.17497e-09	12.4748
MF_ADENYL_NUCLEOTIDE_EXCHANGE_FACTOR_ACTIVITY	-0.151841	-0.0114407	-6.34913	3.78459e-10	1.18676e-09	12.4642
CC_ANCHORED_COMPONENT_OF_SYNAPTIC_MEMBRANE	0.153694	0.00886847	6.347	3.83451e-10	1.20183e-09	12.4515
BP_POSITIVE_REGULATION_OF_MACROPHAGE_CYTOKINE_PRODUCTION	0.165	0.0098555	6.33907	4.02642e-10	1.25898e-09	12.4041
BP_PRENYLATION	-0.147367	-0.00147072	-6.33645	4.09175e-10	1.27819e-09	12.3885
MF_SODIUM_INDEPENDENT_ORGANIC_ANION_TRANSMEMBRANE_TRANSPORTER_ACTIVITY	0.119552	0.0115158	6.33588	4.10635e-10	1.28213e-09	12.385
BP_CALCIUM_ION_IMPORT_INTO_CYTOSOL	0.124637	0.0157117	6.33471	4.13579e-10	1.29071e-09	12.3781
CC_MUSCLE_MYOSIN_COMPLEX	0.135466	0.00609031	6.33322	4.17405e-10	1.30203e-09	12.3691
CC_DNA_POLYMERASE_COMPLEX	-0.162507	-0.00218109	-6.32999	4.25771e-10	1.32561e-09	12.3499
BP_MICROTUBULE_CYTOSKELETON_ORGANIZATION_INVOLVED_IN_MITOSIS	-0.106323	-0.0123763	-6.32986	4.26098e-10	1.326e-09	12.3491
BP_EMBRYONIC_BODY_MORPHOGENESIS	0.156008	-0.00655774	6.3269	4.33933e-10	1.34974e-09	12.3315
CC_MYOSIN_FILAMENT	0.113471	0.0173958	6.32651	4.34976e-10	1.35234e-09	12.3291
BP_MITOTIC_INTRA_S_DNA_DAMAGE_CHECKPOINT_SIGNALING	-0.15326	-0.00976695	-6.32092	4.50158e-10	1.39822e-09	12.2958
MF_OXIDIZED_DNA_BINDING	-0.164096	-0.0185546	-6.32036	4.51723e-10	1.40242e-09	12.2925
BP_TRANSFORMING_GROWTH_FACTOR_BETA_PRODUCTION	0.103462	0.00488034	6.31965	4.53679e-10	1.40782e-09	12.2883
BP_THYROID_HORMONE_GENERATION	0.127569	0.0186125	6.31581	4.64503e-10	1.44005e-09	12.2654
BP_REGULATION_OF_PLATELET_ACTIVATION	0.108429	0.0118105	6.31394	4.69866e-10	1.45598e-09	12.2543
BP_VASCULAR_ASSOCIATED_SMOOTH_MUSCLE_CELL_PROLIFERATION	0.11415	0.00271944	6.3107	4.79275e-10	1.48374e-09	12.235
BP_LYMPHOCYTE_MIGRATION	0.1203	0.00486897	6.29928	5.14032e-10	1.58685e-09	12.1671
BP_RESOLUTION_OF_MEIOTIC_RECOMBINATION_INTERMEDIATES	-0.136907	-0.0114203	-6.29909	5.14617e-10	1.5879e-09	12.166
BP_REGULATION_OF_ACTIN_CYTOSKELETON_REORGANIZATION	0.105018	-0.00280149	6.29817	5.17515e-10	1.5961e-09	12.1606
MF_DNA_SECONDARY_STRUCTURE_BINDING	-0.136497	-0.00750612	-6.29312	5.33753e-10	1.64386e-09	12.1306
BP_REGULATION_OF_NMDA_RECEPTOR_ACTIVITY	0.114796	0.0103082	6.29026	5.4316e-10	1.67205e-09	12.1137
BP_SYNAPTIC_VESICLE_CLUSTERING	0.146406	0.00203247	6.28754	5.52266e-10	1.69689e-09	12.0975
BP_TETRAHYDROFOLATE_INTERCONVERSION	-0.179231	-0.00325297	-6.28603	5.5741e-10	1.71109e-09	12.0885
BP_FATTY_ACID_BETA_OXIDATION_USING_ACYL_COA_OXIDASE	-0.147725	-0.0132252	-6.2811	5.74447e-10	1.76257e-09	12.0593
BP_NEGATIVE_REGULATION_OF_ANION_TRANSPORT	0.112387	0.00672222	6.27633	5.91408e-10	1.81122e-09	12.0311
BP_NEGATIVE_REGULATION_OF_MUSCLE_TISSUE_DEVELOPMENT	0.134696	0.000968611	6.27513	5.95744e-10	1.8228e-09	12.024
BP_CYCLIC_NUCLEOTIDE_BIOSYNTHETIC_PROCESS	0.121894	0.00704527	6.27158	6.08792e-10	1.86185e-09	12.003
BP_NEPHRIC_DUCT_MORPHOGENESIS	0.135452	0.00825979	6.26991	6.1502e-10	1.88002e-09	11.9932
MF_POSTSYNAPTIC_NEUROTRANSMITTER_RECEPTOR_ACTIVITY	0.102858	0.00847864	6.26752	6.2405e-10	1.90585e-09	11.979
BP_POSITIVE_REGULATION_OF_VASCULOGENESIS	0.144468	0.011631	6.26685	6.26603e-10	1.91276e-09	11.9751
BP_EPITHELIAL_TO_MESENCHYMAL_TRANSITION_INVOLVED_IN_ENDOCARDIAL_CUSHION_FORMATION	0.15095	0.00138765	6.26665	6.27387e-10	1.91426e-09	11.9738
BP_NEGATIVE_REGULATION_OF_TUMOR_NECROSIS_FACTOR_SUPERFAMILY_CYTOKINE_PRODUCTION	0.11889	0.0116886	6.26604	6.29718e-10	1.92048e-09	11.9703
BP_TRABECULA_FORMATION	0.123083	0.00723632	6.26313	6.40961e-10	1.95386e-09	11.9531
MF_ATPASE_REGULATOR_ACTIVITY	-0.137131	-0.0100155	-6.26272	6.42564e-10	1.95784e-09	11.9507
BP_MYOBLAST_PROLIFERATION	0.1165	0.00327271	6.25962	6.54827e-10	1.99427e-09	11.9323
CC_ASTROCYTE_PROJECTION	0.104015	0.0140614	6.25871	6.58441e-10	2.00435e-09	11.927
BP_REGULATION_OF_SYSTEMIC_ARTERIAL_BLOOD_PRESSURE_MEDIATED_BY_A_CHEMICAL_SIGNAL	0.104138	0.00787443	6.25642	6.67712e-10	2.03163e-09	11.9134
BP_REGULATION_OF_OSTEOCLAST_DEVELOPMENT	0.163265	0.0108296	6.25585	6.70006e-10	2.03766e-09	11.9101
BP_AXIS_ELONGATION	0.112405	0.00382734	6.25467	6.74852e-10	2.05016e-09	11.9031
BP_MAST_CELL_ACTIVATION	0.115958	0.00235118	6.25462	6.75052e-10	2.05016e-09	11.9028
CC_PRERIBOSOME_LARGE_SUBUNIT_PRECURSOR	-0.175063	-0.00915071	-6.25182	6.8663e-10	2.08339e-09	11.8863
MF_NUCLEAR_IMPORT_SIGNAL_RECEPTOR_ACTIVITY	-0.149466	-0.0119806	-6.24966	6.95738e-10	2.10908e-09	11.8736
MF_HISTONE_METHYLTRANSFERASE_ACTIVITY	-0.112256	-0.00615299	-6.2468	7.07926e-10	2.14503e-09	11.8567
BP_RESPONSE_TO_PROSTAGLANDIN	0.114913	0.00799937	6.24578	7.12326e-10	2.15737e-09	11.8507
BP_CHONDROITIN_SULFATE_BIOSYNTHETIC_PROCESS	0.146552	0.00196631	6.24487	7.16278e-10	2.16833e-09	11.8454
MF_ATP_DEPENDENT_ACTIVITY_ACTING_ON_RNA	-0.124459	-0.00885071	-6.24417	7.19317e-10	2.17653e-09	11.8413
BP_PROTEIN_LOCALIZATION_TO_CHROMATIN	-0.131826	-0.00755865	-6.24331	7.23108e-10	2.18599e-09	11.8362
BP_NEGATIVE_REGULATION_OF_LEUKOCYTE_CHEMOTAXIS	0.13624	0.013451	6.24116	7.32591e-10	2.21261e-09	11.8235
BP_REGULATION_OF_TRANSLATIONAL_TERMINATION	-0.154379	-0.024489	-6.23948	7.40095e-10	2.23425e-09	11.8136
BP_REGULATION_OF_TELOMERE_CAPPING	-0.11216	-0.00870632	-6.23761	7.48578e-10	2.25778e-09	11.8026
BP_NEGATIVE_REGULATION_OF_OSTEOCLAST_DIFFERENTIATION	0.119967	0.00725464	6.23646	7.53808e-10	2.27251e-09	11.7958
BP_RETINAL_GANGLION_CELL_AXON_GUIDANCE	0.106791	0.0082555	6.23383	7.65924e-10	2.30797e-09	11.7804
CC_MYOFILAMENT	0.106578	0.00368699	6.23368	7.66636e-10	2.30906e-09	11.7795
BP_GENITALIA_MORPHOGENESIS	0.13751	0.0143084	6.23053	7.81397e-10	2.35136e-09	11.761
BP_CARTILAGE_MORPHOGENESIS	0.156905	0.0177539	6.2261	8.02698e-10	2.41214e-09	11.7349
MF_3_5_CYCLIC_AMP_PHOSPHODIESTERASE_ACTIVITY	0.153297	0.00127144	6.22287	8.18532e-10	2.45746e-09	11.716
BP_PEPTIDYL_LYSINE_DIMETHYLATION	-0.128704	-0.00906807	-6.2228	8.18905e-10	2.45746e-09	11.7155
CC_STRIATED_MUSCLE_THIN_FILAMENT	0.112844	0.00265427	6.22147	8.25509e-10	2.47615e-09	11.7077
BP_NEUROMUSCULAR_PROCESS_CONTROLLING_POSTURE	0.10447	0.00796889	6.21532	8.56857e-10	2.56666e-09	11.6716
BP_NEGATIVE_REGULATION_OF_CELL_ACTIVATION	0.104541	0.0051469	6.21269	8.70569e-10	2.60654e-09	11.6562
BP_REGULATION_OF_MITOTIC_SPINDLE_ASSEMBLY	-0.11629	-0.0165982	-6.2118	8.75282e-10	2.61946e-09	11.651
BP_REGULATION_OF_CYTOPLASMIC_TRANSLATION	-0.111952	-0.00891588	-6.20652	9.03647e-10	2.70311e-09	11.6201
BP_REGULATION_OF_TRANSCRIPTION_INVOLVED_IN_G1_S_TRANSITION_OF_MITOTIC_CELL_CYCLE	-0.138935	-0.00876332	-6.20142	9.31968e-10	2.78656e-09	11.5902
BP_CHAPERONE_MEDIATED_PROTEIN_FOLDING	-0.101537	-0.00645802	-6.1966	9.5945e-10	2.86742e-09	11.562
BP_POSITIVE_REGULATION_OF_VASCULAR_PERMEABILITY	0.109542	0.00582849	6.1919	9.87033e-10	2.94717e-09	11.5345
BP_PENTOSE_METABOLIC_PROCESS	-0.169768	0.00722063	-6.191	9.92462e-10	2.96204e-09	11.5292
BP_AXON_ENSHEATHMENT_IN_CENTRAL_NERVOUS_SYSTEM	0.116151	0.0138815	6.19027	9.96804e-10	2.97255e-09	11.525
BP_MISMATCH_REPAIR	-0.12458	-0.021785	-6.19026	9.96892e-10	2.97255e-09	11.5249
BP_DORSAL_VENTRAL_NEURAL_TUBE_PATTERNING	0.116061	-0.0053134	6.18938	1.00215e-09	2.98687e-09	11.5198
BP_NEGATIVE_REGULATION_OF_ACTIVIN_RECEPTOR_SIGNALING_PATHWAY	0.124375	0.00120283	6.18744	1.01394e-09	3.01928e-09	11.5084
BP_RESPONSE_TO_CHEMOKINE	0.123284	0.00565927	6.18314	1.04058e-09	3.09577e-09	11.4833
BP_DENDRITIC_CELL_APOPTOTIC_PROCESS	0.195886	0.0127187	6.17787	1.07412e-09	3.19268e-09	11.4526
MF_FIBROBLAST_GROWTH_FACTOR_RECEPTOR_BINDING	0.113926	0.00503458	6.17749	1.07662e-09	3.19865e-09	11.4503
CC_H4_HISTONE_ACETYLTRANSFERASE_COMPLEX	-0.120638	-0.0132025	-6.1761	1.08566e-09	3.22258e-09	11.4422
MF_GLUTAMATE_RECEPTOR_ACTIVITY	0.115979	0.00232519	6.17588	1.08707e-09	3.22531e-09	11.441
CC_U1_SNRNP	-0.160253	-0.0165939	-6.17369	1.10149e-09	3.2645e-09	11.4282
BP_SPINDLE_ORGANIZATION	-0.10312	-0.0120482	-6.17365	1.10177e-09	3.2645e-09	11.4279
MF_DNA_N_GLYCOSYLASE_ACTIVITY	-0.142007	-0.015298	-6.17074	1.12121e-09	3.3206e-09	11.411
BP_VENTRICULAR_CARDIAC_MUSCLE_CELL_DIFFERENTIATION	0.124922	0.00907836	6.16989	1.12699e-09	3.33621e-09	11.406
BP_GABAERGIC_NEURON_DIFFERENTIATION	0.129561	0.0131365	6.1698	1.12757e-09	3.33644e-09	11.4055
BP_PROTEIN_NEDDYLATION	-0.126355	-0.0148781	-6.1677	1.14189e-09	3.37574e-09	11.3933
BP_DENDRITIC_CELL_ANTIGEN_PROCESSING_AND_PRESENTATION	0.193735	0.0211615	6.16736	1.14426e-09	3.38123e-09	11.3913
MF_TELOMERIC_DNA_BINDING	-0.122208	-0.0147653	-6.16302	1.17449e-09	3.46744e-09	11.366
BP_CGMP_METABOLIC_PROCESS	0.142099	0.00566491	6.16245	1.17851e-09	3.47773e-09	11.3627
CC_POLYSOMAL_RIBOSOME	-0.165419	-0.00988404	-6.1595	1.19956e-09	3.53667e-09	11.3455
BP_BRANCHING_INVOLVED_IN_BLOOD_VESSEL_MORPHOGENESIS	0.107995	0.00439592	6.1572	1.21627e-09	3.58273e-09	11.3321
BP_PYRIMIDINE_CONTAINING_COMPOUND_BIOSYNTHETIC_PROCESS	-0.100019	-0.0104734	-6.15594	1.22551e-09	3.60833e-09	11.3248
BP_NEGATIVE_REGULATION_OF_ORGANIC_ACID_TRANSPORT	0.106686	0.00513826	6.15168	1.25724e-09	3.69678e-09	11.3
BP_POSITIVE_REGULATION_OF_EXOSOMAL_SECRETION	-0.132356	-0.00352677	-6.15006	1.26947e-09	3.73106e-09	11.2906
CC_TRANSCRIPTION_ELONGATION_FACTOR_COMPLEX	-0.104185	-0.0118069	-6.14623	1.299e-09	3.81443e-09	11.2684
MF_ATP_DEPENDENT_ACTIVITY_ACTING_ON_DNA	-0.133325	-0.0105439	-6.14416	1.3152e-09	3.85682e-09	11.2564
BP_POSITIVE_REGULATION_OF_NEUROTRANSMITTER_SECRETION	0.123616	0.00241862	6.1414	1.3371e-09	3.9193e-09	11.2403
MF_QUINONE_BINDING	-0.121471	-0.013713	-6.13876	1.35843e-09	3.97825e-09	11.225
BP_REGULATION_OF_DNA_DIRECTED_DNA_POLYMERASE_ACTIVITY	-0.206308	0.00191589	-6.13372	1.40003e-09	4.08732e-09	11.1958
BP_REGULATION_OF_CENTRIOLE_REPLICATION	-0.156134	-0.00683504	-6.12942	1.43654e-09	4.19016e-09	11.1709
CC_MITOCHONDRIA_ASSOCIATED_ENDOPLASMIC_RETICULUM_MEMBRANE	-0.111332	-0.00968423	-6.12854	1.44405e-09	4.21022e-09	11.1658
BP_CARDIAC_ATRIUM_MORPHOGENESIS	0.10439	0.00516181	6.12714	1.45626e-09	4.24393e-09	11.1576
BP_DNA_REPLICATION_INITIATION	-0.175886	0.000183296	-6.12648	1.46201e-09	4.25879e-09	11.1538
BP_REGULATION_OF_LYMPHOCYTE_MIGRATION	0.109437	0.00345108	6.12457	1.47879e-09	4.30576e-09	11.1428
MF_FOUR_WAY_JUNCTION_DNA_BINDING	-0.168291	-0.0188771	-6.11801	1.53782e-09	4.47365e-09	11.1049
BP_CHROMOSOME_CONDENSATION	-0.139631	-0.00293806	-6.11651	1.5517e-09	4.51004e-09	11.0961
BP_NEGATIVE_REGULATION_OF_ASTROCYTE_DIFFERENTIATION	0.11861	0.00509353	6.11627	1.55395e-09	4.51457e-09	11.0947
BP_DE_NOVO_PROTEIN_FOLDING	-0.103652	-0.00522028	-6.11483	1.56728e-09	4.54927e-09	11.0865
BP_NEGATIVE_REGULATION_OF_FIBROBLAST_GROWTH_FACTOR_RECEPTOR_SIGNALING_PATHWAY	0.12739	0.0102291	6.11444	1.57096e-09	4.55794e-09	11.0842
MF_NEUROTRANSMITTER_RECEPTOR_ACTIVITY_INVOLVED_IN_REGULATION_OF_POSTSYNAPTIC_MEMBRANE_POTENTIAL	0.100258	0.0117551	6.11354	1.5794e-09	4.58041e-09	11.079
BP_DORSAL_AORTA_DEVELOPMENT	0.160488	-0.00543532	6.11099	1.60359e-09	4.64644e-09	11.0643
CC_CORE_MEDIATOR_COMPLEX	-0.131902	-0.0147029	-6.10867	1.62602e-09	4.70936e-09	11.0508
BP_PROTEIN_LOCALIZATION_TO_PRESYNAPSE	0.121536	0.00201019	6.10676	1.6446e-09	4.75896e-09	11.0398
BP_B_CELL_PROLIFERATION	0.107157	0.00687098	6.10325	1.67939e-09	4.85536e-09	11.0195
BP_POSITIVE_REGULATION_OF_SPROUTING_ANGIOGENESIS	0.114128	0.00530076	6.10215	1.69035e-09	4.88489e-09	11.0132
BP_FATTY_ACID_DERIVATIVE_CATABOLIC_PROCESS	-0.13942	-0.00119055	-6.10011	1.71108e-09	4.94045e-09	11.0014
BP_POSITIVE_REGULATION_OF_VASCULAR_ENDOTHELIAL_GROWTH_FACTOR_PRODUCTION	0.110376	0.00153217	6.09444	1.76981e-09	5.09656e-09	10.9688
BP_MESENCHYMAL_CELL_PROLIFERATION	0.105512	0.00644486	6.09261	1.78923e-09	5.1457e-09	10.9582
BP_REGULATION_OF_COMPLEMENT_DEPENDENT_CYTOTOXICITY	0.132835	0.0105396	6.08356	1.88804e-09	5.4275e-09	10.9061
BP_NEGATIVE_REGULATION_OF_PROTEIN_MATURATION	0.100963	0.00992116	6.08026	1.92547e-09	5.53267e-09	10.8871
BP_CARDIAC_RIGHT_VENTRICLE_MORPHOGENESIS	0.120994	0.00308802	6.07851	1.94559e-09	5.5856e-09	10.877
BP_POSITIVE_REGULATION_OF_LIPID_KINASE_ACTIVITY	0.122721	0.00814266	6.07424	1.99544e-09	5.7241e-09	10.8525
BP_AXONAL_FASCICULATION	0.12533	0.00335183	6.07423	1.99558e-09	5.7241e-09	10.8525
BP_REGULATION_OF_HUMORAL_IMMUNE_RESPONSE_MEDIATED_BY_CIRCULATING_IMMUNOGLOBULIN	0.137988	0.00703207	6.07387	1.99986e-09	5.73386e-09	10.8504
BP_REGULATION_OF_HISTONE_H4_ACETYLATION	-0.10807	-0.0162238	-6.07329	2.00684e-09	5.75136e-09	10.847
CC_H4_H2A_HISTONE_ACETYLTRANSFERASE_COMPLEX	-0.11899	-0.0121096	-6.07065	2.03846e-09	5.83434e-09	10.8319
BP_EXTRACELLULAR_VESICLE_BIOGENESIS	-0.111466	-0.00337056	-6.066	2.09546e-09	5.99225e-09	10.8052
BP_NEGATIVE_REGULATION_OF_VASCULAR_ASSOCIATED_SMOOTH_MUSCLE_CELL_PROLIFERATION	0.131231	0.00209265	6.056	2.22327e-09	6.34944e-09	10.7479
BP_SUPEROXIDE_ANION_GENERATION	0.113709	0.00482189	6.0529	2.26438e-09	6.46402e-09	10.7301
BP_REGULATION_OF_TYPE_B_PANCREATIC_CELL_PROLIFERATION	0.129374	-0.00303475	6.0526	2.26842e-09	6.47275e-09	10.7284
BP_REGULATION_OF_CELLULAR_EXTRAVASATION	0.120595	0.0136181	6.05133	2.28562e-09	6.51898e-09	10.7211
MF_TRANSFORMING_GROWTH_FACTOR_BETA_ACTIVATED_RECEPTOR_ACTIVITY	0.172574	-0.00916992	6.05014	2.30173e-09	6.5587e-09	10.7143
BP_DNA_STRAND_ELONGATION_INVOLVED_IN_DNA_REPLICATION	-0.199399	0.0157501	-6.05008	2.30254e-09	6.5587e-09	10.7139
MF_EXODEOXYRIBONUCLEASE_ACTIVITY	-0.123871	-0.0153526	-6.04991	2.3048e-09	6.56229e-09	10.713
BP_HISTONE_H2A_MONOUBIQUITINATION	-0.125379	-0.0114002	-6.04767	2.33552e-09	6.64687e-09	10.7002
CC_MICROFIBRIL	0.170025	0.00764682	6.04391	2.38799e-09	6.79323e-09	10.6787
MF_TRNA_SPECIFIC_RIBONUCLEASE_ACTIVITY	-0.152936	-0.0185017	-6.04136	2.42423e-09	6.89037e-09	10.6641
BP_REGULATION_OF_MACROPHAGE_ACTIVATION	0.110582	0.00659702	6.0402	2.44093e-09	6.93483e-09	10.6574
BP_REGULATION_OF_LEUKOCYTE_MIGRATION	0.103002	0.00682515	6.02902	2.60743e-09	7.38866e-09	10.5935
BP_POSITIVE_REGULATION_OF_PHOSPHOLIPASE_ACTIVITY	0.108008	0.00896702	6.02694	2.63958e-09	7.47331e-09	10.5817
BP_NOREPINEPHRINE_SECRETION	0.1185	0.0137177	6.02669	2.64351e-09	7.48119e-09	10.5802
MF_PLATELET_DERIVED_GROWTH_FACTOR_BINDING	0.199352	0.011258	6.02146	2.72615e-09	7.70843e-09	10.5504
BP_CENTRAL_NERVOUS_SYSTEM_NEURON_AXONOGENESIS	0.104057	0.00120195	6.01938	2.75984e-09	7.79697e-09	10.5386
BP_REGULATION_OF_CELL_SUBSTRATE_JUNCTION_ORGANIZATION	0.114701	-0.00304213	6.01835	2.77647e-09	7.84058e-09	10.5327
CC_BETA_CATENIN_DESTRUCTION_COMPLEX	-0.132536	-0.00792345	-6.01812	2.78033e-09	7.84808e-09	10.5314
BP_SKELETAL_MUSCLE_CELL_PROLIFERATION	0.105693	0.00285176	6.01513	2.82961e-09	7.98376e-09	10.5144
BP_REGULATION_OF_CHEMOKINE_MEDIATED_SIGNALING_PATHWAY	0.158873	0.010797	6.01481	2.83498e-09	7.99548e-09	10.5126
BP_PROTEIN_K63_LINKED_DEUBIQUITINATION	-0.112376	-0.00762454	-6.01202	2.88188e-09	8.11728e-09	10.4967
BP_APOPTOTIC_CELL_CLEARANCE	0.107584	0.00351278	6.01011	2.91452e-09	8.20568e-09	10.4858
BP_NEGATIVE_REGULATION_OF_SMOOTH_MUSCLE_CELL_MIGRATION	0.126829	-0.00215181	6.00817	2.94792e-09	8.29615e-09	10.4747
BP_LEUKOCYTE_TETHERING_OR_ROLLING	0.129882	0.0145617	6.00548	2.9949e-09	8.42475e-09	10.4594
BP_GLOMERULAR_MESANGIAL_CELL_PROLIFERATION	0.130895	0.0172061	6.00361	3.02799e-09	8.5142e-09	10.4488
BP_NEGATIVE_REGULATION_OF_ENDOTHELIAL_CELL_APOPTOTIC_PROCESS	0.10267	0.00891501	6.00326	3.03425e-09	8.52815e-09	10.4468
BP_ACUTE_INFLAMMATORY_RESPONSE_TO_ANTIGENIC_STIMULUS	0.134576	0.00744407	5.99875	3.1157e-09	8.75332e-09	10.4212
MF_IMMUNE_RECEPTOR_ACTIVITY	0.132834	0.00539415	5.98248	3.42752e-09	9.59647e-09	10.3289
BP_ANATOMICAL_STRUCTURE_REGRESSION	0.105014	0.0139657	5.97952	3.48737e-09	9.75986e-09	10.3121
BP_REGULATION_OF_GLOMERULAR_FILTRATION	0.139342	0.0055587	5.97912	3.49567e-09	9.77476e-09	10.3098
BP_NEGATIVE_REGULATION_OF_LEUKOCYTE_APOPTOTIC_PROCESS	0.108039	0.00135892	5.97903	3.49738e-09	9.77537e-09	10.3093
BP_DETECTION_OF_TEMPERATURE_STIMULUS_INVOLVED_IN_SENSORY_PERCEPTION_OF_PAIN	0.117889	0.00538286	5.97386	3.60494e-09	1.00717e-08	10.28
BP_RESPONSE_TO_HYPEROXIA	0.113265	0.00146558	5.97204	3.64341e-09	1.01749e-08	10.2698
BP_POSITIVE_REGULATION_OF_LEUKOCYTE_MIGRATION	0.10608	0.00406943	5.97055	3.6752e-09	1.02593e-08	10.2613
BP_CARDIAC_NEURAL_CREST_CELL_MIGRATION_INVOLVED_IN_OUTFLOW_TRACT_MORPHOGENESIS	0.147421	0.00602825	5.96963	3.69511e-09	1.03061e-08	10.2561
BP_REGULATION_OF_HEART_MORPHOGENESIS	0.134994	0.0181723	5.96536	3.78847e-09	1.0562e-08	10.232
BP_POSITIVE_REGULATION_OF_CELL_ADHESION_MEDIATED_BY_INTEGRIN	0.125476	0.00537836	5.96263	3.8494e-09	1.07273e-08	10.2165
BP_NEGATIVE_REGULATION_OF_TELOMERE_MAINTENANCE	-0.115893	-0.00781821	-5.96075	3.89191e-09	1.08412e-08	10.2059
CC_CYTOPLASMIC_UBIQUITIN_LIGASE_COMPLEX	-0.136537	-0.0031024	-5.96019	3.90463e-09	1.0872e-08	10.2028
BP_MATURATION_OF_LSU_RRNA_FROM_TRICISTRONIC_RRNA_TRANSCRIPT_SSU_RRNA_5_8S_RRNA_LSU_RRNA	-0.166847	-0.0197535	-5.9583	3.94801e-09	1.09834e-08	10.1921
BP_REGULATION_OF_MYOBLAST_FUSION	0.108545	0.00669571	5.95735	3.96986e-09	1.10395e-08	10.1867
BP_NEGATIVE_REGULATION_OF_UBIQUITIN_PROTEIN_TRANSFERASE_ACTIVITY	-0.134018	-0.0129014	-5.95569	4.00843e-09	1.11374e-08	10.1774
MF_ICOSANOID_RECEPTOR_ACTIVITY	0.146071	0.0125414	5.95311	4.0692e-09	1.13014e-08	10.1628
BP_UREA_CYCLE	-0.14858	-0.0035208	-5.95203	4.0951e-09	1.13686e-08	10.1567
BP_MAST_CELL_ACTIVATION_INVOLVED_IN_IMMUNE_RESPONSE	0.106452	0.00387829	5.9466	4.22678e-09	1.17212e-08	10.1261
MF_RETINAL_BINDING	0.125508	0.0213736	5.94657	4.22748e-09	1.17212e-08	10.1259
CC_ENDOPLASMIC_RETICULUM_PROTEIN_CONTAINING_COMPLEX	-0.106315	-0.00360894	-5.94561	4.25115e-09	1.17768e-08	10.1205
BP_ESTABLISHMENT_OF_PLANAR_POLARITY_INVOLVED_IN_NEURAL_TUBE_CLOSURE	0.139993	-0.00779421	5.9399	4.39485e-09	1.21544e-08	10.0883
MF_FATTY_ACID_SYNTHASE_ACTIVITY	-0.115735	-0.0146417	-5.93642	4.48472e-09	1.2382e-08	10.0688
BP_MAINTENANCE_OF_BLOOD_BRAIN_BARRIER	0.113871	0.0081576	5.93575	4.50229e-09	1.24253e-08	10.065
MF_STRUCTURAL_CONSTITUENT_OF_SYNAPSE	0.112887	0.00199967	5.93425	4.54177e-09	1.25185e-08	10.0565
BP_REGULATION_OF_PLASMINOGEN_ACTIVATION	0.125068	0.00839634	5.93414	4.54453e-09	1.25208e-08	10.0559
BP_NEGATIVE_REGULATION_OF_VIRAL_ENTRY_INTO_HOST_CELL	0.106962	0.00137051	5.93304	4.57369e-09	1.25959e-08	10.0497
BP_NEPHRON_TUBULE_EPITHELIAL_CELL_DIFFERENTIATION	0.103383	0.00534106	5.93238	4.59152e-09	1.26397e-08	10.046
MF_GLUCOCORTICOID_RECEPTOR_BINDING	0.121314	-0.00566278	5.93143	4.61673e-09	1.27038e-08	10.0407
BP_PROTEIN_DENEDDYLATION	-0.153279	-0.013806	-5.92819	4.70453e-09	1.29345e-08	10.0225
BP_REGULATION_OF_TRANSCRIPTION_OF_NUCLEOLAR_LARGE_RRNA_BY_RNA_POLYMERASE_I	-0.170696	-0.0132276	-5.92639	4.75409e-09	1.30489e-08	10.0123
BP_CYCLIC_NUCLEOTIDE_CATABOLIC_PROCESS	0.14893	-0.0101975	5.92623	4.75842e-09	1.30553e-08	10.0115
BP_REGULATION_OF_ATTACHMENT_OF_SPINDLE_MICROTUBULES_TO_KINETOCHORE	-0.165165	-0.00612817	-5.91987	4.93752e-09	1.35297e-08	9.97572
BP_GLUCOSE_6_PHOSPHATE_METABOLIC_PROCESS	-0.129629	-0.00410593	-5.91852	4.97636e-09	1.36304e-08	9.96814
MF_NEUROPEPTIDE_RECEPTOR_BINDING	0.102079	0.0126977	5.91374	5.11614e-09	1.40075e-08	9.94134
BP_REGULATION_OF_DNA_CATABOLIC_PROCESS	-0.112173	0.0032301	-5.90984	5.23314e-09	1.43218e-08	9.91948
CC_JUXTAPARANODE_REGION_OF_AXON	0.145292	0.00193929	5.90412	5.40966e-09	1.47803e-08	9.88739
BP_MEMBRANE_REPOLARIZATION	0.106334	0.00241441	5.90362	5.42508e-09	1.48162e-08	9.88464
BP_RETROGRADE_VESICLE_MEDIATED_TRANSPORT_LGI_TO_ENDOPLASMIC_RETICULUM	-0.105	-0.0122378	-5.90277	5.45203e-09	1.48802e-08	9.87985
BP_SYNAPSE_PRUNING	0.183287	0.0106226	5.90274	5.45304e-09	1.48802e-08	9.87967
BP_METHYLGUANOSINE_CAP_DECAPPING	-0.12122	-0.00361538	-5.899	5.57224e-09	1.51861e-08	9.85876
MF_STORE_OPERATED_CALCIUM_CHANNEL_ACTIVITY	0.130193	0.0120706	5.89834	5.59359e-09	1.52257e-08	9.85506
BP_FACE_DEVELOPMENT	0.10226	-0.000919587	5.89807	5.60224e-09	1.52429e-08	9.85357
BP_MONONUCLEAR_CELL_MIGRATION	0.105987	0.00769245	5.89271	5.77879e-09	1.56924e-08	9.82356
MF_MYRISTOYLTRANSFERASE_ACTIVITY	-0.124003	0.00218236	-5.87887	6.25967e-09	1.69562e-08	9.74627
CC_MULTIMERIC_RIBONUCLEASE_P_COMPLEX	-0.165293	-0.0144468	-5.87136	6.53651e-09	1.7675e-08	9.70444
MF_RIBONUCLEASE_P_RNA_BINDING	-0.165293	-0.0144468	-5.87136	6.53651e-09	1.7675e-08	9.70444
BP_NUCLEOSIDE_TRIPHOSPHATE_CATABOLIC_PROCESS	-0.112521	-0.00462393	-5.87104	6.54873e-09	1.77007e-08	9.70263
BP_NEGATIVE_REGULATION_OF_INTERLEUKIN_1_PRODUCTION	0.108148	0.0113146	5.8701	6.58417e-09	1.77892e-08	9.69741
BP_ESTABLISHMENT_OF_PLANAR_POLARITY_OF_EMBRYONIC_EPITHELIUM	0.133419	-0.00304545	5.86725	6.69335e-09	1.80693e-08	9.68151
MF_3_5_CYCLIC_GMP_PHOSPHODIESTERASE_ACTIVITY	0.134988	0.00639157	5.86662	6.71735e-09	1.81266e-08	9.67805
MF_INOSITOL_1_4_5_TRISPHOSPHATE_BINDING	0.139977	0.0142052	5.86515	6.77452e-09	1.82659e-08	9.66986
MF_INHIBITORY_MHC_CLASS_I_RECEPTOR_ACTIVITY	0.19094	0.00464226	5.86152	6.91773e-09	1.86443e-08	9.64964
BP_REGULATION_OF_UBIQUITIN_PROTEIN_LIGASE_ACTIVITY	-0.134515	-0.0163306	-5.86128	6.92715e-09	1.86621e-08	9.64832
BP_NUCLEAR_TRANSCRIBED_MRNA_CATABOLIC_PROCESS_EXONUCLEOLYTIC_3_5	-0.175422	-0.0165965	-5.85795	7.06123e-09	1.90155e-08	9.62979
BP_PERISTALSIS	0.127097	-0.00678054	5.85516	7.17555e-09	1.93154e-08	9.61426
BP_REGULATION_OF_T_HELPER_1_CELL_DIFFERENTIATION	0.15866	0.00921684	5.85401	7.2228e-09	1.94267e-08	9.60792
BP_REGULATION_OF_B_CELL_RECEPTOR_SIGNALING_PATHWAY	0.159249	0.00685461	5.85183	7.31413e-09	1.96562e-08	9.59577
BP_REGULATION_OF_TRANSLATIONAL_INITIATION_IN_RESPONSE_TO_STRESS	-0.123	-0.00881627	-5.8516	7.3237e-09	1.96738e-08	9.59451
BP_CDC42_PROTEIN_SIGNAL_TRANSDUCTION	0.122324	0.0143936	5.84974	7.40251e-09	1.98693e-08	9.58416
MF_HYDROLASE_ACTIVITY_ACTING_ON_ETHER_BONDS	-0.124109	-0.00466894	-5.84868	7.4477e-09	1.99824e-08	9.57828
MF_DNA_HELICASE_ACTIVITY	-0.134911	-0.00702822	-5.84164	7.75472e-09	2.07722e-08	9.53923
BP_GLOMERULAR_EPITHELIAL_CELL_DEVELOPMENT	0.113493	-0.000718733	5.83646	7.98845e-09	2.13459e-08	9.51053
MF_CYCLIN_DEPENDENT_PROTEIN_SERINE_THREONINE_KINASE_ACTIVATOR_ACTIVITY	-0.145461	-0.0161574	-5.83457	8.07547e-09	2.15609e-08	9.50006
BP_STRESS_GRANULE_ASSEMBLY	-0.111689	-0.0125461	-5.83435	8.0857e-09	2.15794e-08	9.49884
BP_POSITIVE_REGULATION_OF_HORMONE_METABOLIC_PROCESS	0.115252	0.00657317	5.82842	8.36509e-09	2.23069e-08	9.466
BP_NEGATIVE_REGULATION_OF_ACUTE_INFLAMMATORY_RESPONSE	0.116931	0.0126634	5.8253	8.51627e-09	2.26916e-08	9.4487
BP_REGULATION_OF_CARDIOCYTE_DIFFERENTIATION	0.106754	0.0108706	5.82473	8.5441e-09	2.27565e-08	9.44554
BP_REGULATION_OF_NADOTROPIN_SECRETION	0.127406	0.00951819	5.82324	8.61716e-09	2.29325e-08	9.43731
BP_GASTRO_INTESTINAL_SYSTEM_SMOOTH_MUSCLE_CONTRACTION	0.150709	0.0222423	5.82288	8.63491e-09	2.29704e-08	9.43532
MF_FILAMIN_BINDING	0.126764	0.0172917	5.82214	8.67138e-09	2.30487e-08	9.43125
BP_DNA_LIGATION	-0.141246	-0.0137714	-5.82127	8.71479e-09	2.31547e-08	9.42643
BP_OVULATION_FROM_OVARIAN_FOLLICLE	0.144365	0.015229	5.82063	8.74659e-09	2.32298e-08	9.42291
BP_RIG_I_SIGNALING_PATHWAY	-0.117111	-0.00776575	-5.81835	8.86138e-09	2.35156e-08	9.41031
BP_SPONTANEOUS_SYNAPTIC_TRANSMISSION	0.122672	0.00591825	5.81812	8.87321e-09	2.35375e-08	9.40902
MF_COMPLEMENT_BINDING	0.109147	0.00826421	5.8173	8.9149e-09	2.36385e-08	9.40449
MF_GLYCOSPHINLIPID_BINDING	0.133761	0.0150311	5.81541	9.01168e-09	2.38759e-08	9.39405
BP_REGULATION_OF_CARDIAC_MUSCLE_CELL_MEMBRANE_REPOLARIZATION	0.114501	0.00304514	5.81404	9.08277e-09	2.40448e-08	9.38646
BP_NEGATIVE_REGULATION_OF_NEUROINFLAMMATORY_RESPONSE	0.147933	0.0142468	5.80978	9.30649e-09	2.46072e-08	9.36295
BP_DEFINITIVE_HEMOPOIESIS	0.118749	0.000405048	5.80692	9.45937e-09	2.49813e-08	9.3472
BP_LEUKOCYTE_CHEMOTAXIS	0.101593	0.00626487	5.80527	9.54893e-09	2.52076e-08	9.3381
BP_PHALYSOSOME_ASSEMBLY	0.112836	0.00374185	5.80347	9.64787e-09	2.544e-08	9.32814
BP_POSITIVE_REGULATION_OF_CELL_CELL_ADHESION	0.100235	0.00309925	5.78451	1.0748e-08	2.82479e-08	9.22381
BP_T_CELL_MIGRATION	0.112512	0.00246628	5.78366	1.08004e-08	2.83718e-08	9.21911
BP_NEGATIVE_REGULATION_OF_CELL_DIVISION	-0.10318	-0.000947471	-5.78056	1.09926e-08	2.88447e-08	9.20207
BP_SHORT_TERM_MEMORY	0.127858	0.014233	5.77834	1.1132e-08	2.91986e-08	9.1899
BP_REGULATION_OF_MITOTIC_CELL_CYCLE_SPINDLE_ASSEMBLY_CHECKPOINT	-0.122929	-0.00647104	-5.77601	1.12804e-08	2.95525e-08	9.17711
BP_MECHANOSENSORY_BEHAVIOR	0.112876	0.0116996	5.77069	1.16267e-08	3.04355e-08	9.1479
CC_CCR4_NOT_COMPLEX	-0.138956	-0.00690419	-5.76746	1.18417e-08	3.09858e-08	9.1302
BP_EXTRACELLULAR_REGULATION_OF_SIGNAL_TRANSDUCTION	0.128706	0.00887339	5.76721	1.18586e-08	3.10178e-08	9.12882
MF_PROTEIN_DEACETYLASE_ACTIVITY	-0.101408	-0.0178872	-5.76667	1.18948e-08	3.11e-08	9.12588
MF_5_3_EXONUCLEASE_ACTIVITY	-0.139424	-0.0125327	-5.76342	1.21162e-08	3.16538e-08	9.10806
BP_REGULATION_OF_MICROGLIAL_CELL_ACTIVATION	0.138913	0.00914216	5.76031	1.23319e-08	3.21916e-08	9.09102
CC_PHACYTIC_CUP	0.129585	0.00886358	5.75607	1.26319e-08	3.29353e-08	9.06781
MF_DNA_POLYMERASE_BINDING	-0.149391	-0.00558405	-5.75484	1.27198e-08	3.31512e-08	9.06111
BP_NEGATIVE_REGULATION_OF_CELLULAR_RESPIRATION	-0.116195	0.00272757	-5.75021	1.30581e-08	3.40059e-08	9.03576
BP_PEPTIDYL_LYSINE_TRIMETHYLATION	-0.10597	-0.00938375	-5.74953	1.31086e-08	3.41241e-08	9.03203
BP_SEROTONIN_UPTAKE	0.137532	0.0115279	5.74801	1.32217e-08	3.43911e-08	9.02373
BP_FEVER_GENERATION	0.130477	0.00461459	5.74488	1.34575e-08	3.49907e-08	9.00666
BP_REGULATION_OF_NUCLEAR_TRANSCRIBED_MRNA_CATABOLIC_PROCESS_DEADENYLATION_DEPENDENT_DECAY	-0.10265	-0.0108707	-5.74317	1.35882e-08	3.53024e-08	8.99733
MF_OLIPEPTIDE_TRANSMEMBRANE_TRANSPORTER_ACTIVITY	0.114016	-0.000681094	5.73982	1.38479e-08	3.59629e-08	8.97905
BP_EPINEPHRINE_TRANSPORT	0.130331	0.0152858	5.73629	1.41271e-08	3.66735e-08	8.95977
BP_REGULATION_OF_PROTEIN_EXIT_FROM_ENDOPLASMIC_RETICULUM	-0.100632	-0.00501224	-5.7337	1.43353e-08	3.71992e-08	8.94564
BP_NEGATIVE_REGULATION_OF_NITRIC_OXIDE_METABOLIC_PROCESS	0.117502	0.00535663	5.7323	1.4449e-08	3.74645e-08	8.93802
BP_REGULATION_OF_ANTIGEN_PROCESSING_AND_PRESENTATION	0.163674	0.0166967	5.73011	1.46288e-08	3.79008e-08	8.92607
BP_HISTONE_H3_K36_METHYLATION	-0.127767	-0.00754559	-5.72914	1.47089e-08	3.80933e-08	8.9208
MF_OXIDOREDUCTASE_ACTIVITY_ACTING_ON_A_HEME_GROUP_OF_DONORS	-0.15251	0.00453071	-5.72802	1.48025e-08	3.83207e-08	8.91467
BP_HEART_TRABECULA_FORMATION	0.126194	0.00320524	5.72745	1.48497e-08	3.84126e-08	8.9116
CC_INTEGRAL_COMPONENT_OF_PRESYNAPTIC_ACTIVE_ZONE_MEMBRANE	0.125384	0.00809173	5.72149	1.53575e-08	3.96635e-08	8.87914
BP_NEGATIVE_REGULATION_OF_LIPASE_ACTIVITY	0.10208	0.0191143	5.72108	1.53929e-08	3.97393e-08	8.87691
BP_REGULATION_OF_RNA_EXPORT_FROM_NUCLEUS	-0.167341	-0.00745702	-5.71925	1.55532e-08	4.01372e-08	8.86691
BP_PROTEIN_TARGETING_TO_LYSOSOME	-0.109151	-0.00746428	-5.71876	1.55962e-08	4.02324e-08	8.86425
BP_REGULATION_OF_INTRINSIC_APOPTOTIC_SIGNALING_PATHWAY_BY_P53_CLASS_MEDIATOR	-0.110278	-0.0129593	-5.71467	1.59593e-08	4.11205e-08	8.84203
BP_REGULATION_OF_HISTONE_H3_K4_METHYLATION	-0.10172	-0.00548251	-5.71433	1.59897e-08	4.11827e-08	8.84019
BP_POSITIVE_REGULATION_OF_HAIR_FOLLICLE_DEVELOPMENT	0.12148	0.00175908	5.71335	1.60786e-08	4.13802e-08	8.83484
MF_CYCLIC_NUCLEOTIDE_GATED_ION_CHANNEL_ACTIVITY	0.116957	0.00464187	5.71315	1.60964e-08	4.14087e-08	8.83377
BP_REGULATION_OF_T_HELPER_1_TYPE_IMMUNE_RESPONSE	0.130751	0.00865507	5.71187	1.62127e-08	4.16916e-08	8.82682
BP_MYELOID_LEUKOCYTE_CYTOKINE_PRODUCTION	0.114968	0.00898827	5.71054	1.63349e-08	4.19894e-08	8.81957
BP_CENTRIOLE_ASSEMBLY	-0.12698	-0.00478618	-5.71016	1.63691e-08	4.20608e-08	8.81755
MF_OXIDOREDUCTASE_ACTIVITY_ACTING_ON_THE_CH_NH_GROUP_OF_DONORS_NAD_OR_NADP_AS_ACCEPTOR	-0.115596	-0.0102835	-5.71005	1.63795e-08	4.20711e-08	8.81694
[truncated: 376 more rows]

## Sheet: Table S7
Table S7: GSEA for genes in different melocular subtypes in C5 collection, the gene ontology sets
subtype A							subtype B
NAME	SIZE	ES	NES	NOM p-val	FDR q-val		NAME	SIZE	ES	NES	NOM p-val	FDR q-val
GOBP_PYRIDINE_CONTAINING_COMPOUND_METABOLIC_PROCESS	64	0.4155	1.40638	0.0487805	0.246294		none
HP_ABNORMALITY_OF_THE_BILIARY_SYSTEM	351	0.341715	1.40642	0.0357815	0.246422
GOBP_CELLULAR_MODIFIED_AMINO_ACID_METABOLIC_PROCESS	161	0.408991	1.40689	0.0314961	0.245909
GOMF_CARBOXYLIC_ESTER_HYDROLASE_ACTIVITY	124	0.411016	1.41068	0.0231579	0.24248
GOBP_GLYCEROLIPID_METABOLIC_PROCESS	340	0.371298	1.41103	0.0254403	0.242359
HP_ABNORMAL_VISUAL_ELECTROPHYSIOLOGY	209	0.325056	1.41246	0.040619	0.241584
HP_RETINAL_DYSTROPHY	276	0.329241	1.41311	0.0481696	0.240761
GOMF_ORGANIC_ACID_BINDING	129	0.422374	1.41593	0.0284553	0.238242
GOBP_ORGANOPHOSPHATE_CATABOLIC_PROCESS	144	0.388205	1.41607	0.0361446	0.238444
HP_TETRAPARESIS	89	0.381698	1.42159	0.0354331	0.231952
HP_IRRITABILITY	198	0.366915	1.4247	0.0311891	0.228917
HP_ABNORMAL_FETAL_MORPHOLOGY	224	0.34567	1.4252	0.0286807	0.228591
GOBP_LONG_CHAIN_FATTY_ACYL_COA_METABOLIC_PROCESS	20	0.521549	1.4296	0.0426829	0.224097
HP_ABNORMAL_MYOCARDIUM_MORPHOLOGY	462	0.340257	1.43015	0.0214425	0.223482
HP_DERMATOLOGICAL_MANIFESTATIONS_OF_SYSTEMIC_DISORDERS	285	0.35312	1.43288	0.0214844	0.221092
GOBP_ALCOHOL_METABOLIC_PROCESS	324	0.400921	1.43368	0.0222672	0.220155
GOBP_DNA_METHYLATION_OR_DEMETHYLATION	89	0.40348	1.43691	0.046875	0.216051
GOMF_PRIMARY_ACTIVE_TRANSMEMBRANE_TRANSPORTER_ACTIVITY	147	0.334432	1.44297	0.0469667	0.210859
GOBP_RNA_STABILIZATION	56	0.382092	1.44588	0.0440613	0.208212
GOBP_BLASTOCYST_DEVELOPMENT	97	0.392242	1.4475	0.0325048	0.206633
GOBP_RESPONSE_TO_IONIZING_RADIATION	121	0.400295	1.44813	0.0337302	0.206666
GOCC_OUTER_MEMBRANE	192	0.339973	1.44918	0.0276134	0.206264
GOBP_PHOSPHOLIPID_BIOSYNTHETIC_PROCESS	221	0.377203	1.45301	0.027668	0.201875
HP_SPASTIC_TETRAPARESIS	54	0.410068	1.45331	0.042885	0.201819
GOCC_NUCLEAR_MEMBRANE	248	0.344815	1.45478	0.031068	0.200511
GOBP_GLYCEROLIPID_BIOSYNTHETIC_PROCESS	210	0.388307	1.45534	0.0354331	0.199897
HP_FETAL_NECK_ANOMALY	90	0.398898	1.45633	0.0448343	0.198732
HP_SYMPTOMATIC_SEIZURES	30	0.464676	1.45677	0.0440613	0.19833
HP_NEONATAL_ONSET	90	0.399029	1.45764	0.0155039	0.197707
HP_HORIZONTAL_NYSTAGMUS	69	0.368257	1.45787	0.039548	0.197581
HP_ABNORMALITY_OF_THE_CEREBROSPINAL_FLUID	427	0.362544	1.45964	0.0313112	0.196281
GOCC_CENTROSOME	483	0.379587	1.46511	0.0420842	0.190655
HP_DROWSINESS	33	0.501073	1.46538	0.0405405	0.19047
HP_FASTING_HYPOGLYCEMIA	18	0.587841	1.46595	0.0498008	0.190046
HP_FETAL_ULTRASOUND_SOFT_MARKER	81	0.409352	1.46682	0.0416667	0.18927
HP_CHOREOATHETOSIS	89	0.384094	1.46712	0.0376648	0.18903
GOBP_VITAMIN_METABOLIC_PROCESS	101	0.442058	1.47141	0.0284553	0.184575
HP_OVARIAN_NEOPLASM	62	0.444192	1.47212	0.036965	0.183827
GOBP_HISTONE_METHYLATION	124	0.389868	1.47465	0.0482625	0.18177
GOBP_RESPONSE_TO_UV	132	0.385316	1.47495	0.0335968	0.181536
GOBP_REGULATION_OF_CYCLIN_DEPENDENT_PROTEIN_KINASE_ACTIVITY	89	0.456973	1.47625	0.0457256	0.180548
GOBP_ESTABLISHMENT_OF_PROTEIN_LOCALIZATION_TO_MEMBRANE	208	0.313133	1.47691	0.022	0.179804
GOMF_SINGLE_STRANDED_RNA_BINDING	75	0.385448	1.47724	0.0373281	0.179714
GOBP_PURINE_CONTAINING_COMPOUND_TRANSMEMBRANE_TRANSPORT	24	0.50087	1.47955	0.0197239	0.177633
HP_SPASTIC_PARAPLEGIA	109	0.386367	1.48026	0.0464217	0.177096
GOBP_PYRIMIDINE_DEOXYRIBONUCLEOTIDE_METABOLIC_PROCESS	22	0.486827	1.48095	0.0482625	0.176568
GOBP_REGULATION_OF_PROTEIN_STABILITY	275	0.32675	1.48123	0.0247619	0.176545
GOBP_LIPID_MODIFICATION	189	0.398993	1.48133	0.019685	0.1766
HP_UNDETECTABLE_ELECTRORETINOGRAM	23	0.475104	1.48184	0.0423077	0.176089
GOBP_NUCLEOSIDE_METABOLIC_PROCESS	48	0.455515	1.48213	0.037182	0.176035
HP_ELEVATED_CIRCULATING_ALANINE_AMINOTRANSFERASE_CONCENTRATION	27	0.517104	1.48312	0.0401606	0.175083
HP_DIFFICULTY_STANDING	19	0.493638	1.48349	0.0384615	0.175267
GOBP_PURINE_NUCLEOTIDE_TRANSPORT	26	0.477454	1.48497	0.0262626	0.173891
GOBP_HEPATOCYTE_DIFFERENTIATION	15	0.63859	1.48565	0.0397614	0.173397
GOBP_FACULTATIVE_HETEROCHROMATIN_FORMATION	26	0.495176	1.48663	0.0494071	0.172656
HP_ABNORMALITY_OF_COAGULATION	175	0.378548	1.48768	0.0194175	0.172371
GOBP_POSITIVE_REGULATION_OF_RNA_SPLICING	32	0.424719	1.48993	0.0487805	0.170752
HP_GLYCOSURIA	32	0.540789	1.49085	0.0461847	0.169773
HP_LOWER_LIMB_SPASTICITY	177	0.370893	1.49185	0.0367505	0.169173
GOBP_NUCLEOSIDE_PHOSPHATE_CATABOLIC_PROCESS	78	0.418984	1.49214	0.0240481	0.169174
GOMF_METHYL_CPG_BINDING	22	0.535865	1.4932	0.0490196	0.16801
GOBP_FATTY_ACID_DERIVATIVE_METABOLIC_PROCESS	64	0.473494	1.49376	0.026971	0.167538
GOBP_NEGATIVE_REGULATION_OF_DNA_BIOSYNTHETIC_PROCESS	31	0.461734	1.49531	0.0328185	0.166139
GOBP_NUCLEAR_TRANSPORT	288	0.348734	1.49595	0.0333988	0.165509
HP_PROFOUND_GLOBAL_DEVELOPMENTAL_DELAY	42	0.455449	1.4972	0.0275591	0.164542
GOMF_FATTY_ACID_LIGASE_ACTIVITY	20	0.514688	1.49737	0.0379242	0.16464
GOBP_RIBONUCLEOSIDE_METABOLIC_PROCESS	33	0.500773	1.49799	0.031068	0.164075
HP_INTRAUTERINE_GROWTH_RETARDATION	465	0.381792	1.49947	0.0155642	0.162657
GOBP_REGULATION_OF_PROTEIN_MODIFICATION_BY_SMALL_PROTEIN_CONJUGATION_OR_REMOVAL	222	0.344427	1.50016	0.0384615	0.162126
HP_ABNORMAL_ASTROCYTE_MORPHOLOGY	40	0.463927	1.50026	0.0444015	0.162175
GOBP_CELLULAR_MODIFIED_AMINO_ACID_BIOSYNTHETIC_PROCESS	44	0.487349	1.50155	0.0258964	0.160901
HP_POSTERIOR_EMBRYOTOXON	51	0.449535	1.50209	0.0440882	0.160395
GOBP_XENOBIOTIC_CATABOLIC_PROCESS	25	0.644741	1.5023	0.0489796	0.160328
GOMF_FLAVIN_ADENINE_DINUCLEOTIDE_BINDING	78	0.438607	1.50256	0.0268199	0.160352
GOMF_LONG_CHAIN_FATTY_ACID_TRANSPORTER_ACTIVITY	16	0.592887	1.50267	0.0291829	0.160392
GOBP_ORGANIC_ACID_BIOSYNTHETIC_PROCESS	292	0.405199	1.50368	0.00784314	0.159713
HP_NEUROENDOCRINE_NEOPLASM	35	0.433671	1.50423	0.046332	0.159216
HP_HYPOPLASIA_OF_THE_RADIUS	37	0.495968	1.50433	0.0247148	0.159267
GOBP_REGULATION_OF_DOUBLE_STRAND_BREAK_REPAIR	103	0.434962	1.50446	0.0489796	0.159273
GOBP_NEGATIVE_REGULATION_OF_CELL_CYCLE	321	0.411884	1.50517	0.0377734	0.158854
GOBP_DNA_MODIFICATION	112	0.399278	1.50545	0.0326296	0.158836
HP_RICKETS	37	0.510944	1.50562	0.0290698	0.158764
GOBP_REGULATION_OF_MITOTIC_CELL_CYCLE	439	0.394734	1.50649	0.0216535	0.157936
GOBP_REGULATION_OF_PROTEIN_UBIQUITINATION	183	0.355158	1.50761	0.0194175	0.157058
HP_ABNORMAL_GLOBUS_PALLIDUS_MORPHOLOGY	20	0.474205	1.50805	0.0460922	0.156868
GOBP_BILE_ACID_METABOLIC_PROCESS	46	0.504945	1.50923	0.0218254	0.155743
GOBP_PROTEIN_K63_LINKED_UBIQUITINATION	55	0.409371	1.51344	0.0448343	0.15194
GOBP_GASTRULATION_WITH_MOUTH_FORMING_SECOND	25	0.525486	1.51385	0.0320641	0.151941
HP_FLAT_OCCIPUT	45	0.465273	1.51415	0.026	0.151918
HP_ABNORMAL_LIVER_PHYSIOLOGY	16	0.55122	1.51421	0.038	0.152021
GOBP_NEGATIVE_REGULATION_OF_MRNA_METABOLIC_PROCESS	72	0.396528	1.51455	0.0365385	0.151958
HP_ABNORMAL_METAPHYSEAL_TRABECULATION	17	0.579989	1.51464	0.0238095	0.152021
GOBP_ASPARTATE_FAMILY_AMINO_ACID_METABOLIC_PROCESS	42	0.467965	1.51514	0.0318091	0.151594
HP_ALKALOSIS	29	0.562752	1.51646	0.019305	0.150818
GOCC_MIDBODY	168	0.400088	1.51654	0.040856	0.150888
GOBP_FATTY_ACYL_COA_METABOLIC_PROCESS	30	0.482018	1.51677	0.0352941	0.150758
HP_OPISTHOTONUS	43	0.429344	1.51708	0.0416667	0.150538
GOBP_POSITIVE_REGULATION_OF_CELL_CYCLE_PHASE_TRANSITION	100	0.444182	1.5193	0.0279441	0.148653
GOCC_SPINDLE	320	0.413997	1.52065	0.042	0.147595
GOBP_PYRIMIDINE_RIBONUCLEOTIDE_METABOLIC_PROCESS	29	0.44944	1.52119	0.0341365	0.147157
GOBP_POSITIVE_REGULATION_OF_MITOTIC_CELL_CYCLE_PHASE_TRANSITION	82	0.45135	1.52132	0.0297619	0.14718
GOBP_PROTEIN_TETRAMERIZATION	86	0.412894	1.52155	0.00395257	0.147054
GOBP_GLYCOSYL_COMPOUND_CATABOLIC_PROCESS	34	0.546938	1.5246	0.0262626	0.143859
HP_SLOPING_FOREHEAD	143	0.458528	1.52487	0.0431373	0.1437
GOMF_AMINO_ACID_BINDING	47	0.496654	1.52617	0.0200803	0.142367
GOBP_PERK_MEDIATED_UNFOLDED_PROTEIN_RESPONSE	18	0.493322	1.52732	0.0492126	0.141359
HP_ABNORMALITY_OF_THE_ENDOMETRIUM	21	0.511111	1.5274	0.0316832	0.141434
HP_HEPATIC_FAILURE	127	0.417656	1.52889	0.0278884	0.140088
HP_PALLOR	136	0.356755	1.52899	0.0191571	0.14014
HP_PATELLAR_APLASIA	15	0.690679	1.52912	0.0376984	0.140149
GOBP_CELLULAR_RESPONSE_TO_ALKALOID	34	0.517841	1.52958	0.00790514	0.13978
GOBP_ARGININE_METABOLIC_PROCESS	18	0.608086	1.52986	0.0330097	0.139777
GOBP_FATTY_ACID_METABOLIC_PROCESS	355	0.420064	1.53012	0.00996016	0.139635
GOBP_INTRINSIC_APOPTOTIC_SIGNALING_PATHWAY_IN_RESPONSE_TO_DNA_DAMAGE_BY_P53_CLASS_MEDIATOR	37	0.501069	1.53104	0.0376984	0.138909
GOBP_MICROTUBULE_ORGANIZING_CENTER_ORGANIZATION	120	0.45153	1.53286	0.0435644	0.137441
GOBP_POSITIVE_REGULATION_OF_LAMELLIPODIUM_ORGANIZATION	32	0.458743	1.53326	0.0407767	0.137165
HP_FOCAL_SEGMENTAL_GLOMERULOSCLEROSIS	47	0.426032	1.53367	0.0264228	0.136883
HP_RECURRENT_HYPOGLYCEMIA	17	0.525116	1.53477	0.0400802	0.136182
GOMF_RNA_POLYMERASE_II_CORE_PROMOTER_SEQUENCE_SPECIFIC_DNA_BINDING	16	0.549981	1.5351	0.0484848	0.135985
HP_SECONDARY_MICROCEPHALY	142	0.380193	1.53619	0.0240481	0.13514
GOMF_UBIQUITIN_LIKE_PROTEIN_TRANSFERASE_ACTIVITY	391	0.36209	1.53638	0.0237624	0.135073
HP_ABNORMALITY_OF_VITAMIN_METABOLISM	84	0.445421	1.53787	0.0221774	0.133582
GOMF_TRANSITION_METAL_ION_TRANSMEMBRANE_TRANSPORTER_ACTIVITY	38	0.517402	1.53875	0.0359281	0.132783
GOBP_ENDOPLASMIC_RETICULUM_UNFOLDED_PROTEIN_RESPONSE	67	0.419144	1.53953	0.0472441	0.132262
GOBP_NEGATIVE_REGULATION_OF_DNA_REPLICATION	27	0.570118	1.53974	0.0448343	0.132175
GOCC_RNA_POLYMERASE_II_TRANSCRIPTION_REPRESSOR_COMPLEX	15	0.56166	1.53977	0.0396825	0.132297
HP_ABNORMALITY_OF_THE_BASAL_GANGLIA	190	0.369613	1.53987	0.021611	0.132317
GOBP_HISTONE_H2A_MONOUBIQUITINATION	20	0.562168	1.54021	0.040856	0.132069
HP_AGNOSIA	28	0.517785	1.54052	0.0300601	0.131853
GOMF_PROTEASOME_BINDING	15	0.574969	1.5424	0.0499002	0.130351
GOBP_NADH_METABOLIC_PROCESS	35	0.495924	1.54438	0.0280561	0.128934
HP_REDUCED_CONSCIOUSNESS_CONFUSION	346	0.351038	1.54569	0.00754717	0.128015
HP_RHABDOMYOSARCOMA	22	0.560316	1.5461	0.0371094	0.127726
GOBP_VESICLE_BUDDING_FROM_MEMBRANE	72	0.370133	1.54644	0.046875	0.127533
GOMF_METALLOAMINOPEPTIDASE_ACTIVITY	22	0.538733	1.54753	0.0392157	0.126552
GOBP_NEGATIVE_REGULATION_OF_RNA_CATABOLIC_PROCESS	65	0.413063	1.54817	0.0246679	0.126191
GOBP_POSITIVE_REGULATION_OF_CELL_CYCLE	291	0.426734	1.54923	0.0155642	0.125227
GOBP_SNRNA_TRANSCRIPTION	17	0.505433	1.55183	0.041502	0.123108
GOBP_REGULATION_OF_VIRAL_INDUCED_CYTOPLASMIC_PATTERN_RECOGNITION_RECEPTOR_SIGNALING_PATHWAY	19	0.595233	1.55229	0.0476191	0.122913
GOBP_GLUTAMINE_FAMILY_AMINO_ACID_METABOLIC_PROCESS	68	0.463299	1.55231	0.008	0.123045
GOBP_MONOSACCHARIDE_METABOLIC_PROCESS	218	0.40599	1.55297	0.0240964	0.122674
HP_INAPPROPRIATE_CRYING	17	0.596554	1.55375	0.016129	0.122138
GOBP_CHROMATIN_REMODELING	244	0.410771	1.55431	0.0431373	0.12171
GOBP_POSITIVE_REGULATION_OF_MEIOTIC_CELL_CYCLE	22	0.645016	1.5548	0.01875	0.121358
GOBP_NEGATIVE_REGULATION_OF_PROTEASOMAL_UBIQUITIN_DEPENDENT_PROTEIN_CATABOLIC_PROCESS	29	0.448508	1.55498	0.046332	0.121327
GOBP_NEGATIVE_REGULATION_OF_INTRINSIC_APOPTOTIC_SIGNALING_PATHWAY_BY_P53_CLASS_MEDIATOR	19	0.537485	1.55605	0.0357143	0.120424
GOBP_CARBOHYDRATE_DERIVATIVE_TRANSPORT	72	0.443148	1.55641	0.0158103	0.120349
HP_LEUKOENCEPHALOPATHY	193	0.367791	1.55748	0.0178571	0.119419
HP_ABNORMAL_MYELINATION	468	0.359516	1.55913	0.00788955	0.117951
GOBP_NEGATIVE_REGULATION_OF_CILIUM_ASSEMBLY	15	0.568743	1.55982	0.0266667	0.117371
GOBP_TELOMERE_MAINTENANCE_IN_RESPONSE_TO_DNA_DAMAGE	23	0.557884	1.55984	0.0460251	0.117635
GOBP_ALPHA_AMINO_ACID_CATABOLIC_PROCESS	84	0.452812	1.56019	0.0100604	0.117442
HP_ABNORMAL_CALCIUM_PHOSPHATE_REGULATING_HORMONE_LEVEL	43	0.443868	1.56025	0.0229885	0.117525
GOBP_POSITIVE_REGULATION_OF_CELLULAR_AMIDE_METABOLIC_PROCESS	142	0.356821	1.56113	0.018	0.116755
GOMF_PURINE_NUCLEOTIDE_TRANSMEMBRANE_TRANSPORTER_ACTIVITY	19	0.506873	1.56143	0.0326296	0.11659
GOBP_CHROMATIN_ORGANIZATION	443	0.392744	1.56153	0.037182	0.116632
GOBP_CENTROMERE_COMPLEX_ASSEMBLY	21	0.738791	1.56155	0.0445344	0.116752
GOBP_P_BODY_ASSEMBLY	18	0.538134	1.56174	0.0475248	0.116685
GOBP_NLS_BEARING_PROTEIN_IMPORT_INTO_NUCLEUS	15	0.572532	1.56189	0.0327198	0.116676
GOBP_NEGATIVE_REGULATION_OF_CELL_DIVISION	15	0.642594	1.56192	0.0276134	0.116793
GOBP_CELLULAR_RESPONSE_TO_ARSENIC_CONTAINING_SUBSTANCE	20	0.521149	1.56239	0.0484848	0.116616
HP_OPTIC_ATROPHY	475	0.357043	1.56246	0.00387597	0.11669
GOMF_MOLECULAR_CONDENSATE_SCAFFOLD_ACTIVITY	16	0.51099	1.56348	0.0298805	0.115976
GOMF_NUCLEAR_IMPORT_SIGNAL_RECEPTOR_ACTIVITY	16	0.55999	1.56379	0.0371134	0.115834
GOBP_ORGANIC_CYCLIC_COMPOUND_CATABOLIC_PROCESS	448	0.346276	1.5638	0	0.115968
GOMF_OXIDOREDUCTASE_ACTIVITY_ACTING_ON_NAD_P_H	74	0.431467	1.56415	0.0282258	0.115747
HP_FETAL_DISTRESS	36	0.428817	1.56418	0.0318091	0.115849
HP_ABNORMAL_URINE_CARBOHYDRATE_LEVEL	34	0.540888	1.56478	0.0323232	0.115555
GOBP_THIOESTER_BIOSYNTHETIC_PROCESS	40	0.471959	1.56547	0.0201207	0.115011
GOMF_TRANSFERASE_ACTIVITY_TRANSFERRING_ALKYL_OR_ARYL_OTHER_THAN_METHYL_GROUPS	55	0.440429	1.56572	0.0245399	0.114914
HP_ABNORMAL_GLIAL_CELL_MORPHOLOGY	129	0.404396	1.56583	0.0213592	0.114948
GOBP_POSITIVE_REGULATION_OF_TRANSLATION	118	0.367721	1.56701	0.014553	0.113994
GOBP_NEGATIVE_REGULATION_OF_GENE_EXPRESSION_EPIGENETIC	71	0.449025	1.56705	0.0251451	0.114084
GOBP_LIPOPROTEIN_BIOSYNTHETIC_PROCESS	89	0.409594	1.56771	0.0176471	0.113692
GOBP_NUCLEOTIDE_TRANSPORT	30	0.49029	1.56771	0.00596422	0.11383
HP_PANCREATIC_ADENOCARCINOMA	27	0.531213	1.56811	0.0250965	0.113623
HP_INTERMITTENT_DIARRHEA	16	0.604446	1.56897	0.027027	0.113022
GOBP_VERY_LONG_CHAIN_FATTY_ACID_METABOLIC_PROCESS	28	0.559539	1.56973	0.0299401	0.112556
GOBP_LIPID_CATABOLIC_PROCESS	296	0.442874	1.5708	0.0102041	0.11166
GOMF_CYSTEINE_TYPE_ENDOPEPTIDASE_ACTIVITY	92	0.420342	1.57099	0.0190476	0.111615
GOBP_REGULATION_OF_DOUBLE_STRAND_BREAK_REPAIR_VIA_NONHOMOLOGOUS_END_JOINING	20	0.554836	1.57144	0.0262626	0.11151
GOCC_HISTONE_METHYLTRANSFERASE_COMPLEX	50	0.473707	1.57206	0.048	0.111087
GOBP_HETEROCHROMATIN_ORGANIZATION	71	0.458631	1.57214	0.0221328	0.111156
GOBP_LYSOSOMAL_PROTEIN_CATABOLIC_PROCESS	17	0.529774	1.57242	0.0373281	0.111012
HP_ELEVATED_CIRCULATING_PARATHYROID_HORMONE_LEVEL	17	0.537903	1.57319	0.0215686	0.110429
GOBP_POSITIVE_REGULATION_OF_DOUBLE_STRAND_BREAK_REPAIR	68	0.444312	1.57352	0.040856	0.110253
HP_GLIOBLASTOMA_MULTIFORME	20	0.600614	1.57426	0.0400802	0.109713
GOBP_POSITIVE_REGULATION_OF_VIRAL_PROCESS	62	0.44905	1.57466	0.0327869	0.109471
HP_ABSENT_TESTIS	23	0.679867	1.57523	0.032882	0.109005
HP_VOMITING	267	0.403092	1.57586	0.00395257	0.108492
HP_EPISODIC_VOMITING	24	0.502347	1.57618	0.0359281	0.108317
GOBP_QUINONE_METABOLIC_PROCESS	36	0.574993	1.57625	0.0478088	0.108387
GOBP_NUCLEOBASE_METABOLIC_PROCESS	33	0.521661	1.57677	0.0115163	0.108023
HP_ABNORMALITY_OF_VITAMIN_B12_METABOLISM	29	0.554846	1.57713	0.0419162	0.107839
GOBP_WATER_SOLUBLE_VITAMIN_METABOLIC_PROCESS	54	0.492264	1.5779	0.0168421	0.107274
HP_NEOPLASM_OF_THE_EYE	44	0.434121	1.57953	0.0379242	0.10581
GOBP_PYRIMIDINE_NUCLEOTIDE_METABOLIC_PROCESS	47	0.446916	1.58008	0.0215686	0.105631
GOCC_UBIQUITIN_LIGASE_COMPLEX	254	0.38639	1.58039	0.0211946	0.10546
GOBP_NEGATIVE_REGULATION_OF_FATTY_ACID_METABOLIC_PROCESS	30	0.521178	1.58042	0.0137525	0.105574
GOMF_UBIQUITIN_LIKE_PROTEIN_CONJUGATING_ENZYME_ACTIVITY	36	0.427482	1.58149	0.0466531	0.104709
GOBP_DNA_TEMPLATED_TRANSCRIPTION_TERMINATION	17	0.54607	1.58151	0.0476191	0.104827
GOBP_GLYCOSYL_COMPOUND_METABOLIC_PROCESS	71	0.463702	1.58158	0.00804829	0.104882
GOMF_MRNA_3_UTR_BINDING	89	0.377548	1.58166	0.0158103	0.104959
HP_HAMARTOMA_OF_THE_EYE	26	0.462799	1.58185	0.0300601	0.104917
GOBP_ATP_METABOLIC_PROCESS	163	0.351098	1.58261	0.00998004	0.104322
GOMF_CHROMATIN_DNA_BINDING	93	0.42249	1.58289	0.0176817	0.104181
GOBP_PROTEASOMAL_PROTEIN_CATABOLIC_PROCESS	446	0.350207	1.58346	0.0136187	0.103752
HP_NEOPLASM_OF_THE_ADRENAL_CORTEX	22	0.569962	1.58354	0.0257937	0.103798
GOBP_SULFUR_COMPOUND_CATABOLIC_PROCESS	34	0.510708	1.58494	0.0164271	0.10274
GOBP_REGULATION_OF_SISTER_CHROMATID_COHESION	16	0.698078	1.58631	0.00625	0.10162
HP_PROGRESSIVE_EXTERNAL_OPHTHALMOPLEGIA	16	0.552066	1.58811	0.0350877	0.100307
HP_CELLULAR_IMMUNODEFICIENCY	27	0.53058	1.58826	0.024	0.100311
GOBP_RESPONSE_TO_STEROL_DEPLETION	15	0.60559	1.58885	0.0334728	0.100033
GOBP_NEGATIVE_REGULATION_OF_TELOMERE_MAINTENANCE_VIA_TELOMERE_LENGTHENING	20	0.561159	1.58898	0.028	0.100049
GOMF_TELOMERASE_RNA_BINDING	17	0.573886	1.5895	0.0329457	0.0997417
GOBP_REGULATION_OF_MRNA_3_END_PROCESSING	21	0.492872	1.58959	0.0384615	0.0997904
HP_DELAYED_MYELINATION	189	0.402966	1.5903	0.0118577	0.0993603
GOCC_90S_PRERIBOSOME	21	0.612189	1.59041	0.0408998	0.0993816
HP_OPTIC_DISC_PALLOR	133	0.369139	1.59114	0.0134357	0.0989035
GOBP_ALTERNATIVE_MRNA_SPLICING_VIA_SPLICEOSOME	58	0.41114	1.5915	0.0478012	0.0987234
GOBP_REGULATION_OF_DOUBLE_STRAND_BREAK_REPAIR_VIA_HOMOLOGOUS_RECOMBINATION	50	0.506849	1.59203	0.0461538	0.0984861
HP_ELEVATED_CIRCULATING_ASPARTATE_AMINOTRANSFERASE_CONCENTRATION	28	0.544683	1.59265	0.0199203	0.098093
GOCC_MITOTIC_SPINDLE_POLE	28	0.578049	1.59299	0.0271845	0.0979445
GOBP_POSITIVE_REGULATION_OF_DNA_REPAIR	99	0.436513	1.59345	0.0357853	0.0976066
GOMF_TRANSLATION_ELONGATION_FACTOR_ACTIVITY	18	0.517934	1.59398	0.0295359	0.0973958
GOBP_DNA_DAMAGE_RESPONSE_SIGNAL_TRANSDUCTION_BY_P53_CLASS_MEDIATOR_RESULTING_IN_CELL_CYCLE_ARREST	17	0.591108	1.59438	0.0254403	0.0971526
GOMF_ACYL_COA_BINDING	23	0.541254	1.59481	0.0200803	0.0969086
HP_HYPOPHOSPHATEMIA	42	0.518549	1.59514	0.0229008	0.0967146
HP_CEREBRAL_HYPOPLASIA	40	0.573511	1.59517	0.0359281	0.0968274
GOBP_NEGATIVE_REGULATION_OF_TELOMERE_MAINTENANCE	28	0.517295	1.59525	0.0272904	0.0968949
GOBP_EPIGENETIC_REGULATION_OF_GENE_EXPRESSION	119	0.422156	1.59581	0.0192308	0.0966285
GOBP_SPINDLE_ORGANIZATION	158	0.483336	1.59732	0.0352941	0.0954583
GOMF_SNORNA_BINDING	23	0.60087	1.59773	0.037037	0.095243
GOBP_RNA_SURVEILLANCE	15	0.589193	1.598	0.0231579	0.0951593
GOBP_ORGANELLE_DISASSEMBLY	109	0.398666	1.59802	0.037037	0.0952687
GOBP_SERINE_FAMILY_AMINO_ACID_BIOSYNTHETIC_PROCESS	18	0.639516	1.59933	0.0403846	0.0945505
GOMF_NADP_BINDING	47	0.498674	1.60003	0.0196464	0.0941077
GOMF_PROTEIN_METHYLTRANSFERASE_ACTIVITY	60	0.44875	1.60006	0.0233463	0.0942112
HP_GLIOSIS	82	0.406583	1.60007	0.0178218	0.0943364
GOBP_ALDITOL_METABOLIC_PROCESS	20	0.682297	1.60014	0.0254237	0.0944163
GOCC_CAJAL_BODY	50	0.446418	1.6003	0.0309917	0.0944156
GOCC_ENDONUCLEASE_COMPLEX	29	0.53128	1.60063	0.0398406	0.0942684
HP_MOTOR_DETERIORATION	16	0.594422	1.60069	0.0217391	0.0943292
GOBP_POLYOL_BIOSYNTHETIC_PROCESS	49	0.512519	1.60072	0.00785855	0.0944283
HP_NEOPLASM_OF_THE_BREAST	82	0.486437	1.60114	0.00990099	0.0942168
GOBP_POSITIVE_REGULATION_OF_CHROMOSOME_SEGREGATION	23	0.71725	1.60205	0.0377734	0.0936266
GOBP_PORPHYRIN_CONTAINING_COMPOUND_METABOLIC_PROCESS	47	0.459378	1.60214	0.0309278	0.093682
GOBP_NEGATIVE_REGULATION_OF_FATTY_ACID_BIOSYNTHETIC_PROCESS	16	0.619679	1.6022	0.0182186	0.0937664
HP_ABNORMAL_PREPUTIUM_MORPHOLOGY	30	0.629628	1.60223	0.0178218	0.0938652
GOBP_PROTEIN_METHYLATION	144	0.407364	1.6026	0.0132576	0.0936586
HP_ABNORMAL_URINE_METABOLITE_LEVEL	438	0.383347	1.60374	0.00785855	0.0928204
GOBP_GLUTATHIONE_METABOLIC_PROCESS	51	0.502685	1.60379	0.0219561	0.0928987
HP_LEUKOPENIA	108	0.424522	1.60394	0.0222672	0.092921
GOMF_ATP_DEPENDENT_ACTIVITY	491	0.405995	1.60417	0.00394477	0.0928618
GOCC_TRANSCRIPTION_ELONGATION_FACTOR_COMPLEX	34	0.479286	1.60438	0.0235756	0.0928114
HP_DUODENAL_STENOSIS	26	0.643517	1.60541	0.00998004	0.0920286
GOBP_PROTEIN_POLYUBIQUITINATION	221	0.392225	1.60591	0.0155642	0.0920283
GOBP_PEPTIDYL_PROLINE_MODIFICATION	35	0.474755	1.60602	0.0320151	0.0920822
GOMF_VITAMIN_B6_BINDING	43	0.528509	1.60673	0.0160966	0.0916501
GOBP_REGULATION_OF_CELL_CYCLE_PHASE_TRANSITION	370	0.435286	1.60684	0.00596422	0.091684
GOBP_REGULATION_OF_CELL_CYCLE_CHECKPOINT	41	0.615315	1.60734	0.0325866	0.0913763
GOBP_TRANSCRIPTION_BY_RNA_POLYMERASE_III	46	0.474103	1.60744	0.0411765	0.0914341
GOCC_NUCLEAR_ENVELOPE	402	0.3684	1.60759	0.00199203	0.0914446
GOBP_DNA_DAMAGE_RESPONSE_SIGNAL_TRANSDUCTION_RESULTING_IN_TRANSCRIPTION	17	0.6056	1.60769	0.0316832	0.09149
GOCC_NUCLEAR_UBIQUITIN_LIGASE_COMPLEX	42	0.52105	1.60809	0.0350877	0.091252
GOBP_REGULATION_OF_CHROMOSOME_SEGREGATION	119	0.545658	1.61007	0.042	0.0897735
GOMF_PROTEIN_SERINE_THREONINE_TYROSINE_KINASE_ACTIVITY	42	0.473905	1.61047	0.0137255	0.0895567
GOMF_RNA_CAP_BINDING	17	0.521233	1.61094	0.023622	0.0893291
HP_ABNORMAL_PERIVENTRICULAR_WHITE_MATTER_MORPHOLOGY	92	0.433936	1.61145	0.0162602	0.0890452
GOBP_REGULATION_OF_EXIT_FROM_MITOSIS	16	0.627097	1.61295	0.0376984	0.0881262
GOBP_INTRACELLULAR_LIPID_TRANSPORT	38	0.495982	1.61296	0.0178571	0.088246
GOBP_BILE_ACID_AND_BILE_SALT_TRANSPORT	28	0.598813	1.61317	0.0141129	0.0882129
HP_BREAST_CARCINOMA	59	0.522765	1.61358	0.00398406	0.0880186
GOBP_MATURATION_OF_5_8S_RRNA_FROM_TRICISTRONIC_RRNA_TRANSCRIPT_SSU_RRNA_5_8S_RRNA_LSU_RRNA	19	0.631746	1.61385	0.0443548	0.0879427
GOBP_HISTONE_H2A_UBIQUITINATION	29	0.541833	1.61399	0.0412574	0.0879737
GOBP_POSITIVE_REGULATION_OF_STEM_CELL_POPULATION_MAINTENANCE	40	0.452523	1.61541	0.0390625	0.0869766
GOBP_PROTEIN_LOCALIZATION_TO_CHROMATIN	27	0.572106	1.6161	0.0234375	0.0865104
GOBP_CELL_CYCLE_PHASE_TRANSITION	479	0.434604	1.61659	0.00596422	0.0862542
GOCC_SEX_CHROMOSOME	24	0.567038	1.61675	0.0173745	0.0862154
HP_ABNORMAL_CIRCULATING_GLYCINE_CONCENTRATION	19	0.633336	1.61718	0.0263692	0.0859711
GOBP_CLEAVAGE_INVOLVED_IN_RRNA_PROCESSING	20	0.632758	1.61792	0.0342742	0.0856431
HP_ENCEPHALOPATHY	232	0.391101	1.61807	0	0.0856665
GOCC_SPINDLE_POLE	131	0.4811	1.61817	0.0239521	0.0857224
GOBP_U2_TYPE_PRESPLICEOSOME_ASSEMBLY	23	0.530194	1.61868	0.0338645	0.0854114
GOBP_POST_TRANSLATIONAL_PROTEIN_MODIFICATION	52	0.423861	1.61881	0.0135397	0.0854244
HP_CONSTRICTION_OF_PERIPHERAL_VISUAL_FIELD	77	0.395491	1.61953	0.00389105	0.0850048
GOBP_REGULATION_OF_MITOTIC_CELL_CYCLE_PHASE_TRANSITION	291	0.437345	1.61955	0.00590551	0.0851143
GOBP_NUCLEAR_EXPORT	138	0.40807	1.61984	0.0453649	0.0849899
HP_ABNORMAL_CIRCULATING_SERINE_FAMILY_AMINO_ACID_CONCENTRATION	22	0.623108	1.62005	0.0238095	0.0849583
GOCC_PROTEASOME_ACCESSORY_COMPLEX	23	0.553206	1.6202	0.0407767	0.0849739
HP_POIKILOCYTOSIS	53	0.494166	1.62042	0.0120482	0.0850529
GOBP_HISTONE_H2A_ACETYLATION	16	0.56764	1.62053	0.0357853	0.085086
GOMF_OXIDOREDUCTASE_ACTIVITY_ACTING_ON_CH_OH_GROUP_OF_DONORS	124	0.506395	1.62124	0.0144033	0.0846715
GOBP_MEIOTIC_CELL_CYCLE	228	0.468339	1.62176	0.027668	0.0844139
HP_HYPOGLYCEMIC_COMA	18	0.536065	1.62186	0.0431373	0.0844613
HP_PARAGANGLIOMA	19	0.499533	1.62195	0.0433071	0.0845016
GOBP_REGULATION_OF_CHROMOSOME_SEPARATION	105	0.553276	1.6221	0.0358566	0.0845261
GOCC_MRNA_CLEAVAGE_FACTOR_COMPLEX	16	0.601173	1.62305	0.0203252	0.0841886
GOCC_SIN3_TYPE_COMPLEX	20	0.533621	1.6242	0.0327553	0.0833267
GOCC_MITOCHONDRIA_ASSOCIATED_ENDOPLASMIC_RETICULUM_MEMBRANE	19	0.548547	1.62446	0.0271967	0.0832168
GOMF_DNA_HELICASE_ACTIVITY	65	0.585763	1.62487	0.030426	0.0830241
GOBP_CHROMOSOME_CONDENSATION	31	0.610675	1.62517	0.0356436	0.0829124
HP_ABNORMAL_URINE_PHOSPHATE_CONCENTRATION	28	0.580285	1.62529	0.00587084	0.0829352
GOBP_NEGATIVE_REGULATION_OF_TELOMERE_MAINTENANCE_VIA_TELOMERASE	16	0.579438	1.62719	0.0178571	0.0817152
GOBP_REGULATION_OF_NCRNA_TRANSCRIPTION	18	0.545823	1.62778	0.0404624	0.0813468
GOCC_TRANSCRIPTION_REPRESSOR_COMPLEX	71	0.464566	1.62857	0.0118577	0.0808479
HP_MEGALOBLASTIC_ANEMIA	17	0.61437	1.62895	0.022	0.0807044
GOBP_MITOTIC_NUCLEAR_DIVISION	279	0.492842	1.62943	0.0316206	0.0804299
GOBP_MONOSACCHARIDE_CATABOLIC_PROCESS	42	0.556065	1.63003	0.0147059	0.0801086
GOCC_EXORIBONUCLEASE_COMPLEX	19	0.584346	1.63009	0.0365854	0.0801596
HP_CHOLESTASIS	242	0.417037	1.63087	0.00400802	0.0796903
HP_ABNORMAL_UPPER_MOTOR_NEURON_MORPHOLOGY	17	0.542767	1.63093	0.040404	0.0797709
GOBP_FOLIC_ACID_CONTAINING_COMPOUND_METABOLIC_PROCESS	26	0.61357	1.63149	0.019685	0.0795244
HP_INCREASED_PROTEINOGENIC_AMINO_ACID_LEVEL_IN_URINE	36	0.565569	1.63257	0.011976	0.0788711
HP_INCREASED_SERINE_FAMILY_AMINO_ACID_IN_URINE	15	0.678352	1.63324	0.0206186	0.0784819
GOBP_NUCLEOSIDE_BISPHOSPHATE_BIOSYNTHETIC_PROCESS	55	0.466484	1.63335	0.00801603	0.0785257
HP_HYPERPHOSPHATURIA	24	0.608647	1.6341	0.0158103	0.0781061
GOBP_PORE_COMPLEX_ASSEMBLY	16	0.560495	1.63456	0.0184426	0.0778741
GOMF_HELICASE_ACTIVITY	139	0.50309	1.63493	0.0163934	0.0777222
GOBP_REGULATION_OF_TELOMERE_CAPPING	25	0.55043	1.63566	0.0140281	0.0773227
GOBP_MITOTIC_CELL_CYCLE_PHASE_TRANSITION	395	0.438022	1.6361	0.00585938	0.0770997
GOBP_MITOCHONDRIAL_GENOME_MAINTENANCE	27	0.56614	1.63649	0.0194553	0.0769565
GOCC_MALE_GERM_CELL_NUCLEUS	44	0.462079	1.63673	0.0134875	0.0769157
GOBP_REGULATION_OF_DNA_REPAIR	163	0.456608	1.63677	0.0123457	0.0770105
GOMF_RNA_POLYMERASE_ACTIVITY	26	0.542426	1.63704	0.0271318	0.0770246
GOBP_RNA_DECAPPING	15	0.532663	1.63755	0.0328185	0.0767684
GOBP_HISTONE_MONOUBIQUITINATION	32	0.548584	1.63847	0.0235756	0.0761747
GOBP_HISTONE_MRNA_METABOLIC_PROCESS	17	0.565717	1.63857	0.0303644	0.0762057
GOBP_POSITIVE_REGULATION_OF_RESPONSE_TO_DNA_DAMAGE_STIMULUS	130	0.437649	1.63857	0.0160643	0.0763263
GOBP_NEGATIVE_REGULATION_OF_UBIQUITIN_PROTEIN_TRANSFERASE_ACTIVITY	21	0.562378	1.63865	0.0381526	0.0763757
GOBP_MITOPHAGY	27	0.503726	1.63866	0.0319549	0.0764918
HP_THICKENED_NUCHAL_SKIN_FOLD	52	0.468825	1.63894	0.0117647	0.076353
GOMF_CYCLIN_DEPENDENT_PROTEIN_SERINE_THREONINE_KINASE_REGULATOR_ACTIVITY	42	0.569268	1.63914	0.0102881	0.0763183
HP_CLUBBING_OF_TOES	28	0.624583	1.63976	0.0194932	0.0759814
GOBP_CHROMOSOME_SEPARATION	122	0.538301	1.63987	0.0351562	0.076004
HP_BONE_MARROW_HYPOCELLULARITY	54	0.53404	1.64022	0.012024	0.0758771
GOBP_TETRAHYDROFOLATE_METABOLIC_PROCESS	16	0.66089	1.64161	0.0294118	0.0749763
GOBP_POSITIVE_REGULATION_OF_CHROMOSOME_SEPARATION	26	0.686959	1.64173	0.024	0.0750013
GOBP_REGULATION_OF_UBIQUITIN_PROTEIN_LIGASE_ACTIVITY	22	0.598125	1.64191	0.0402414	0.0749978
GOBP_CENTROSOME_DUPLICATION	61	0.535521	1.64196	0.0301205	0.0750999
GOBP_NEGATIVE_REGULATION_OF_STEM_CELL_POPULATION_MAINTENANCE	22	0.518956	1.64263	0.0285171	0.0747561
GOBP_CELLULAR_AMINO_ACID_CATABOLIC_PROCESS	101	0.465552	1.64273	0.00402414	0.0747938
GOCC_MLL1_2_COMPLEX	27	0.534645	1.64397	0.030888	0.0740071
GOBP_SERINE_FAMILY_AMINO_ACID_METABOLIC_PROCESS	35	0.54989	1.64408	0.0155642	0.0740503
GOCC_RNA_POLYMERASE_II_TRANSCRIPTION_REGULATOR_COMPLEX	228	0.408682	1.6447	0.00793651	0.0737483
GOBP_CHROMOSOME_ORGANIZATION_INVOLVED_IN_MEIOTIC_CELL_CYCLE	55	0.54206	1.64491	0.0230769	0.0737201
GOBP_MRNA_CIS_SPLICING_VIA_SPLICEOSOME	17	0.55372	1.64495	0.0318725	0.073817
GOBP_POSITIVE_REGULATION_OF_CELL_CYCLE_PROCESS	215	0.469818	1.64511	0.00992064	0.0738161
HP_DEATH_IN_CHILDHOOD	49	0.465991	1.64519	0.016129	0.0738831
GOBP_CYTOSKELETON_DEPENDENT_CYTOKINESIS	89	0.475861	1.64543	0.020202	0.0738265
GOBP_NCRNA_CATABOLIC_PROCESS	39	0.490415	1.64601	0.0337972	0.0735671
GOBP_POSITIVE_REGULATION_OF_DOUBLE_STRAND_BREAK_REPAIR_VIA_HOMOLOGOUS_RECOMBINATION	28	0.54867	1.64645	0.0177515	0.0734124
HP_ABNORMALITY_OF_RETINAL_PIGMENTATION	291	0.376116	1.647	0	0.0730954
HP_PROGRESSIVE_SPASTIC_PARAPLEGIA	46	0.44444	1.64719	0.00994036	0.0730623
GOBP_TRANSLESION_SYNTHESIS	20	0.615894	1.64723	0.023301	0.0731451
HP_ABNORMAL_CIRCULATING_DICARBOXYLIC_ACID_CONCENTRATION	118	0.444961	1.64807	0.00617284	0.0726556
GOMF_NUCLEOTIDE_TRANSMEMBRANE_TRANSPORTER_ACTIVITY	22	0.534978	1.64838	0.00769231	0.0725462
GOBP_NEGATIVE_REGULATION_OF_PROTEASOMAL_PROTEIN_CATABOLIC_PROCESS	40	0.463268	1.64921	0.0175781	0.0721225
GOCC_CYTOPLASMIC_EXOSOME_RNASE_COMPLEX	15	0.626374	1.64945	0.0208333	0.0720812
GOBP_NEGATIVE_REGULATION_OF_MITOTIC_CELL_CYCLE	194	0.478689	1.65035	0.00796813	0.0716272
GOBP_VESICLE_TARGETING_TO_FROM_OR_WITHIN_GOLGI	27	0.457963	1.65043	0.0420168	0.0716713
GOBP_NEGATIVE_REGULATION_OF_PROTEOLYSIS_INVOLVED_IN_PROTEIN_CATABOLIC_PROCESS	55	0.443209	1.65108	0.00984252	0.0713732
HP_GLOMERULAR_SCLEROSIS	75	0.420977	1.6515	0.0106383	0.0712112
GOBP_NEGATIVE_REGULATION_OF_CELL_CYCLE_PROCESS	250	0.477371	1.65175	0.0119522	0.0711467
GOCC_ORGANELLE_ENVELOPE_LUMEN	76	0.390853	1.6523	0.015748	0.0708589
GOBP_REGULATION_OF_MRNA_CATABOLIC_PROCESS	154	0.393535	1.6523	0.00998004	0.0709745
GOMF_ATP_HYDROLYSIS_ACTIVITY	303	0.444101	1.65257	0.00401606	0.0708523
GOCC_FLEMMING_BODY	29	0.536578	1.65321	0.0211132	0.0705223
GOBP_NEGATIVE_REGULATION_OF_DNA_METABOLIC_PROCESS	110	0.469963	1.65355	0.00784314	0.0703513
GOBP_DNA_TEMPLATED_TRANSCRIPTION_ELONGATION	196	0.400482	1.65405	0.01002	0.0701114
GOBP_LATE_ENDOSOME_TO_VACUOLE_TRANSPORT_VIA_MULTIVESICULAR_BODY_SORTING_PATHWAY	25	0.491914	1.65447	0.0218688	0.0699744
GOBP_RRNA_CATABOLIC_PROCESS	19	0.571925	1.6551	0.0208768	0.0696299
GOBP_ONE_CARBON_METABOLIC_PROCESS	37	0.568912	1.65526	0.00806452	0.0696548
GOMF_EXODEOXYRIBONUCLEASE_ACTIVITY	19	0.612753	1.65619	0.0243408	0.0690518
GOBP_SPINDLE_ASSEMBLY	104	0.522985	1.65637	0.0234375	0.0690692
GOBP_ORGANELLE_FISSION	428	0.458333	1.65639	0.023301	0.0691778
GOBP_DOSAGE_COMPENSATION	19	0.565896	1.65679	0.0135659	0.0690404
GOCC_GERM_CELL_NUCLEUS	56	0.454813	1.65735	0.0176125	0.0687916
GOCC_DNA_POLYMERASE_COMPLEX	17	0.665165	1.65758	0.011811	0.0687539
GOBP_REGULATION_OF_CELLULAR_MACROMOLECULE_BIOSYNTHETIC_PROCESS	409	0.358339	1.65845	0	0.0682288
GOMF_MAP_KINASE_KINASE_ACTIVITY	17	0.561284	1.65847	0.00606061	0.0683303
GOBP_RNA_5_END_PROCESSING	18	0.618101	1.65895	0.0308642	0.0681547
GOMF_AMINOPEPTIDASE_ACTIVITY	33	0.535032	1.65908	0.0190114	0.0681867
GOBP_EXIT_FROM_MITOSIS	28	0.542667	1.65957	0.0241935	0.0680076
GOBP_FATTY_ACID_DERIVATIVE_CATABOLIC_PROCESS	16	0.728498	1.65972	0.0158416	0.0680105
GOBP_PYRIMIDINE_CONTAINING_COMPOUND_BIOSYNTHETIC_PROCESS	32	0.523835	1.66015	0.0144033	0.0678617
GOMF_DEOXYRIBONUCLEASE_ACTIVITY	47	0.528176	1.6607	0.0161616	0.0677808
HP_RETINAL_HAMARTOMA	21	0.516891	1.66085	0.0352941	0.0678081
GOBP_NUCLEAR_CHROMOSOME_SEGREGATION	255	0.513142	1.66141	0.03	0.0675619
HP_JAUNDICE	194	0.437269	1.66155	0.00198413	0.0675917
GOBP_SULFUR_COMPOUND_METABOLIC_PROCESS	298	0.417743	1.66237	0.00397614	0.0671832
GOMF_ATP_DEPENDENT_ACTIVITY_ACTING_ON_DNA	104	0.566621	1.66288	0.0184049	0.0669797
HP_ABNORMAL_RESPIRATORY_MOTILE_CILIUM_PHYSIOLOGY	18	0.624399	1.6629	0.019685	0.0670791
GOCC_NUCLEAR_REPLICATION_FORK	30	0.602782	1.66382	0.0256917	0.0665825
GOBP_DEOXYRIBONUCLEOTIDE_CATABOLIC_PROCESS	25	0.524398	1.66404	0.0155642	0.0665196
GOBP_DEOXYRIBONUCLEOSIDE_MONOPHOSPHATE_METABOLIC_PROCESS	21	0.577784	1.66418	0.0135397	0.0665537
GOBP_GOLGI_VESICLE_TRANSPORT	263	0.37926	1.6643	0.0272374	0.0665754
GOBP_RRNA_MODIFICATION	19	0.621969	1.66553	0.0277228	0.0658238
GOBP_REGULATION_OF_CENTROSOME_CYCLE	44	0.562016	1.6658	0.0298805	0.065789
GOBP_MATURATION_OF_5_8S_RRNA	26	0.620724	1.66639	0.0321285	0.0655007
HP_PYRIDOXINE_RESPONSIVE_SIDEROBLASTIC_ANEMIA	22	0.739891	1.66665	0.0078125	0.0654697
GOBP_GLUCOSE_6_PHOSPHATE_METABOLIC_PROCESS	22	0.600667	1.66681	0.018595	0.0654803
GOBP_POSITIVE_REGULATION_OF_DNA_METABOLIC_PROCESS	254	0.434967	1.66699	0.00197628	0.0654944
GOCC_TRANSCRIPTION_FACTOR_TFTC_COMPLEX	15	0.603984	1.66704	0.00793651	0.065592
GOBP_CELLULAR_NITROGEN_COMPOUND_CATABOLIC_PROCESS	408	0.372434	1.66705	0	0.0657033
GOMF_DNA_POLYMERASE_ACTIVITY	29	0.562133	1.66721	0.0216963	0.0657084
GOBP_RECOMBINATIONAL_REPAIR	116	0.531819	1.66815	0.0160321	0.0652537
GOBP_CELL_CYCLE_G2_M_PHASE_TRANSITION	130	0.499228	1.66834	0.00970874	0.0652513
HP_HYPOTHERMIA	34	0.529909	1.66855	0.0177515	0.0652308
GOBP_MITOTIC_G1_S_TRANSITION_CHECKPOINT_SIGNALING	26	0.54681	1.66897	0.0121704	0.0650883
GOMF_DAMAGED_DNA_BINDING	66	0.524805	1.66911	0.0222222	0.0651084
GOBP_LIPOPROTEIN_METABOLIC_PROCESS	124	0.437468	1.66918	0	0.0652036
GOBP_ESTABLISHMENT_OF_PROTEIN_LOCALIZATION_TO_CHROMOSOME	20	0.583311	1.66929	0.0190476	0.0652383
GOMF_HYDRO_LYASE_ACTIVITY	53	0.510551	1.66952	0.002079	0.0652171
GOCC_CUL4_RING_E3_UBIQUITIN_LIGASE_COMPLEX	17	0.560203	1.66978	0.0193798	0.0651847
GOBP_NADP_METABOLIC_PROCESS	36	0.536109	1.67039	0.00787402	0.0649261
GOBP_PROTEIN_K11_LINKED_UBIQUITINATION	27	0.51432	1.67069	0.0263692	0.0648161
GOBP_BLASTOCYST_GROWTH	18	0.651071	1.67082	0.0116279	0.0648715
GOBP_MRNA_TRANSPORT	110	0.440954	1.67205	0.0351562	0.064179
GOBP_POSITIVE_REGULATION_OF_UBIQUITIN_PROTEIN_TRANSFERASE_ACTIVITY	31	0.528486	1.67237	0.0139442	0.0641057
GOBP_IMP_METABOLIC_PROCESS	15	0.595819	1.67309	0.0156556	0.0637703
HP_ABNORMAL_MEAN_CORPUSCULAR_VOLUME	44	0.41673	1.67327	0.0141414	0.063777
HP_HEMANGIOBLASTOMA	17	0.538808	1.67366	0.0215264	0.063633
GOCC_INO80_TYPE_COMPLEX	19	0.582709	1.67507	0.0357143	0.0629067
GOCC_CONDENSED_CHROMOSOME_CENTROMERIC_REGION	133	0.554552	1.67509	0.0237154	0.0630067
GOCC_SMN_SM_PROTEIN_COMPLEX	16	0.629876	1.67529	0.03	0.0630064
GOBP_PYRIMIDINE_NUCLEOSIDE_TRIPHOSPHATE_METABOLIC_PROCESS	21	0.558038	1.6753	0.0175097	0.0631169
GOBP_CELLULAR_ANION_HOMEOSTASIS	20	0.626722	1.67548	0.00187266	0.0631669
GOBP_POSITIVE_REGULATION_OF_CYTOKINESIS	40	0.553797	1.67603	0.0215264	0.0629094
GOMF_MAGNESIUM_ION_BINDING	191	0.420895	1.6769	0	0.0624383
GOMF_PEPTIDE_LYSINE_N_ACETYLTRANSFERASE_ACTIVITY	26	0.543993	1.67696	0.0117878	0.0625163
GOMF_PEPTIDE_N_ACETYLTRANSFERASE_ACTIVITY	26	0.543993	1.67696	0.0117878	0.0626347
HP_ABNORMALITY_OF_VITAMIN_B_METABOLISM	37	0.552976	1.677	0.0142276	0.0627282
GOCC_NUCLEOSOME	29	0.495463	1.67812	0.0156556	0.0621273
GOBP_MITOCHONDRIAL_DNA_METABOLIC_PROCESS	20	0.612634	1.67923	0.0137525	0.0615249
GOBP_NUCLEOLAR_LARGE_RRNA_TRANSCRIPTION_BY_RNA_POLYMERASE_I	16	0.621159	1.67957	0.0118577	0.061441
GOBP_SNRNA_PROCESSING	22	0.614837	1.67974	0.0146444	0.061482
GOCC_TRANSLATION_PREINITIATION_COMPLEX	16	0.573528	1.68043	0.0177515	0.0611312
GOBP_POSITIVE_REGULATION_OF_VIRAL_GENOME_REPLICATION	31	0.511844	1.68056	0.00806452	0.0611579
GOBP_HISTONE_UBIQUITINATION	48	0.512316	1.6814	0.0218688	0.0607384
GOBP_INTERSTRAND_CROSS_LINK_REPAIR	29	0.667361	1.68183	0.0117647	0.0605999
GOCC_CORE_MEDIATOR_COMPLEX	22	0.531128	1.68193	0.0395257	0.0606638
GOBP_REGULATION_OF_SPINDLE_ASSEMBLY	31	0.574459	1.68215	0.0195695	0.0606313
GOBP_POSITIVE_REGULATION_OF_DNA_BIOSYNTHETIC_PROCESS	70	0.509205	1.6832	0	0.0600857
GOBP_POLYOL_METABOLIC_PROCESS	95	0.48713	1.68321	0.00189036	0.0601982
GOBP_REGULATION_OF_CYTOKINESIS	86	0.512316	1.68326	0.0138614	0.0602856
GOCC_CONDENSED_NUCLEAR_CHROMOSOME	66	0.542763	1.68412	0.015748	0.0598289
GOCC_SAGA_TYPE_COMPLEX	27	0.533735	1.6848	0.016129	0.0595529
GOBP_LATE_ENDOSOME_TO_VACUOLE_TRANSPORT	33	0.488853	1.68487	0.0201207	0.0596392
GOBP_DNA_CONFORMATION_CHANGE	94	0.570122	1.68595	0.0202429	0.0590666
GOBP_MITOTIC_METAPHASE_PLATE_CONGRESSION	49	0.628111	1.68685	0.0236686	0.0587643
GOCC_REPLICATION_FORK	54	0.598466	1.68711	0.0295276	0.0587193
GOCC_NUCLEAR_PERIPHERY	133	0.459513	1.68745	0.00199601	0.0586405
GOBP_MULTIVESICULAR_BODY_SORTING_PATHWAY	43	0.481162	1.68786	0.01222	0.0585309
GOBP_PROTEIN_CATABOLIC_PROCESS_IN_THE_VACUOLE	21	0.559542	1.68903	0.0162272	0.0580593
GOMF_CORE_PROMOTER_SEQUENCE_SPECIFIC_DNA_BINDING	37	0.517279	1.68915	0.0161943	0.05812
GOBP_PROTEIN_K63_LINKED_DEUBIQUITINATION	30	0.543957	1.68915	0.0172414	0.0582342
GOMF_CYSTEINE_TYPE_PEPTIDASE_ACTIVITY	148	0.428359	1.6896	0.0019305	0.0580924
GOBP_DNA_BIOSYNTHETIC_PROCESS	168	0.462509	1.68972	0.00198413	0.0581291
GOBP_LIPID_OXIDATION	109	0.482945	1.69011	0.0138067	0.0580346
GOBP_SISTER_CHROMATID_SEGREGATION	201	0.551909	1.69112	0.022	0.0575423
GOMF_ENDODEOXYRIBONUCLEASE_ACTIVITY	30	0.570277	1.69143	0.0151229	0.057505
GOMF_OXIDOREDUCTASE_ACTIVITY_ACTING_ON_NAD_P_H_QUINONE_OR_SIMILAR_COMPOUND_AS_ACCEPTOR	46	0.523378	1.69237	0.0188679	0.05703
GOBP_MITOTIC_CELL_CYCLE_CHECKPOINT_SIGNALING	119	0.563606	1.69291	0.0241449	0.0568006
GOMF_HYDROLASE_ACTIVITY_ACTING_ON_CARBON_NITROGEN_BUT_NOT_PEPTIDE_BONDS	121	0.451062	1.69295	0	0.0569056
HP_TYPE_I_TRANSFERRIN_ISOFORM_PROFILE	19	0.612409	1.69299	0.0265849	0.0569903
GOBP_GLUTAMINE_FAMILY_AMINO_ACID_BIOSYNTHETIC_PROCESS	15	0.651971	1.69315	0.00803213	0.0569982
GOBP_MITOTIC_DNA_INTEGRITY_CHECKPOINT_SIGNALING	71	0.542806	1.69351	0.0121457	0.0569108
GOBP_REGULATION_OF_INTRINSIC_APOPTOTIC_SIGNALING_PATHWAY_BY_P53_CLASS_MEDIATOR	27	0.554549	1.69386	0.0139721	0.0568163
GOBP_CHROMOSOME_SEGREGATION	302	0.511569	1.69389	0.0198413	0.0569243
HP_ABNORMAL_ENZYME_COENZYME_ACTIVITY	463	0.408948	1.69398	0.00817996	0.056984
HP_ABNORMAL_TISSUE_METABOLITE_CONCENTRATION	34	0.51572	1.69425	0.0200803	0.0569469
HP_FRONTOTEMPORAL_DEMENTIA	28	0.509485	1.69491	0.00594059	0.056648
HP_ABNORMALITY_OF_THE_INTRINSIC_PATHWAY	33	0.484796	1.69511	0.0183673	0.0566328
HP_NEOPLASM_OF_THE_ADRENAL_GLAND	39	0.504037	1.69563	0.0100604	0.0565217
GOMF_PROTEIN_CARRIER_CHAPERONE	15	0.581993	1.69586	0.0156556	0.0564961
GOBP_NEGATIVE_REGULATION_OF_NUCLEAR_DIVISION	60	0.63356	1.69618	0.0199203	0.0564255
GOBP_HOMOLOGOUS_RECOMBINATION	52	0.556974	1.69654	0.019305	0.0563364
GOCC_SITE_OF_DNA_DAMAGE	76	0.493659	1.69752	0.00817996	0.055846
GOBP_PROTEIN_QUALITY_CONTROL_FOR_MISFOLDED_OR_INCOMPLETELY_SYNTHESIZED_PROTEINS	23	0.508242	1.69765	0.0180723	0.0558893
GOBP_UBIQUITIN_DEPENDENT_PROTEIN_CATABOLIC_PROCESS_VIA_THE_MULTIVESICULAR_BODY_SORTING_PATHWAY	31	0.500815	1.69807	0.0141988	0.0557594
GOMF_ENDORIBONUCLEASE_ACTIVITY_PRODUCING_5_PHOSPHOMONOESTERS	24	0.584483	1.69844	0.026694	0.0556803
HP_HYPERURICEMIA	22	0.617591	1.69852	0.0101215	0.0557394
GOBP_HISTONE_DEUBIQUITINATION	34	0.525835	1.69867	0.00584795	0.0557617
GOBP_REGULATION_OF_TRANSCRIPTION_BY_RNA_POLYMERASE_I	36	0.525301	1.69918	0.0175097	0.0556029
GOBP_G1_TO_G0_TRANSITION	15	0.733277	1.69964	0.00393701	0.055454
GOBP_CHROMOSOME_LOCALIZATION	71	0.5691	1.69979	0.0141129	0.055478
HP_MULTIPLE_CAFE_AU_LAIT_SPOTS	57	0.590675	1.70012	0.00603622	0.0554126
HP_HYPERTENSIVE_RETINOPATHY	17	0.564914	1.70063	0.0240481	0.0552886
GOCC_CHROMOSOME_CENTROMERIC_REGION	184	0.542108	1.70077	0.0253906	0.0553316
GOBP_REGULATION_OF_UBIQUITIN_PROTEIN_TRANSFERASE_ACTIVITY	54	0.494201	1.70143	0.0184426	0.0550693
GOBP_REGULATION_OF_DNA_BIOSYNTHETIC_PROCESS	108	0.465814	1.70211	0	0.0547944
GOBP_NUCLEOSIDE_TRIPHOSPHATE_METABOLIC_PROCESS	207	0.371457	1.7035	0.00196078	0.0541667
GOMF_TRANSFERASE_ACTIVITY_TRANSFERRING_NITROGENOUS_GROUPS	19	0.618871	1.70387	0.00804829	0.0540733
GOBP_REGULATION_OF_SIGNAL_TRANSDUCTION_BY_P53_CLASS_MEDIATOR	88	0.45748	1.70401	0	0.0541233
GOBP_TELOMERASE_RNA_LOCALIZATION	16	0.680938	1.70556	0.0138889	0.0533377
GOBP_SIGNAL_TRANSDUCTION_BY_P53_CLASS_MEDIATOR	147	0.450373	1.70588	0	0.0532529
HP_ROD_CONE_DYSTROPHY	176	0.411031	1.70588	0.00378788	0.0533684
GOBP_REGULATION_OF_RESPONSE_TO_DNA_DAMAGE_STIMULUS	249	0.44311	1.70605	0.00590551	0.0533718
GOCC_PEPTIDASE_COMPLEX	104	0.413426	1.70658	0.0278884	0.0531559
GOBP_PURINE_CONTAINING_COMPOUND_METABOLIC_PROCESS	418	0.382894	1.7066	0.00194175	0.0532624
GOMF_ZINC_ION_TRANSMEMBRANE_TRANSPORTER_ACTIVITY	22	0.618731	1.70676	0.0101215	0.0532916
GOBP_MITOTIC_CYTOKINESIS	78	0.52188	1.70714	0.0141414	0.0531772
HP_ABNORMAL_MITOCHONDRIA_IN_MUSCLE_TISSUE	21	0.537953	1.70795	0.024948	0.0528168
HP_KETOACIDOSIS	27	0.588751	1.708	0.012024	0.0529137
GOBP_PROTEIN_FOLDING	187	0.372033	1.70812	0.0116279	0.0529667
GOBP_CELL_CYCLE_CHECKPOINT_SIGNALING	156	0.555507	1.70817	0.01417	0.0530642
GOMF_CYSTEINE_TYPE_ENDOPEPTIDASE_ACTIVITY_INVOLVED_IN_APOPTOTIC_PROCESS	15	0.715059	1.70912	0.00412371	0.0527173
GOBP_DNA_DOUBLE_STRAND_BREAK_PROCESSING	16	0.6667	1.70949	0.012	0.0526824
GOCC_CONDENSED_CHROMOSOME	215	0.527725	1.70963	0.012024	0.0527123
GOBP_CELLULAR_AMINO_ACID_BIOSYNTHETIC_PROCESS	72	0.49597	1.70987	0	0.0526912
GOMF_RNA_POLYMERASE_II_COMPLEX_BINDING	24	0.524643	1.71004	0.0136986	0.0526945
GOBP_MRNA_CATABOLIC_PROCESS	200	0.396264	1.71242	0.00801603	0.051473
GOMF_DNA_DAMAGE_SENSOR_ACTIVITY	18	0.636885	1.71373	0.0111317	0.0508892
GOCC_KINETOCHORE_MICROTUBULE	18	0.615633	1.71384	0.014	0.0509621
GOMF_RNA_POLYMERASE_II_GENERAL_TRANSCRIPTION_INITIATION_FACTOR_ACTIVITY	39	0.489021	1.71478	0.0227704	0.0505854
HP_ANEMIA_OF_INADEQUATE_PRODUCTION	167	0.423679	1.71755	0.00199601	0.0493111
GOBP_NEGATIVE_REGULATION_OF_MITOTIC_CELL_CYCLE_PHASE_TRANSITION	149	0.502768	1.71755	0.00588235	0.0494164
GOBP_MITOTIC_CYTOKINETIC_PROCESS	21	0.548386	1.7182	0.010142	0.0492088
GOBP_RNA_EXPORT_FROM_NUCLEUS	74	0.484517	1.71944	0.0237624	0.0486235
GOBP_MITOTIC_G2_M_TRANSITION_CHECKPOINT	36	0.597597	1.7195	0.00596422	0.0487104
GOMF_NUCLEOSOME_BINDING	49	0.507984	1.71952	0.00978474	0.0488173
GOMF_ACID_THIOL_LIGASE_ACTIVITY	29	0.55577	1.71964	0.00801603	0.0488339
GOBP_DNA_DAMAGE_RESPONSE_SIGNAL_TRANSDUCTION_BY_P53_CLASS_MEDIATOR	66	0.511107	1.7199	0	0.0487789
GOBP_ENDOSOME_TRANSPORT_VIA_MULTIVESICULAR_BODY_SORTING_PATHWAY	36	0.480918	1.72052	0.01002	0.0485769
HP_PROGRESSIVE_NEUROLOGIC_DETERIORATION	46	0.474385	1.72065	0.0114286	0.0486232
GOBP_MITOCHONDRIAL_ELECTRON_TRANSPORT_NADH_TO_UBIQUINONE	38	0.502343	1.72085	0.043659	0.0486375
GOBP_REGULATION_OF_DNA_REPLICATION	111	0.558952	1.72215	0.00795229	0.0480308
GOBP_DNA_TEMPLATED_DNA_REPLICATION	129	0.611202	1.72258	0.0199203	0.0479026
GOBP_ORGANOPHOSPHATE_BIOSYNTHETIC_PROCESS	492	0.400057	1.72277	0.00196464	0.0479238
HP_ABNORMALITY_OF_HEPATOBILIARY_SYSTEM_PHYSIOLOGY	177	0.454032	1.72294	0.00393701	0.0479633
GOBP_REGULATION_OF_CHROMOSOME_ORGANIZATION	215	0.516135	1.72413	0.00998004	0.0474772
HP_ABNORMAL_PROTEIN_GLYCOSYLATION	41	0.547755	1.72457	0.0299145	0.0473964
HP_HYPOPHOSPHATEMIC_RICKETS	18	0.658694	1.72538	0.00568182	0.0470736
GOBP_INTRINSIC_APOPTOTIC_SIGNALING_PATHWAY_BY_P53_CLASS_MEDIATOR	69	0.497685	1.72632	0.00389864	0.0467297
GOCC_ENDOPLASMIC_RETICULUM_PROTEIN_CONTAINING_COMPLEX	100	0.442325	1.72666	0.027027	0.0466708
GOBP_REGULATION_OF_DNA_METABOLIC_PROCESS	436	0.444112	1.72676	0	0.0467104
GOBP_POSITIVE_REGULATION_OF_TRANSCRIPTION_BY_RNA_POLYMERASE_I	29	0.584872	1.72737	0.0117647	0.0465223
GOBP_DOUBLE_STRAND_BREAK_REPAIR	224	0.508012	1.72797	0.00603622	0.0463523
GOMF_ENDONUCLEASE_ACTIVITY_ACTIVE_WITH_EITHER_RIBO_OR_DEOXYRIBONUCLEIC_ACIDS_AND_PRODUCING_5_PHOSPHOMONOESTERS	30	0.583296	1.7284	0.00994036	0.0462412
GOCC_CHAPERONE_COMPLEX	37	0.517303	1.7288	0.0221774	0.0462729
GOBP_CYTOKINESIS	156	0.466621	1.72888	0.00394477	0.0463421
GOMF_PRENYLTRANSFERASE_ACTIVITY	16	0.630299	1.73147	0.0164271	0.0453371
HP_PHEOCHROMOCYTOMA	25	0.519801	1.73318	0.0135397	0.0446056
GOMF_CATALYTIC_ACTIVITY_ACTING_ON_DNA	207	0.521802	1.734	0.0059761	0.0443012
GOBP_DNA_STRAND_ELONGATION	30	0.672918	1.73411	0.014	0.0443212
GOBP_ESTABLISHMENT_OF_PROTEIN_LOCALIZATION_TO_ORGANELLE	382	0.37294	1.73445	0.00198807	0.0443014
HP_ABNORMAL_METABOLIC_BRAIN_IMAGING_BY_MRS	25	0.553755	1.73471	0.00988142	0.0442986
GOBP_PTERIDINE_CONTAINING_COMPOUND_METABOLIC_PROCESS	33	0.612745	1.73651	0.0100806	0.0437396
HP_3_METHYLGLUTACONIC_ACIDURIA	15	0.633325	1.73694	0.00829876	0.0436745
GOBP_POSITIVE_REGULATION_OF_TELOMERE_CAPPING	16	0.674372	1.73708	0.00413223	0.0437397
GOMF_TRNA_METHYLTRANSFERASE_ACTIVITY	22	0.635514	1.73736	0.013834	0.0437299
GOCC_MITOCHONDRIAL_LARGE_RIBOSOMAL_SUBUNIT	52	0.565752	1.73801	0.0458167	0.0435656
HP_VERY_LONG_CHAIN_FATTY_ACID_ACCUMULATION	16	0.642962	1.73881	0.00200803	0.0432273
GOBP_REGULATION_OF_CELL_CYCLE_G2_M_PHASE_TRANSITION	87	0.541889	1.73968	0.004	0.0429817
GOCC_FIBRILLAR_CENTER	123	0.455108	1.7398	0	0.0430332
HP_ARACHNOID_HEMANGIOMATOSIS	15	0.569331	1.74081	0.0152381	0.0425966
GOMF_MOLECULAR_CARRIER_ACTIVITY	66	0.434264	1.74108	0.0192308	0.0425717
GOBP_VESICLE_TARGETING	52	0.465783	1.74141	0.0138614	0.0424981
GOBP_NUCLEOTIDE_TRANSMEMBRANE_TRANSPORT	17	0.607211	1.7419	0.00389864	0.0423857
GOMF_ORGANOPHOSPHATE_ESTER_TRANSMEMBRANE_TRANSPORTER_ACTIVITY	27	0.564524	1.7422	0	0.0423572
GOBP_REGULATION_OF_CELLULAR_AMIDE_METABOLIC_PROCESS	393	0.38244	1.74296	0	0.0420921
GOCC_ORGANELLE_MEMBRANE_CONTACT_SITE	37	0.528968	1.74338	0.0103734	0.0420176
GOMF_RNA_POLYMERASE_CORE_ENZYME_BINDING	29	0.525014	1.74367	0.0178571	0.0419714
GOBP_SISTER_CHROMATID_COHESION	42	0.631803	1.74382	0.00606061	0.04201
GOBP_VESICLE_TARGETING_ROUGH_ER_TO_CIS_GOLGI	22	0.505316	1.74399	0.0145833	0.0420552
HP_ABNORMAL_CIRCULATING_LONG_CHAIN_FATTY_ACID_CONCENTRATION	16	0.658242	1.74448	0.00821355	0.0419468
GOBP_ZINC_ION_TRANSPORT	28	0.610356	1.7451	0.00407332	0.0418979
GOBP_ESTABLISHMENT_OF_PROTEIN_LOCALIZATION_TO_TELOMERE	15	0.672282	1.74549	0.00570342	0.0418854
GOBP_MONOUBIQUITINATED_PROTEIN_DEUBIQUITINATION	27	0.558082	1.74705	0.00195312	0.041338
GOCC_U12_TYPE_SPLICEOSOMAL_COMPLEX	22	0.542903	1.74759	0.0199601	0.041199
GOMF_HYDROLASE_ACTIVITY_ACTING_ON_CARBON_NITROGEN_BUT_NOT_PEPTIDE_BONDS_IN_LINEAR_AMIDES	64	0.476427	1.74764	0.00572519	0.0412835
GOBP_NUCLEAR_TRANSCRIBED_MRNA_CATABOLIC_PROCESS_NONSENSE_MEDIATED_DECAY	34	0.512877	1.74768	0.00798403	0.0413823
GOBP_MATURATION_OF_SSU_RRNA	43	0.562888	1.7485	0.0181087	0.041163
HP_MACROCYTIC_ANEMIA	59	0.421542	1.74857	0.00813008	0.0412475
GOMF_SIGNAL_SEQUENCE_BINDING	38	0.508877	1.74881	0.0180723	0.0412583
GOBP_MITOTIC_RECOMBINATION	23	0.633868	1.7492	0.00574713	0.0411802
HP_MYELODYSPLASIA	97	0.512941	1.75018	0.00609756	0.0408463
GOBP_MITOTIC_SISTER_CHROMATID_COHESION	16	0.760867	1.75041	0	0.0408381
GOBP_TETRAPYRROLE_METABOLIC_PROCESS	57	0.48864	1.75082	0.00826446	0.0407719
GOBP_ENERGY_DERIVATION_BY_OXIDATION_OF_ORGANIC_COMPOUNDS	252	0.375425	1.75337	0.00608519	0.0397687
GOBP_RIBOSOME_ASSEMBLY	48	0.508121	1.75383	0.0360721	0.039671
GOMF_ATP_DEPENDENT_ACTIVITY_ACTING_ON_RNA	70	0.514366	1.75415	0.00814664	0.0396696
GOMF_S_ADENOSYLMETHIONINE_DEPENDENT_METHYLTRANSFERASE_ACTIVITY	102	0.465379	1.75442	0.00582524	0.0396451
GOBP_NUCLEOTIDE_EXCISION_REPAIR	78	0.473609	1.75445	0.0153257	0.0397411
GOMF_MRNA_BINDING	256	0.379273	1.75447	0.00959693	0.039845
GOBP_PROTEIN_AUTOUBIQUITINATION	69	0.499102	1.7545	0.0019685	0.0399439
GOBP_CYTOKINETIC_PROCESS	35	0.558545	1.75454	0.0122699	0.0400365
GOMF_P53_BINDING	60	0.499259	1.75483	0.00390625	0.0400404
GOBP_DNA_REPLICATION	231	0.542366	1.75502	0.004	0.0400918
GOBP_TELOMERE_CAPPING	35	0.559934	1.75542	0.00401606	0.0400034
GOBP_METHYLATION	273	0.421217	1.75576	0.00194932	0.0399541
GOBP_NEGATIVE_REGULATION_OF_UBIQUITIN_DEPENDENT_PROTEIN_CATABOLIC_PROCESS	42	0.476832	1.75596	0.00596422	0.0399584
GOCC_PROTEIN_KINASE_COMPLEX	117	0.472088	1.75649	0	0.0398604
GOCC_SPLICEOSOMAL_SNRNP_COMPLEX	54	0.478237	1.75655	0.0254403	0.0399407
GOBP_MITOCHONDRIAL_FUSION	22	0.567908	1.75727	0.00622407	0.0397464
GOBP_VESICLE_TETHERING	22	0.565823	1.75779	0.0123457	0.0396319
GOBP_PURINE_NUCLEOBASE_METABOLIC_PROCESS	17	0.690333	1.7578	0	0.0397376
GOBP_METAPHASE_PLATE_CONGRESSION	60	0.626785	1.75808	0.0138889	0.0397242
HP_FOCAL_T2_HYPERINTENSE_BRAINSTEM_LESION	21	0.5334	1.75808	0.0162933	0.039828
HP_DECREASED_PLASMA_CARNITINE	18	0.655467	1.75835	0.0122449	0.0398436
GOCC_DNA_REPAIR_COMPLEX	19	0.705845	1.75835	0	0.039955
GOBP_DIOL_METABOLIC_PROCESS	22	0.642644	1.75855	0	0.0399464
GOMF_TRANSFERASE_ACTIVITY_TRANSFERRING_ONE_CARBON_GROUPS	148	0.442262	1.75934	0.00190476	0.0397098
GOBP_REGULATION_OF_MRNA_SPLICING_VIA_SPLICEOSOME	83	0.432708	1.75944	0.0138889	0.0397943
GOBP_DNA_RECOMBINATION	237	0.49563	1.75987	0.0038835	0.0397468
GOMF_C_ACYLTRANSFERASE_ACTIVITY	17	0.671135	1.76014	0.00412371	0.0397792
GOMF_GENERAL_TRANSCRIPTION_INITIATION_FACTOR_ACTIVITY	50	0.501435	1.76079	0.00980392	0.0395858
GOBP_CELLULAR_LIPID_CATABOLIC_PROCESS	203	0.503295	1.76261	0	0.0389376
GOMF_NAD_BINDING	53	0.520008	1.7627	0.00601202	0.0390092
GOBP_NADPH_REGENERATION	17	0.63499	1.76273	0.0039604	0.0391208
HP_HYPERTROPHIC_CARDIOMYOPATHY	225	0.399383	1.76295	0	0.039151
GOBP_GENERATION_OF_PRECURSOR_METABOLITES_AND_ENERGY	408	0.388501	1.76309	0	0.0391745
GOBP_REGULATION_OF_TRANSLATION_IN_RESPONSE_TO_STRESS	20	0.581658	1.76367	0.00199203	0.0390268
GOCC_PRERIBOSOME	55	0.606392	1.76371	0.0102459	0.0391241
GOMF_DEUBIQUITINASE_ACTIVITY	88	0.487188	1.76465	0.00583658	0.038798
GOBP_SIGNAL_TRANSDUCTION_IN_RESPONSE_TO_DNA_DAMAGE	154	0.504523	1.76509	0.00202429	0.0387487
GOBP_NUCLEAR_ENVELOPE_ORGANIZATION	46	0.483452	1.76676	0.0118577	0.0381975
GOBP_POSITIVE_REGULATION_OF_DNA_TEMPLATED_TRANSCRIPTION_INITIATION	59	0.494151	1.7679	0.00604839	0.0378436
GOBP_ESTABLISHMENT_OF_RNA_LOCALIZATION	138	0.443788	1.76817	0.0133843	0.0378455
GOCC_PRECATALYTIC_SPLICEOSOME	47	0.51067	1.76963	0.025641	0.0373974
GOMF_LYASE_ACTIVITY	162	0.464287	1.76981	0	0.0374429
GOBP_PROTEIN_MONOUBIQUITINATION	72	0.530875	1.77035	0.00194175	0.0373434
GOMF_UBIQUITIN_LIKE_PROTEIN_PEPTIDASE_ACTIVITY	99	0.483263	1.77049	0.003861	0.0374202
GOBP_DNA_INTEGRITY_CHECKPOINT_SIGNALING	107	0.557557	1.77095	0.00397614	0.0373171
HP_CEREBRAL_WHITE_MATTER_ATROPHY	37	0.515369	1.77095	0.00616016	0.0374309
HP_ELEVATED_CALCITONIN	22	0.53847	1.77096	0.00970874	0.0375425
GOBP_LATE_ENDOSOME_TO_LYSOSOME_TRANSPORT	20	0.54179	1.77248	0.00401606	0.0370262
GOBP_UBIQUINONE_METABOLIC_PROCESS	16	0.64017	1.77248	0.00610998	0.0371364
GOBP_MITOCHONDRIAL_RNA_PROCESSING	17	0.685115	1.7725	0.00806452	0.0372433
GOBP_PROTEIN_INSERTION_INTO_MEMBRANE	43	0.45482	1.77418	0.0105042	0.0367002
HP_LOSS_OF_SPEECH	43	0.502758	1.77464	0.00389105	0.036669
HP_ANISOCYTOSIS	17	0.627915	1.77565	0.0142857	0.0364119
GOBP_NUCLEAR_TRANSCRIBED_MRNA_CATABOLIC_PROCESS_EXONUCLEOLYTIC	17	0.654969	1.77568	0.0125261	0.0365209
GOMF_CARBOHYDRATE_DERIVATIVE_TRANSMEMBRANE_TRANSPORTER_ACTIVITY	51	0.538087	1.77576	0.00200401	0.0365786
GOMF_2_IRON_2_SULFUR_CLUSTER_BINDING	20	0.604007	1.77623	0.0104167	0.0364345
GOBP_DNA_SYNTHESIS_INVOLVED_IN_DNA_REPAIR	34	0.599388	1.7764	0.0101626	0.0364789
GOBP_DEOXYRIBONUCLEOTIDE_BIOSYNTHETIC_PROCESS	15	0.732649	1.77673	0	0.0364512
GOMF_CIS_TRANS_ISOMERASE_ACTIVITY	37	0.478703	1.77674	0.00185874	0.036564
GOBP_DOUBLE_STRAND_BREAK_REPAIR_VIA_NONHOMOLOGOUS_END_JOINING	52	0.53289	1.7773	0.00595238	0.0364674
GOCC_SMALL_SUBUNIT_PROCESSOME	27	0.629499	1.77775	0.00205761	0.0364451
GOBP_SNO_S_RNA_METABOLIC_PROCESS	16	0.631724	1.77796	0.0104603	0.036481
GOCC_PROTEIN_ACETYLTRANSFERASE_COMPLEX	59	0.508771	1.77891	0.00589391	0.0361993
HP_ABNORMAL_CIRCULATING_GLUTAMINE_FAMILY_AMINO_ACID_CONCENTRATION	19	0.676725	1.77946	0.00394477	0.0361255
GOBP_MRNA_CLEAVAGE	17	0.610446	1.77948	0.00612245	0.0362403
GOCC_PROTEASOME_COMPLEX	57	0.50884	1.77993	0.0298211	0.0361046
GOBP_RNA_PHOSPHODIESTER_BOND_HYDROLYSIS_ENDONUCLEOLYTIC	58	0.539906	1.78014	0	0.0361429
HP_ELEVATED_HEPATIC_TRANSAMINASE	246	0.456364	1.78026	0.00205339	0.0362128
GOMF_EXONUCLEASE_ACTIVITY	65	0.522087	1.78067	0.00592885	0.0361454
GOCC_CYCLIN_DEPENDENT_PROTEIN_KINASE_HOLOENZYME_COMPLEX	39	0.617886	1.78198	0.00404858	0.035722
GOMF_SINGLE_STRANDED_DNA_BINDING	103	0.509097	1.78529	0.00582524	0.0346214
GOBP_NUCLEOBASE_BIOSYNTHETIC_PROCESS	16	0.724716	1.7857	0.00202429	0.0345624
HP_HYPERREFLEXIA_IN_UPPER_LIMBS	19	0.565902	1.78597	0.0100402	0.0345689
GOMF_NAD_P_H_DEHYDROGENASE_QUINONE_ACTIVITY	34	0.529867	1.78617	0.037037	0.0345793
GOCC_PROTEIN_DNA_COMPLEX	113	0.481097	1.78722	0.00578035	0.0343794
GOCC_DNA_PACKAGING_COMPLEX	67	0.560006	1.78729	0.00769231	0.0344737
GOBP_DIOL_BIOSYNTHETIC_PROCESS	17	0.656783	1.78732	0	0.0345823
GOBP_RNA_DESTABILIZATION	82	0.46521	1.78754	0	0.0346214
GOMF_EXONUCLEASE_ACTIVITY_ACTIVE_WITH_EITHER_RIBO_OR_DEOXYRIBONUCLEIC_ACIDS_AND_PRODUCING_5_PHOSPHOMONOESTERS	50	0.54891	1.78828	0.010101	0.0344671
GOBP_REGULATION_OF_PROTEIN_NEDDYLATION	18	0.568901	1.78884	0.00842105	0.0343965
GOMF_CARBON_OXYGEN_LYASE_ACTIVITY	67	0.5079	1.78907	0	0.0344482
GOBP_NUCLEAR_MEMBRANE_ORGANIZATION	35	0.505556	1.78908	0.00808081	0.0345662
GOBP_CHROMOSOME_ORGANIZATION	473	0.52751	1.7895	0.00398406	0.0345052
GOBP_RNA_CATABOLIC_PROCESS	241	0.40418	1.78969	0	0.0345402
GOCC_METHYLTRANSFERASE_COMPLEX	75	0.513638	1.79148	0.00795229	0.0340255
GOCC_CHROMOSOMAL_REGION	290	0.542683	1.79155	0.00589391	0.0341137
GOBP_PROTEIN_K48_LINKED_UBIQUITINATION	62	0.471107	1.79191	0.00400802	0.0340474
GOBP_PURINE_NUCLEOSIDE_MONOPHOSPHATE_BIOSYNTHETIC_PROCESS	19	0.638851	1.79234	0.00813008	0.033984
GOBP_TRANSCRIPTION_BY_RNA_POLYMERASE_I	50	0.555383	1.7928	0.0040568	0.0339112
GOCC_NUCLEAR_PORE	83	0.501935	1.79292	0.00614754	0.0339733
GOBP_ACETYL_COA_METABOLIC_PROCESS	31	0.588497	1.79402	0.00608519	0.0338168
GOBP_GMP_METABOLIC_PROCESS	27	0.575418	1.79472	0	0.0335842
GOCC_NUCLEAR_CHROMOSOME	180	0.542797	1.79482	0.0019802	0.0336648
GOBP_REGULATION_OF_TELOMERASE_ACTIVITY	45	0.553204	1.79569	0.00196078	0.0334323
GOMF_EXORIBONUCLEASE_ACTIVITY	38	0.549006	1.79581	0.00204918	0.0335223
GOBP_TRNA_METHYLATION	29	0.615358	1.79605	0.00776699	0.0335588
GOBP_PURINE_NUCLEOSIDE_METABOLIC_PROCESS	23	0.60868	1.79711	0.00194175	0.0332498
GOBP_MRNA_TRANSCRIPTION	46	0.515102	1.79713	0.00397614	0.0333649
GOMF_TRNA_BINDING	46	0.572031	1.79724	0.008	0.0334563
HP_ABNORMAL_METABOLISM	140	0.469869	1.7973	0.00201613	0.0335512
GOBP_DNA_TEMPLATED_TRANSCRIPTION_INITIATION	120	0.477916	1.79841	0.00614754	0.0332216
GOMF_N_ACETYLTRANSFERASE_ACTIVITY	41	0.549291	1.79946	0.00603622	0.0329839
GOBP_PROTEIN_DNA_COMPLEX_SUBUNIT_ORGANIZATION	167	0.498987	1.8006	0.00393701	0.0326758
GOBP_NUCLEOSIDE_MONOPHOSPHATE_BIOSYNTHETIC_PROCESS	39	0.583107	1.80101	0.00412371	0.0326071
GOBP_RIBOSOMAL_LARGE_SUBUNIT_BIOGENESIS	57	0.550866	1.80145	0.025641	0.0326261
GOMF_ENDORIBONUCLEASE_ACTIVITY	50	0.564144	1.80161	0.00217391	0.0327182
GOBP_REGULATION_OF_TRANSLATIONAL_INITIATION	76	0.418082	1.80236	0.00403226	0.0326031
GOBP_PROTEIN_TARGETING	270	0.383593	1.80323	0	0.0323905
GOBP_POST_TRANSCRIPTIONAL_REGULATION_OF_GENE_EXPRESSION	439	0.388671	1.8034	0	0.0324255
HP_PROLONGED_NEONATAL_JAUNDICE	64	0.479296	1.80387	0.00191571	0.0323943
GOBP_ER_NUCLEUS_SIGNALING_PATHWAY	43	0.516608	1.80454	0.00608519	0.0322961
HP_ABNORMAL_CNS_MYELINATION	259	0.415115	1.80458	0.0020202	0.0323987
GOBP_POSITIVE_REGULATION_OF_TRANSCRIPTION_ELONGATION_BY_RNA_POLYMERASE_II	41	0.50936	1.80499	0.00201613	0.0323535
GOMF_LIGASE_ACTIVITY_FORMING_CARBON_OXYGEN_BONDS	22	0.663978	1.80503	0.0019685	0.032457
HP_SIDEROBLASTIC_ANEMIA	32	0.708727	1.80517	0	0.0325395
GOBP_MRNA_MODIFICATION	23	0.622709	1.8073	0.00406504	0.0318424
GOMF_NUCLEOTIDYLTRANSFERASE_ACTIVITY	96	0.498694	1.80798	0.00596422	0.0316783
GOMF_COA_HYDROLASE_ACTIVITY	21	0.665462	1.80854	0.00395257	0.031584
GOCC_TRANSCRIPTION_FACTOR_TFIID_COMPLEX	33	0.562943	1.80911	0.0039604	0.0315192
GOBP_PURINE_DEOXYRIBONUCLEOTIDE_METABOLIC_PROCESS	15	0.66122	1.80933	0.00199601	0.0315578
GOBP_REGULATION_OF_MRNA_PROCESSING	110	0.439242	1.80976	0.00595238	0.0315881
GOBP_SMALL_MOLECULE_CATABOLIC_PROCESS	353	0.482538	1.80984	0	0.0316913
GOCC_SITE_OF_DOUBLE_STRAND_BREAK	58	0.519737	1.81315	0.0019685	0.0307433
GOMF_ACYLTRANSFERASE_ACTIVITY	194	0.454757	1.81321	0	0.030855
HP_ABNORMAL_CIRCULATING_NITROGEN_COMPOUND_CONCENTRATION	122	0.49989	1.81469	0.00198413	0.030499
GOBP_REGULATION_OF_DNA_TEMPLATED_TRANSCRIPTION_INITIATION	70	0.498079	1.8152	0	0.0304201
HP_PSYCHOMOTOR_RETARDATION	87	0.495059	1.81562	0.00199203	0.0304096
GOBP_TELOMERE_ORGANIZATION	134	0.530382	1.8163	0	0.0302874
GOMF_RNA_METHYLTRANSFERASE_ACTIVITY	37	0.606497	1.81687	0.00390625	0.0302186
GOMF_RNA_POLYMERASE_BINDING	44	0.501512	1.82072	0.00199601	0.0290586
GOBP_NUCLEAR_TRANSCRIBED_MRNA_CATABOLIC_PROCESS_DEADENYLATION_DEPENDENT_DECAY	58	0.495964	1.82086	0.00199601	0.0291565
GOBP_MEMBRANE_FISSION	39	0.508691	1.8213	0.00591716	0.0291634
GOBP_RNA_POLYADENYLATION	37	0.524799	1.82165	0	0.0291957
GOBP_PROTEIN_MODIFICATION_BY_SMALL_PROTEIN_REMOVAL	128	0.483456	1.82348	0.00195312	0.0286204
GOCC_CHROMOSOME_TELOMERIC_REGION	118	0.540857	1.82352	0.00197628	0.0287252
GOBP_TELOMERE_MAINTENANCE	129	0.531386	1.82374	0	0.0287845
HP_PROGRESSIVE_CEREBELLAR_ATAXIA	74	0.461445	1.82379	0	0.0288949
GOBP_NUCLEOSIDE_PHOSPHATE_BIOSYNTHETIC_PROCESS	231	0.414936	1.82486	0	0.028713
HP_EXTERNAL_OPHTHALMOPLEGIA	41	0.536673	1.82507	0.00201613	0.0287549
GOMF_INTRAMOLECULAR_TRANSFERASE_ACTIVITY	27	0.604394	1.82515	0.00998004	0.0288544
GOBP_RNA_PHOSPHODIESTER_BOND_HYDROLYSIS_EXONUCLEOLYTIC	36	0.568358	1.82579	0.00204499	0.0287944
GOMF_ISOMERASE_ACTIVITY	143	0.445296	1.82787	0.0019685	0.028225
GOBP_MITOCHONDRIAL_MEMBRANE_ORGANIZATION	93	0.472866	1.82797	0.00606061	0.0283271
GOBP_ACETYL_COA_BIOSYNTHETIC_PROCESS	17	0.656463	1.82812	0	0.0284105
GOBP_PROTEIN_TRANSMEMBRANE_TRANSPORT	56	0.472094	1.82819	0.00403226	0.0284988
GOBP_NUCLEOSIDE_MONOPHOSPHATE_METABOLIC_PROCESS	67	0.518161	1.83017	0	0.0279775
GOBP_ENDOPLASMIC_RETICULUM_TO_GOLGI_VESICLE_MEDIATED_TRANSPORT	119	0.440122	1.83053	0.0040404	0.0279851
GOBP_GPI_ANCHOR_METABOLIC_PROCESS	28	0.595091	1.83142	0.00204082	0.0278455
HP_ABNORMAL_CIRCULATING_NUCLEOBASE_CONCENTRATION	35	0.657572	1.83256	0	0.0276794
GOMF_CYCLOSPORIN_A_BINDING	16	0.63381	1.83305	0.00380228	0.0276193
GOMF_ACETYLTRANSFERASE_ACTIVITY	65	0.521237	1.83337	0.00596422	0.0276227
GOBP_REGULATION_OF_MRNA_METABOLIC_PROCESS	245	0.415416	1.83357	0.00199203	0.0276899
GOBP_PROTEIN_LOCALIZATION_TO_CHROMOSOME	75	0.594467	1.83378	0.00390625	0.0277489
HP_KETOSIS	50	0.534005	1.83525	0.00201207	0.0275204
HP_ABNORMAL_TRABECULAR_BONE_MORPHOLOGY	24	0.691542	1.83577	0	0.0274792
GOMF_RIBOSOME_BINDING	55	0.481752	1.8371	0.00404858	0.0272838
GOMF_SNRNA_BINDING	40	0.524633	1.8371	0.00401606	0.0274107
HP_MITOCHONDRIAL_MYOPATHY	33	0.499049	1.83714	0.00404858	0.0275273
GOBP_COPII_COATED_VESICLE_BUDDING	37	0.504523	1.83836	0.00201613	0.0273002
GOBP_NEGATIVE_REGULATION_OF_CELL_CYCLE_G2_M_PHASE_TRANSITION	47	0.583811	1.83863	0	0.0273187
GOBP_DNA_REPAIR	459	0.509867	1.83864	0.00199203	0.0274442
GOBP_OLIGOSACCHARIDE_LIPID_INTERMEDIATE_BIOSYNTHETIC_PROCESS	18	0.698211	1.83885	0.00407332	0.0275182
GOMF_3_5_EXONUCLEASE_ACTIVITY	43	0.569997	1.83985	0	0.0273807
GOBP_ESTABLISHMENT_OF_PROTEIN_LOCALIZATION_TO_MITOCHONDRIAL_MEMBRANE	29	0.568442	1.84023	0.0123711	0.0273747
GOBP_ALPHA_AMINO_ACID_METABOLIC_PROCESS	177	0.494741	1.84124	0	0.027253
GOCC_TRANSFERASE_COMPLEX_TRANSFERRING_PHOSPHORUS_CONTAINING_GROUPS	244	0.477027	1.84237	0	0.0271298
GOBP_NUCLEUS_ORGANIZATION	108	0.476925	1.84264	0	0.0271813
GOBP_PURINE_RIBONUCLEOSIDE_METABOLIC_PROCESS	19	0.618539	1.84439	0.002	0.0267976
HP_ABNORMAL_GLYCOSYLATION	47	0.573861	1.84513	0.00211864	0.0267439
GOBP_PROTEIN_LOCALIZATION_TO_CHROMOSOME_TELOMERIC_REGION	27	0.61473	1.84616	0	0.0265988
GOBP_ATP_SYNTHESIS_COUPLED_ELECTRON_TRANSPORT	71	0.50065	1.84628	0.025	0.0267035
HP_RENAL_TUBULAR_DYSFUNCTION	79	0.495743	1.84792	0	0.0263895
HP_ABNORMAL_MITOCHONDRIAL_MORPHOLOGY	17	0.612225	1.84798	0	0.0265182
GOMF_N_ACYLTRANSFERASE_ACTIVITY	53	0.519443	1.84829	0	0.0265595
GOCC_MEDIATOR_COMPLEX	34	0.550041	1.84914	0	0.0263525
HP_PROGRESSIVE_MICROCEPHALY	71	0.504088	1.8496	0.0020284	0.0262966
GOBP_REGULATION_OF_DNA_TEMPLATED_TRANSCRIPTION_ELONGATION	83	0.491914	1.84989	0.00203666	0.0263697
GOMF_LIGASE_ACTIVITY_FORMING_CARBON_NITROGEN_BONDS	37	0.575732	1.85104	0	0.0261659
HP_DECREASED_ACTIVITY_OF_MITOCHONDRIAL_COMPLEX_IV	21	0.613395	1.85118	0.00400802	0.0262715
GOBP_POSITIVE_REGULATION_OF_DNA_TEMPLATED_TRANSCRIPTION_ELONGATION	48	0.509148	1.85226	0.00200803	0.0261574
GOBP_RIBOSE_PHOSPHATE_BIOSYNTHETIC_PROCESS	184	0.411638	1.85525	0.0020202	0.0253714
GOMF_NUCLEOBASE_CONTAINING_COMPOUND_TRANSMEMBRANE_TRANSPORTER_ACTIVITY	44	0.558071	1.85561	0	0.0254072
GOMF_EXORIBONUCLEASE_ACTIVITY_PRODUCING_5_PHOSPHOMONOESTERS	33	0.575639	1.85732	0	0.0250572
GOBP_AMINO_ACID_ACTIVATION	25	0.674992	1.85755	0.00197239	0.0251287
GOBP_PURINE_CONTAINING_COMPOUND_BIOSYNTHETIC_PROCESS	190	0.418322	1.8581	0	0.0250872
GOMF_RIBOSOMAL_SMALL_SUBUNIT_BINDING	17	0.617869	1.8586	0.00598802	0.0250346
GOBP_TETRAPYRROLE_BIOSYNTHETIC_PROCESS	30	0.558004	1.85872	0.00398406	0.0251527
GOBP_MITOCHONDRION_ORGANIZATION	403	0.404708	1.85923	0	0.0252114
GOBP_TRANSCRIPTION_ELONGATION_BY_RNA_POLYMERASE_II_PROMOTER	91	0.47171	1.86156	0.00399202	0.0248111
GOBP_NUCLEOBASE_CONTAINING_COMPOUND_TRANSPORT	187	0.451177	1.86179	0	0.024872
GOMF_ENDONUCLEASE_ACTIVITY	96	0.514569	1.86234	0	0.0248635
GOMF_OXIDOREDUCTASE_ACTIVITY_ACTING_ON_THE_CH_CH_GROUP_OF_DONORS	54	0.564886	1.86546	0.0039604	0.0241542
GOBP_RRNA_TRANSCRIPTION	29	0.623351	1.86599	0	0.0241495
GOMF_NUCLEOSOMAL_DNA_BINDING	23	0.628758	1.86621	0.00197239	0.0242321
GOBP_RIBONUCLEOSIDE_MONOPHOSPHATE_BIOSYNTHETIC_PROCESS	31	0.601299	1.86629	0.00408998	0.0243599
GOBP_ORGANIC_ACID_CATABOLIC_PROCESS	224	0.509268	1.86669	0	0.0244389
GOBP_REGULATION_OF_MITOCHONDRIAL_GENE_EXPRESSION	20	0.665262	1.86966	0.00395257	0.0237829
GOCC_MITOCHONDRIAL_SMALL_RIBOSOMAL_SUBUNIT	32	0.623406	1.86972	0.0039604	0.0239157
GOBP_POSTREPLICATION_REPAIR	31	0.64634	1.87014	0	0.0239525
GOBP_CYTOCHROME_COMPLEX_ASSEMBLY	16	0.675434	1.87222	0.00421941	0.0235517
GOCC_NUCLEOID	37	0.627841	1.87303	0.00211416	0.0234434
GOCC_ORGANELLAR_RIBOSOME	84	0.582783	1.87611	0.0200803	0.022787
GOBP_REGULATION_OF_TELOMERE_MAINTENANCE	85	0.535278	1.87649	0	0.0228526
HP_ABNORMAL_BLOOD_GLUCOSE_CONCENTRATION	226	0.454654	1.87796	0	0.0226704
GOBP_MRNA_3_END_PROCESSING	48	0.527642	1.87851	0.00397614	0.0227265
GOCC_RESPIRASOME	74	0.505065	1.8796	0.0352697	0.0226769
GOBP_MIDBODY_ABSCISSION	16	0.683034	1.88088	0	0.0225424
GOMF_CARBON_CARBON_LYASE_ACTIVITY	45	0.563736	1.88191	0.00195695	0.0224533
GOBP_PROTEIN_TARGETING_TO_PEROXISOME	17	0.647484	1.88239	0	0.0223933
GOBP_REGULATION_OF_RNA_SPLICING	130	0.440838	1.88517	0.00392927	0.0219348
HP_DECREASED_ACTIVITY_OF_MITOCHONDRIAL_COMPLEX_I	38	0.563628	1.88586	0.0204499	0.0219376
GOBP_FATTY_ACID_BETA_OXIDATION	69	0.546902	1.88634	0.00197628	0.0219511
GOBP_REGULATION_OF_TELOMERE_MAINTENANCE_VIA_TELOMERE_LENGTHENING	54	0.577123	1.88937	0	0.0215858
GOBP_PROTEIN_PEPTIDYL_PROLYL_ISOMERIZATION	23	0.603222	1.88982	0	0.0216336
GOBP_SNRNA_METABOLIC_PROCESS	46	0.558011	1.88983	0	0.0217714
GOBP_RNA_LOCALIZATION	170	0.476137	1.8911	0.00572519	0.0214939
GOBP_POSITIVE_REGULATION_OF_MRNA_SPLICING_VIA_SPLICEOSOME	21	0.599053	1.89317	0.00199601	0.0210981
GOCC_U2_TYPE_SPLICEOSOMAL_COMPLEX	79	0.486693	1.89341	0.00984252	0.0211627
HP_CORPUS_CALLOSUM_ATROPHY	20	0.626429	1.89385	0.00215054	0.0211216
GOBP_NADH_DEHYDROGENASE_COMPLEX_ASSEMBLY	39	0.571967	1.8946	0.0286885	0.0211279
HP_AMINOACIDURIA	106	0.574167	1.89499	0.0020202	0.0211719
GOBP_PURINE_NUCLEOSIDE_MONOPHOSPHATE_METABOLIC_PROCESS	39	0.54921	1.89739	0	0.0208735
HP_ABNORMAL_CIRCULATING_FATTY_ACID_ANION_CONCENTRATION	23	0.675954	1.89909	0.0020284	0.020615
GOBP_MITOTIC_G2_DNA_DAMAGE_CHECKPOINT_SIGNALING	26	0.69258	1.89916	0	0.0207447
GOMF_ELECTRON_TRANSFER_ACTIVITY	99	0.480383	1.89932	0.004	0.0208612
GOBP_TRANSCRIPTION_INITIATION_AT_RNA_POLYMERASE_II_PROMOTER	84	0.508227	1.90039	0	0.0207766
GOBP_REGULATION_OF_MITOCHONDRIAL_TRANSLATION	17	0.7104	1.90496	0.0039604	0.0199654
GOCC_U2_TYPE_CATALYTIC_STEP_2_SPLICEOSOME	28	0.59509	1.905	0.00195695	0.0201041
GOBP_PROTEIN_NEDDYLATION	26	0.555173	1.90536	0.00610998	0.0202076
GOBP_INTRACELLULAR_PROTEIN_TRANSMEMBRANE_TRANSPORT	45	0.521695	1.90592	0.00410678	0.0202497
GOCC_EUCHROMATIN	45	0.557415	1.90754	0.00194175	0.0200881
GOBP_AMP_METABOLIC_PROCESS	21	0.640968	1.90789	0	0.0201353
GOBP_RIBONUCLEOSIDE_MONOPHOSPHATE_METABOLIC_PROCESS	54	0.528684	1.90822	0	0.0201968
GOBP_RNA_POLYMERASE_II_PREINITIATION_COMPLEX_ASSEMBLY	51	0.531771	1.90924	0.00193424	0.020129
GOBP_IRON_SULFUR_CLUSTER_ASSEMBLY	22	0.613238	1.90966	0.00399202	0.0202188
HP_INCREASED_SERUM_PYRUVATE	35	0.536724	1.90977	0.00828157	0.0203554
GOMF_PHOSPHOTRANSFERASE_ACTIVITY_FOR_OTHER_SUBSTITUTED_PHOSPHATE_GROUPS	21	0.649002	1.91078	0.00199203	0.0203806
GOBP_MITOCHONDRIAL_TRANSPORT	154	0.446037	1.91446	0	0.0198496
HP_PIGMENTARY_RETINOPATHY	135	0.448945	1.91468	0	0.0199455
GOBP_POSITIVE_REGULATION_OF_TELOMERASE_ACTIVITY	32	0.635193	1.91584	0	0.0199887
GOBP_COENZYME_A_METABOLIC_PROCESS	17	0.668336	1.91606	0.004	0.0201284
GOMF_RIBONUCLEASE_ACTIVITY	99	0.502652	1.9163	0	0.0202104
GOMF_NUCLEASE_ACTIVITY	166	0.495809	1.91667	0	0.0203015
HP_ABNORMAL_CIRCULATING_PROTEINOGENIC_AMINO_ACID_CONCENTRATION	73	0.585516	1.91765	0	0.0203068
HP_COMA	87	0.543	1.91784	0	0.0204298
GOBP_DICARBOXYLIC_ACID_METABOLIC_PROCESS	89	0.573673	1.92315	0	0.0195413
GOBP_RNA_METHYLATION	58	0.595924	1.92382	0.00196464	0.0194606
GOBP_NUCLEOSIDE_BISPHOSPHATE_METABOLIC_PROCESS	113	0.533052	1.92383	0	0.019612
GOBP_PROTEIN_TARGETING_TO_MITOCHONDRION	84	0.465231	1.92384	0.0020202	0.0197623
HP_ACIDEMIA	19	0.659426	1.92556	0.00204082	0.01959
HP_ABNORMAL_BRAINSTEM_MRI_SIGNAL_INTENSITY	27	0.55232	1.92658	0.0041841	0.0195275
GOMF_RRNA_BINDING	54	0.506927	1.92752	0.0103734	0.019452
GOCC_RNA_POLYMERASE_COMPLEX	89	0.54233	1.92967	0.00390625	0.0191283
GOBP_MONOCARBOXYLIC_ACID_CATABOLIC_PROCESS	114	0.576239	1.92999	0	0.019251
HP_ABNORMAL_CIRCULATING_CARBOXYLIC_ACID_CONCENTRATION	219	0.497475	1.9323	0	0.0189903
GOBP_OXIDATIVE_PHOSPHORYLATION	92	0.473546	1.93496	0.0164948	0.0187226
GOBP_POSITIVE_REGULATION_OF_MRNA_METABOLIC_PROCESS	110	0.476193	1.93567	0	0.0188189
GOMF_CARBOXY_LYASE_ACTIVITY	29	0.614109	1.93646	0.00197628	0.0189159
GOBP_TRANSLATIONAL_ELONGATION	40	0.508998	1.93889	0.00194553	0.0185959
GOCC_SM_LIKE_PROTEIN_FAMILY_COMPLEX	73	0.495117	1.94058	0.00391389	0.0184281
GOBP_PROTEIN_LOCALIZATION_TO_MITOCHONDRION	106	0.458827	1.94134	0.00197628	0.0184918
GOBP_MITOCHONDRIAL_RNA_METABOLIC_PROCESS	38	0.666771	1.94304	0	0.0183723
GOBP_TRANSCRIPTION_PREINITIATION_COMPLEX_ASSEMBLY	63	0.531551	1.94408	0	0.0183249
GOBP_NUCLEAR_TRANSCRIBED_MRNA_CATABOLIC_PROCESS	104	0.486902	1.94423	0	0.0184687
GOMF_LIGASE_ACTIVITY_FORMING_CARBON_SULFUR_BONDS	37	0.591344	1.94519	0	0.0184516
GOBP_RIBOSOMAL_SMALL_SUBUNIT_BIOGENESIS	63	0.565308	1.94766	0.00984252	0.0182087
GOBP_THIOESTER_METABOLIC_PROCESS	81	0.546712	1.9525	0	0.0174776
GOBP_NCRNA_TRANSCRIPTION	51	0.554379	1.95539	0	0.0172707
GOBP_CYTOPLASMIC_TRANSLATION	142	0.471918	1.95791	0.0289855	0.0168794
GOCC_CATALYTIC_STEP_2_SPLICEOSOME	73	0.513609	1.95816	0.00383877	0.0170336
GOBP_PEROXISOMAL_TRANSPORT	21	0.636712	1.96275	0	0.0164902
GOBP_SPLICEOSOMAL_COMPLEX_ASSEMBLY	52	0.539977	1.96368	0.00397614	0.0164994
GOBP_RNA_TEMPLATED_DNA_BIOSYNTHETIC_PROCESS	61	0.577525	1.96466	0	0.0165517
GOBP_NCRNA_METABOLIC_PROCESS	477	0.48714	1.96485	0	0.0166997
GOBP_REGULATION_OF_TRANSCRIPTION_ELONGATION_BY_RNA_POLYMERASE_II	71	0.53356	1.96666	0	0.0165666
GOCC_TRICARBOXYLIC_ACID_CYCLE_ENZYME_COMPLEX	16	0.705905	1.96715	0	0.0166941
GOCC_RNA_POLYMERASE_II_HOLOENZYME	66	0.544486	1.96771	0.00394477	0.0167698
GOCC_RIBOSOME	203	0.476989	1.96909	0.022541	0.0168145
GOBP_POSITIVE_REGULATION_OF_CHROMOSOME_ORGANIZATION	91	0.585276	1.96987	0.00197239	0.0168798
GOCC_OUTER_MITOCHONDRIAL_MEMBRANE_PROTEIN_COMPLEX	17	0.707869	1.97079	0	0.016979
GOCC_OXIDOREDUCTASE_COMPLEX	106	0.49674	1.97168	0.00411523	0.0170791
GOBP_RNA_SPLICING_VIA_TRANSESTERIFICATION_REACTIONS	233	0.460181	1.97734	0	0.0161763
HP_KETONURIA	21	0.692406	1.97839	0.00191571	0.0161982
HP_RAGGED_RED_MUSCLE_FIBERS	27	0.610293	1.97853	0	0.0163189
HP_LIPID_ACCUMULATION_IN_HEPATOCYTES	127	0.545971	1.97864	0.00204082	0.0165065
HP_FOCAL_T2_HYPERINTENSE_BASAL_GANGLIA_LESION	29	0.604152	1.98	0.00209205	0.0164638
GOBP_NUCLEIC_ACID_PHOSPHODIESTER_BOND_HYDROLYSIS	192	0.506654	1.98023	0	0.0165255
GOBP_FATTY_ACID_CATABOLIC_PROCESS	91	0.567659	1.98249	0	0.0161428
HP_MUSCLE_ABNORMALITY_RELATED_TO_MITOCHONDRIAL_DYSFUNCTION	45	0.528412	1.98375	0	0.0162185
GOCC_MICROBODY_MEMBRANE	56	0.570602	1.98795	0	0.0159545
GOBP_RRNA_METABOLIC_PROCESS	200	0.557098	1.98834	0	0.0160971
GOMF_4_IRON_4_SULFUR_CLUSTER_BINDING	39	0.629215	1.98887	0	0.0162427
HP_ABNORMAL_BASAL_GANGLIA_MRI_SIGNAL_INTENSITY	38	0.5491	1.98989	0	0.0163744
GOBP_TELOMERE_MAINTENANCE_VIA_TELOMERE_LENGTHENING	69	0.572289	1.99275	0	0.0163294
GOBP_POSITIVE_REGULATION_OF_TELOMERE_MAINTENANCE	59	0.593523	1.99391	0	0.0163212
GOCC_MICROBODY_LUMEN	47	0.62918	1.99481	0	0.0164015
GOBP_POSITIVE_REGULATION_OF_TELOMERE_MAINTENANCE_VIA_TELOMERE_LENGTHENING	37	0.645726	1.99537	0	0.0165133
HP_DICARBOXYLIC_ACIDURIA	38	0.649756	1.99594	0.00207039	0.0166767
GOBP_RNA_PHOSPHODIESTER_BOND_HYDROLYSIS	116	0.534838	2.00053	0	0.0161254
GOMF_CATALYTIC_ACTIVITY_ACTING_ON_A_NUCLEIC_ACID	469	0.530975	2.00194	0	0.016249
GOBP_CELLULAR_AMINO_ACID_METABOLIC_PROCESS	237	0.523225	2.00213	0	0.0164308
GOBP_RNA_3_END_PROCESSING	81	0.558355	2.00498	0	0.016177
HP_ABNORMAL_CIRCULATING_FATTY_ACID_CONCENTRATION	48	0.616499	2.00508	0.00201207	0.0164115
GOBP_POSITIVE_REGULATION_OF_MRNA_PROCESSING	30	0.56228	2.00593	0	0.0164934
HP_DECREASED_ACTIVITY_OF_THE_PYRUVATE_DEHYDROGENASE_COMPLEX	27	0.637643	2.00924	0.00428265	0.0162351
GOBP_ATP_BIOSYNTHETIC_PROCESS	62	0.498743	2.01023	0.00413223	0.016308
GOBP_PEROXISOME_ORGANIZATION	29	0.619625	2.01083	0	0.0164482
GOBP_TRNA_MODIFICATION	67	0.629751	2.01357	0	0.0162031
HP_ABNORMAL_CIRCULATING_CARBOHYDRATE_CONCENTRATION	47	0.54323	2.017	0.00206186	0.0159094
GOCC_INTRINSIC_COMPONENT_OF_MITOCHONDRIAL_MEMBRANE	63	0.556683	2.01877	0.00201207	0.0157818
GOBP_NUCLEOSIDE_TRIPHOSPHATE_BIOSYNTHETIC_PROCESS	87	0.485222	2.02585	0.00209205	0.0151684
GOBP_PROTEIN_TRANSMEMBRANE_IMPORT_INTO_INTRACELLULAR_ORGANELLE	29	0.639631	2.0259	0.00200803	0.0154212
HP_LEUKODYSTROPHY	82	0.498308	2.02822	0	0.0153762
GOBP_RIBOSOME_BIOGENESIS	236	0.567298	2.03107	0.00199203	0.0152064
GOCC_INNER_MITOCHONDRIAL_MEMBRANE_PROTEIN_COMPLEX	93	0.539898	2.03428	0.00414938	0.0148213
GOBP_NCRNA_PROCESSING	322	0.542132	2.03451	0	0.0150723
GOMF_TRANSLATION_INITIATION_FACTOR_ACTIVITY	45	0.526149	2.03466	0.00619835	0.0153464
HP_ABNORMAL_CIRCULATING_PYRUVATE_FAMILY_AMINO_ACID_CONCENTRATION	32	0.617851	2.0381	0	0.0152721
GOBP_CYTOPLASMIC_TRANSLATIONAL_INITIATION	33	0.575867	2.04003	0.00401606	0.0151821
GOBP_DEOXYRIBONUCLEOTIDE_METABOLIC_PROCESS	40	0.61873	2.04054	0	0.0154283
HP_LETHARGY	177	0.486348	2.04616	0	0.0150147
GOMF_RIBONUCLEOPROTEIN_COMPLEX_BINDING	129	0.530352	2.05152	0	0.0144763
HP_HYPERAMMONEMIA	51	0.634126	2.05334	0	0.0145094
GOBP_RNA_SPLICING	333	0.464742	2.05566	0	0.0145811
GOBP_MITOCHONDRIAL_TRANSLATION	117	0.615081	2.05916	0.00198807	0.0145657
GOBP_TRICARBOXYLIC_ACID_CYCLE	30	0.654833	2.05918	0	0.0148824
GOBP_MRNA_PROCESSING	359	0.469721	2.06015	0	0.015125
HP_METABOLIC_ACIDOSIS	121	0.566679	2.06089	0	0.0154539
HP_PROXIMAL_TUBULOPATHY	31	0.594415	2.06231	0.00200803	0.0156986
GOBP_RIBONUCLEOPROTEIN_COMPLEX_SUBUNIT_ORGANIZATION	162	0.525632	2.06444	0.00201613	0.016021
GOBP_ELECTRON_TRANSPORT_CHAIN	140	0.498331	2.06552	0.0040404	0.0163042
GOMF_TRANSLATION_REGULATOR_ACTIVITY	122	0.444972	2.06619	0	0.0166881
GOMF_THIOLESTER_HYDROLASE_ACTIVITY	35	0.667878	2.07501	0	0.0157653
GOBP_BRANCHED_CHAIN_AMINO_ACID_METABOLIC_PROCESS	27	0.702266	2.07551	0	0.0160172
GOMF_LIGASE_ACTIVITY	113	0.569238	2.0757	0	0.0164501
GOBP_MITOCHONDRIAL_GENE_EXPRESSION	140	0.610201	2.08126	0	0.0163365
HP_ABNORMAL_URINE_CARBOXYLIC_ACID_LEVEL	43	0.64005	2.08177	0	0.0167561
GOMF_CATALYTIC_ACTIVITY_ACTING_ON_A_TRNA	85	0.637746	2.08784	0	0.0164782
GOBP_TRNA_PROCESSING	101	0.617034	2.08946	0	0.0167876
GOMF_METAL_CLUSTER_BINDING	59	0.608927	2.09084	0	0.0170108
GOBP_TRNA_METABOLIC_PROCESS	143	0.615129	2.09724	0	0.0162853
GOMF_CATALYTIC_ACTIVITY_ACTING_ON_RNA	283	0.538192	2.09785	0	0.0168282
GOBP_TRANSLATIONAL_INITIATION	110	0.470398	2.10006	0.0020202	0.0172885
GOBP_INNER_MITOCHONDRIAL_MEMBRANE_ORGANIZATION	28	0.676101	2.10158	0	0.0174627
HP_ABNORMAL_CIRCULATING_AMINO_ACID_CONCENTRATION	107	0.593436	2.10274	0	0.0176748
GOMF_TRANSLATION_REGULATOR_ACTIVITY_NUCLEIC_ACID_BINDING	93	0.459732	2.10753	0	0.0172379
GOBP_RIBONUCLEOPROTEIN_COMPLEX_BIOGENESIS	346	0.563359	2.10795	0.00199601	0.0179274
GOCC_MICROBODY	119	0.560192	2.10796	0	0.0186744
GOMF_TRANSLATION_FACTOR_ACTIVITY_RNA_BINDING	74	0.474426	2.10827	0.00203666	0.0194863
GOBP_BRANCHED_CHAIN_AMINO_ACID_CATABOLIC_PROCESS	21	0.736766	2.1087	0	0.0203721
GOBP_RNA_MODIFICATION	126	0.573047	2.11809	0	0.0196687
HP_ABNORMAL_ACTIVITY_OF_MITOCHONDRIAL_RESPIRATORY_CHAIN	70	0.584149	2.12013	0	0.0205298
GOCC_SPLICEOSOMAL_COMPLEX	155	0.50493	2.12109	0	0.0215563
HP_ABNORMAL_CIRCULATING_PROTEINOGENIC_AMINO_ACID_DERIVATIVE_CONCENTRATION	41	0.623211	2.12127	0	0.0227538
GOBP_RESPIRATORY_ELECTRON_TRANSPORT_CHAIN	89	0.542062	2.13147	0.00215054	0.0228141
GOBP_AEROBIC_RESPIRATION	136	0.483726	2.13412	0	0.0238987
HP_INCREASED_CSF_LACTATE	62	0.584271	2.13539	0	0.0254082
GOBP_CELLULAR_RESPIRATION	174	0.47675	2.14882	0	0.0253273
GOCC_MITOCHONDRIAL_PROTEIN_CONTAINING_COMPLEX	220	0.564086	2.14918	0.00203252	0.026756
HP_ORGANIC_ACIDURIA	66	0.640132	2.15565	0	0.0269882
HP_ABNORMAL_URINE_PH	71	0.651986	2.16233	0	0.0273666
GOBP_MITOCHONDRIAL_RESPIRATORY_CHAIN_COMPLEX_ASSEMBLY	56	0.620024	2.16636	0.00206186	0.0281559
HP_ABNORMAL_CSF_METABOLITE_CONCENTRATION	88	0.569937	2.1773	0	0.0301264
HP_INCREASED_SERUM_LACTATE	144	0.573998	2.18369	0	0.0333534
GOCC_INTRINSIC_COMPONENT_OF_MITOCHONDRIAL_INNER_MEMBRANE	38	0.697647	2.19418	0	0.0319008
HP_LACTIC_ACIDOSIS	123	0.577999	2.20859	0	0.0328043
GOCC_ORGANELLE_INNER_MEMBRANE	416	0.498881	2.24177	0	0.030623
HP_ABNORMALITY_OF_ACID_BASE_HOMEOSTASIS	310	0.558836	2.25897	0	0.0343113
HP_ABNORMALITY_OF_THE_MITOCHONDRION	132	0.563421	2.28026	0	0.0420372
GOBP_MITOCHONDRIAL_TRANSMEMBRANE_TRANSPORT	68	0.629855	2.30516	0	0.0463824
GOCC_MITOCHONDRIAL_MATRIX	413	0.574839	2.34358	0	0.0699566

## Sheet: Table S8
Table S8: The activation states of biological pathways in different cuproptosis subtypes by KEGG GSVA enrichment analysis
id	logFC	AveExpr	t	P.Value	adj.P.Val	B
KEGG_CITRATE_CYCLE_TCA_CYCLE	-0.313969	-0.0102803	-13.5635	1.40367e-37	2.58275e-35	74.5277
KEGG_VALINE_LEUCINE_AND_ISOLEUCINE_DEGRADATION	-0.247142	-0.0140494	-12.7282	1.0795e-33	9.9314e-32	65.6909
KEGG_PYRUVATE_METABOLISM	-0.192376	-0.0146481	-12.2412	1.68688e-31	1.03462e-29	60.7043
KEGG_AMINOACYL_TRNA_BIOSYNTHESIS	-0.295366	-0.0150303	-11.915	4.62495e-30	2.12748e-28	57.4368
KEGG_PROPANOATE_METABOLISM	-0.216884	-0.013851	-11.5078	2.65607e-28	9.77434e-27	53.441
KEGG_GLYOXYLATE_AND_DICARBOXYLATE_METABOLISM	-0.261269	-0.0162103	-11.3889	8.50857e-28	2.6093e-26	52.2928
KEGG_PEROXISOME	-0.180847	-0.0106046	-11.1515	8.4937e-27	2.23263e-25	50.0241
KEGG_DILATED_CARDIOMYOPATHY	0.175029	0.00692338	11.0062	3.41402e-26	7.85225e-25	48.6527
KEGG_SELENOAMINO_ACID_METABOLISM	-0.162287	-0.00309121	-10.4294	7.52017e-24	1.53746e-22	43.337
KEGG_HYPERTROPHIC_CARDIOMYOPATHY_HCM	0.157751	0.00660498	9.98957	3.99004e-22	7.34168e-21	39.4267
KEGG_BASAL_TRANSCRIPTION_FACTORS	-0.173168	-0.00586216	-9.89058	9.5856e-22	1.60341e-20	38.5642
KEGG_GLYCOSYLPHOSPHATIDYLINOSITOL_GPI_ANCHOR_BIOSYNTHESIS	-0.183477	-0.0155576	-9.641	8.48407e-21	1.30089e-19	36.4189
KEGG_RNA_DEGRADATION	-0.191989	-0.0155799	-9.45667	4.13308e-20	5.8499e-19	34.8617
KEGG_NEUROACTIVE_LIGAND_RECEPTOR_INTERACTION	0.134872	0.00717654	9.41816	5.73626e-20	7.53908e-19	34.5394
KEGG_BUTANOATE_METABOLISM	-0.174475	-0.00607914	-9.30613	1.48018e-19	1.81568e-18	33.6076
KEGG_ECM_RECEPTOR_INTERACTION	0.190509	0.00680665	9.22514	2.92136e-19	3.35957e-18	32.9394
KEGG_UBIQUITIN_MEDIATED_PROTEOLYSIS	-0.132327	-0.0124846	-9.19679	3.70244e-19	4.00735e-18	32.7065
KEGG_CALCIUM_SIGNALING_PATHWAY	0.119813	0.0033455	9.01903	1.61436e-18	1.65023e-17	31.2598
KEGG_CYSTEINE_AND_METHIONINE_METABOLISM	-0.132496	-0.00829886	-8.987	2.09993e-18	2.03361e-17	31.0015
KEGG_N_GLYCAN_BIOSYNTHESIS	-0.161996	-0.00401199	-8.70383	2.07942e-17	1.91307e-16	28.7503
KEGG_HUNTINGTONS_DISEASE	-0.134856	-0.00769597	-8.69212	2.28351e-17	2.00079e-16	28.6584
KEGG_NUCLEOTIDE_EXCISION_REPAIR	-0.176702	-0.0138812	-8.64199	3.40463e-17	2.84751e-16	28.2664
KEGG_PYRIMIDINE_METABOLISM	-0.13652	-0.00676178	-8.48553	1.17058e-16	9.23417e-16	27.0548
KEGG_ARRHYTHMOGENIC_RIGHT_VENTRICULAR_CARDIOMYOPATHY_ARVC	0.136018	0.00604319	8.48189	1.20446e-16	9.23417e-16	27.0268
KEGG_CYTOKINE_CYTOKINE_RECEPTOR_INTERACTION	0.138498	0.00668843	8.47434	1.27774e-16	9.40417e-16	26.9688
KEGG_COMPLEMENT_AND_COAGULATION_CASCADES	0.147488	0.017428	8.34243	3.56516e-16	2.52304e-15	25.9626
KEGG_GLYCOSAMINOGLYCAN_BIOSYNTHESIS_CHONDROITIN_SULFATE	0.180723	-0.000985687	8.27275	6.09862e-16	4.15609e-15	25.4362
KEGG_SPLICEOSOME	-0.170642	-0.0135637	-8.12898	1.825e-15	1.19929e-14	24.362
KEGG_ALANINE_ASPARTATE_AND_GLUTAMATE_METABOLISM	-0.127576	-0.00467301	-8.105	2.18786e-15	1.38816e-14	24.1843
KEGG_ALZHEIMERS_DISEASE	-0.121566	-0.00171004	-8.01964	4.15738e-15	2.54986e-14	23.5555
KEGG_BETA_ALANINE_METABOLISM	-0.131528	-0.00337323	-7.97976	5.60074e-15	3.32431e-14	23.2636
KEGG_LYSINE_DEGRADATION	-0.133825	-0.0125781	-7.96532	6.23679e-15	3.58615e-14	23.1583
KEGG_ONE_CARBON_POOL_BY_FOLATE	-0.17995	-0.0049436	-7.93537	7.79253e-15	4.34493e-14	22.9402
KEGG_MISMATCH_REPAIR	-0.196088	-0.0131242	-7.75753	2.88295e-14	1.51561e-13	21.6597
KEGG_P53_SIGNALING_PATHWAY	-0.110947	-0.00352424	-7.72438	3.6691e-14	1.87532e-13	21.4237
KEGG_PARKINSONS_DISEASE	-0.164231	-0.00629687	-7.71394	3.95797e-14	1.96829e-13	21.3496
KEGG_ARGININE_AND_PROLINE_METABOLISM	-0.113657	-0.00332996	-7.66704	5.55729e-14	2.6909e-13	21.0176
KEGG_FATTY_ACID_METABOLISM	-0.142076	-0.000953051	-7.5368	1.41346e-13	6.64212e-13	20.1047
KEGG_RNA_POLYMERASE	-0.164959	-0.0138453	-7.53381	1.44394e-13	6.64212e-13	20.0838
KEGG_CELL_ADHESION_MOLECULES_CAMS	0.146351	0.0112377	7.41029	3.45647e-13	1.54735e-12	19.2307
KEGG_CELL_CYCLE	-0.14625	-0.00726302	-7.40578	3.56744e-13	1.54735e-12	19.1998
KEGG_BASAL_CELL_CARCINOMA	0.113936	0.0055465	7.33927	5.67858e-13	2.37468e-12	18.7456
KEGG_VASCULAR_SMOOTH_MUSCLE_CONTRACTION	0.102413	6.83447e-05	7.32511	6.26605e-13	2.54664e-12	18.6495
KEGG_OXIDATIVE_PHOSPHORYLATION	-0.154101	-0.00473941	-7.32282	6.3666e-13	2.54664e-12	18.6339
KEGG_TERPENOID_BACKBONE_BIOSYNTHESIS	-0.185134	-0.0179369	-7.30397	7.25674e-13	2.78175e-12	18.5061
KEGG_PROTEIN_EXPORT	-0.175956	-0.00817013	-7.21836	1.31017e-12	4.91983e-12	17.9292
KEGG_NON_HOMOLOGOUS_END_JOINING	-0.155509	-0.00787171	-7.14675	2.13802e-12	7.86792e-12	17.4512
KEGG_GLYCOSPHINGOLIPID_BIOSYNTHESIS_GANGLIO_SERIES	0.146143	0.00613373	6.93223	9.04644e-12	3.20105e-11	16.0442
KEGG_HEMATOPOIETIC_CELL_LINEAGE	0.149315	0.0101829	6.87902	1.28648e-11	4.46626e-11	15.7009
KEGG_DNA_REPLICATION	-0.192484	-0.000575438	-6.85288	1.52811e-11	5.20688e-11	15.5332
KEGG_HOMOLOGOUS_RECOMBINATION	-0.155535	-0.00827435	-6.49642	1.5119e-10	4.79636e-10	13.3021
KEGG_PENTOSE_PHOSPHATE_PATHWAY	-0.134345	-0.00104385	-6.45655	1.94117e-10	6.05382e-10	13.0591
KEGG_FOCAL_ADHESION	0.106909	0.00241813	6.37276	3.26801e-10	1.00219e-09	12.5529
KEGG_BASE_EXCISION_REPAIR	-0.142165	-0.00585998	-6.34392	3.90444e-10	1.17773e-09	12.38
KEGG_PROTEASOME	-0.165979	-0.0031996	-6.18639	1.01955e-09	3.02576e-09	11.4481
KEGG_FOLATE_BIOSYNTHESIS	-0.145829	8.62951e-06	-6.1052	1.65871e-09	4.8445e-09	10.9761
KEGG_RIBOFLAVIN_METABOLISM	-0.101755	-0.00415779	-5.84219	7.72543e-09	2.12161e-08	9.48572
KEGG_ASTHMA	0.15969	0.015215	5.79423	1.0163e-08	2.74999e-08	9.22041
KEGG_GLYCOSPHINGOLIPID_BIOSYNTHESIS_GLOBO_SERIES	0.103841	0.00315977	5.24205	2.07525e-07	5.09127e-07	6.31049
KEGG_RIBOSOME	-0.148167	-0.00655949	-4.98104	7.88234e-07	1.83589e-06	5.02899
KEGG_AUTOIMMUNE_THYROID_DISEASE	0.121429	0.00950433	4.97355	8.18306e-07	1.8821e-06	4.9931
KEGG_SYSTEMIC_LUPUS_ERYTHEMATOSUS	0.111016	0.0120399	4.63466	4.2267e-06	9.04317e-06	3.42308
KEGG_INTESTINAL_IMMUNE_NETWORK_FOR_IGA_PRODUCTION	0.10728	0.00576185	4.01461	6.56279e-05	0.00012322	0.822284
KEGG_ALLOGRAFT_REJECTION	0.108189	-0.00051813	3.50958	0.000476048	0.000826347	-1.03183

## Sheet: Table S9
Table S9: GSEA for genes in different melocular subtypes in C2 collection, the KEGG gene sets database
subtype A							subtype B
NAME	SIZE	ES	NES	NOM p-val	FDR q-val		NAME	SIZE	ES	NES	NOM p-val	FDR q-val
KEGG_GLUTATHIONE_METABOLISM	48	0.480109	1.51132	0.0336634	0.141335		none
KEGG_ALZHEIMERS_DISEASE	136	0.347775	1.54459	0.0176817	0.119897
KEGG_ALANINE_ASPARTATE_AND_GLUTAMATE_METABOLISM	30	0.539365	1.57173	0.0224719	0.106649
KEGG_SELENOAMINO_ACID_METABOLISM	24	0.537978	1.57507	0.0155945	0.10649
KEGG_LYSINE_DEGRADATION	39	0.487112	1.57591	0.0325866	0.109251
KEGG_FATTY_ACID_METABOLISM	40	0.531546	1.58439	0.0418327	0.105498
KEGG_ONE_CARBON_POOL_BY_FOLATE	17	0.60986	1.59819	0.0337302	0.0991134
KEGG_SPHINGOLIPID_METABOLISM	32	0.556275	1.59997	0.0213178	0.100921
KEGG_PENTOSE_PHOSPHATE_PATHWAY	26	0.549686	1.63904	0.0295858	0.0793245
KEGG_RNA_POLYMERASE	26	0.548258	1.65348	0.0273438	0.0735261
KEGG_ARGININE_AND_PROLINE_METABOLISM	50	0.535353	1.65945	0.00589391	0.0728423
KEGG_PROTEIN_EXPORT	21	0.527485	1.66275	0.0476191	0.0734293
KEGG_CELL_CYCLE	114	0.536554	1.67143	0.025641	0.0712107
KEGG_P53_SIGNALING_PATHWAY	64	0.535485	1.688	0.00779727	0.0637346
KEGG_DNA_REPLICATION	35	0.679093	1.69056	0.022541	0.0654052
KEGG_PARKINSONS_DISEASE	89	0.413533	1.69479	0.0313725	0.0668433
KEGG_BASE_EXCISION_REPAIR	32	0.564655	1.6984	0.0374016	0.0678868
KEGG_BASAL_TRANSCRIPTION_FACTORS	35	0.504672	1.71898	0.0159046	0.058437
KEGG_N_GLYCAN_BIOSYNTHESIS	44	0.526197	1.75475	0.00581395	0.0460835
KEGG_NUCLEOTIDE_EXCISION_REPAIR	43	0.542485	1.77438	0.026465	0.0417605
KEGG_GLYCOSYLPHOSPHATIDYLINOSITOL_GPI_ANCHOR_BIOSYNTHESIS	25	0.618368	1.77873	0.00576923	0.0426255
KEGG_MISMATCH_REPAIR	22	0.687841	1.7798	0.00978474	0.0452021
KEGG_AMINOACYL_TRNA_BIOSYNTHESIS	22	0.693275	1.79983	0.00198807	0.0398269
KEGG_PYRIMIDINE_METABOLISM	90	0.503951	1.81575	0.00398406	0.0372888
KEGG_OXIDATIVE_PHOSPHORYLATION	93	0.44409	1.86276	0.0211132	0.0262884
KEGG_PYRUVATE_METABOLISM	39	0.57983	1.88951	0	0.0212204
KEGG_PROPANOATE_METABOLISM	31	0.622906	1.88981	0.00203252	0.0233424
KEGG_BUTANOATE_METABOLISM	34	0.639638	1.8988	0	0.0250082
KEGG_RNA_DEGRADATION	53	0.542157	1.89945	0.00753296	0.0277714
KEGG_GLYOXYLATE_AND_DICARBOXYLATE_METABOLISM	15	0.712215	1.90144	0.0019084	0.0310848
KEGG_UBIQUITIN_MEDIATED_PROTEOLYSIS	126	0.480282	1.91112	0	0.0330675
KEGG_HUNTINGTONS_DISEASE	148	0.399143	1.9147	0.00196078	0.0382125
KEGG_SPLICEOSOME	103	0.491525	1.91906	0.00992064	0.0462636
KEGG_CITRATE_CYCLE_TCA_CYCLE	30	0.67169	1.98171	0.00197628	0.0356451
KEGG_PEROXISOME	72	0.591642	1.99176	0	0.0498963
KEGG_VALINE_LEUCINE_AND_ISOLEUCINE_DEGRADATION	43	0.663387	2.03128	0	0.0839824

## Sheet: Table S10
Table S10: Relative Fractions of tumor-infiltrating immune cells of GC patients by CIBERSORT algorithm
id	Activated.B.cell	Activated.CD4.T.cell	Activated.CD8.T.cell	Activated.dendritic.cell	CD56bright.natural.killer.cell	CD56dim.natural.killer.cell	Eosinophil	Gamma.delta.T.cell	Immature.B.cell	Immature.dendritic.cell	MDSC	Macrophage	Mast.cell	Monocyte	Natural.killer.T.cell	Natural.killer.cell	Neutrophil	Plasmacytoid.dendritic.cell	Regulatory.T.cell	T.follicular.helper.cell	Type.1.T.helper.cell	Type.17.T.helper.cell	Type.2.T.helper.cell
TCGA_TCGA-BR-A4J4	0.219792	0.623582	0.703773	0.625559	0.661133	0.777297	0.230132	0.68028	0.429983	0.716644	0.753938	0.446259	0.373868	0.777341	0.525477	0.68534	0.209613	0.75093	0.615327	0.557499	0.596682	0.43719	0.51187
TCGA_TCGA-RD-A7C1	0.267475	0.777702	0.830686	0.677534	0.642323	0.786046	0.307714	0.702103	0.471038	0.744299	0.858646	0.546284	0.578214	0.803619	0.559595	0.666153	0.392086	0.772839	0.656717	0.606145	0.601887	0.445238	0.560219
TCGA_TCGA-BR-6852	0.45189	0.739251	0.898804	0.692597	0.674018	0.84574	0.272332	0.721027	0.556799	0.728051	0.914028	0.524651	0.507223	0.825544	0.618488	0.741392	0.247628	0.762186	0.700942	0.618042	0.668196	0.45611	0.547685
TCGA_TCGA-BR-7851	0.350019	0.69004	0.707831	0.604112	0.631555	0.858756	0.305545	0.713123	0.477244	0.681283	0.765555	0.485027	0.466401	0.800368	0.551501	0.683537	0.229986	0.760649	0.655297	0.538345	0.589318	0.379259	0.501618
TCGA_TCGA-BR-8487	0.248272	0.654858	0.719442	0.643708	0.652533	0.866198	0.241469	0.667016	0.416324	0.70902	0.754884	0.49636	0.376121	0.777343	0.552522	0.651237	0.128243	0.742926	0.577242	0.527037	0.585442	0.456867	0.498011
TCGA_TCGA-BR-6564	0.36679	0.450023	0.738216	0.598824	0.646126	0.790557	0.290891	0.644612	0.472035	0.690434	0.783175	0.531454	0.538554	0.783699	0.54008	0.719664	0.140545	0.751586	0.589058	0.554388	0.616455	0.415733	0.491379
TCGA_TCGA-D7-6526	0.100754	0.579117	0.539202	0.570526	0.633823	0.824804	0.283719	0.63146	0.315707	0.679312	0.685678	0.441566	0.438053	0.801325	0.521263	0.617261	0.387131	0.764992	0.500933	0.50862	0.525123	0.355159	0.54424
TCGA_TCGA-CD-8530	0.276	0.574918	0.667012	0.627334	0.699873	0.828733	0.36633	0.696574	0.408408	0.730717	0.71476	0.538829	0.581881	0.771236	0.576869	0.708293	0.153686	0.780831	0.599211	0.563035	0.576022	0.397459	0.548631
TCGA_TCGA-FP-7735	0.430022	0.626787	0.741788	0.633772	0.639447	0.808293	0.307381	0.65036	0.433342	0.705351	0.802859	0.538863	0.475338	0.890295	0.600033	0.618122	0.183373	0.779282	0.580952	0.543117	0.582544	0.404135	0.515414
TCGA_TCGA-MX-A5UJ	0.346077	0.599751	0.653298	0.624901	0.607593	0.816529	0.279816	0.692741	0.394965	0.698264	0.747147	0.485036	0.494717	0.779711	0.523211	0.660937	0.182357	0.75863	0.570506	0.533846	0.570606	0.389393	0.526608
TCGA_TCGA-BR-4367	0.327477	0.69576	0.763729	0.701855	0.700179	0.793128	0.322168	0.735952	0.527919	0.781283	0.872052	0.587628	0.617307	0.797813	0.583981	0.715549	0.208588	0.784364	0.767247	0.630035	0.603593	0.452824	0.590395
TCGA_TCGA-D7-5578	0.453062	0.633974	0.742982	0.624084	0.662388	0.839509	0.329923	0.699017	0.472237	0.706246	0.798607	0.559246	0.541875	0.810628	0.559936	0.668037	0.328112	0.748562	0.624567	0.579821	0.603103	0.41033	0.511036
TCGA_TCGA-VQ-A8PX	0.269018	0.677958	0.677195	0.644254	0.629848	0.799955	0.304115	0.586568	0.410623	0.689523	0.675818	0.410308	0.383563	0.791873	0.442994	0.610928	0.310046	0.75307	0.501514	0.468833	0.547503	0.469342	0.564005
TCGA_TCGA-BR-8295	0.251153	0.554061	0.507572	0.48858	0.524059	0.809522	0.2968	0.619723	0.151002	0.707248	0.454188	0.367095	0.336807	0.733671	0.468833	0.577844	0	0.70218	0.355674	0.490457	0.4545	0.311187	0.467145
TCGA_TCGA-D7-8579	0.360628	0.525258	0.636664	0.658428	0.671925	0.800677	0.331776	0.681371	0.454113	0.734478	0.786853	0.558097	0.666172	0.794663	0.527398	0.680026	0.358977	0.810458	0.682291	0.57636	0.601902	0.410092	0.507877
TCGA_TCGA-HU-A4G8	0.468546	0.74851	0.751024	0.62105	0.615717	0.796476	0.322142	0.662467	0.53898	0.699556	0.721294	0.480982	0.401299	0.794322	0.518896	0.675191	0.151371	0.748383	0.593724	0.512686	0.573419	0.42498	0.547236
TCGA_TCGA-3M-AB46	0.0713787	0.647909	0.561752	0.554197	0.595767	0.821269	0.295952	0.599306	0.295389	0.703646	0.597182	0.482075	0.357367	0.727833	0.535483	0.683771	0.239815	0.746511	0.463205	0.495757	0.510431	0.416737	0.591151
TCGA_TCGA-D7-8572	0.28515	0.648646	0.68441	0.652823	0.650909	0.732261	0.317083	0.736293	0.443721	0.745446	0.795689	0.546059	0.503849	0.788291	0.553355	0.690435	0.265014	0.78994	0.732126	0.587208	0.558954	0.337849	0.509336
TCGA_TCGA-VQ-A923	0.512739	0.764465	0.877279	0.685885	0.650667	0.813935	0.353316	0.656231	0.576478	0.683401	0.840817	0.503392	0.507763	0.78682	0.502355	0.689933	0.278571	0.745596	0.631057	0.582468	0.636669	0.417602	0.612133
TCGA_TCGA-BR-6710	0.332838	0.455313	0.641543	0.597433	0.681508	0.784594	0.362216	0.596862	0.355695	0.673671	0.654187	0.424607	0.500999	0.80004	0.446975	0.647189	0.157486	0.743678	0.430212	0.511319	0.55069	0.410608	0.457084
TCGA_TCGA-BR-6802	0.410256	0.716564	0.849652	0.693237	0.667132	0.86729	0.320314	0.648787	0.525088	0.723306	0.8123	0.519509	0.463928	0.823025	0.564888	0.711218	0.299535	0.767325	0.59381	0.546181	0.629934	0.487264	0.563643
TCGA_TCGA-VQ-A91N	0.251991	0.642298	0.645032	0.55966	0.649818	0.824283	0.318411	0.629052	0.376502	0.680041	0.572459	0.382153	0.453855	0.808522	0.461974	0.578023	0.21683	0.722134	0.456478	0.487662	0.526068	0.414985	0.615952
TCGA_TCGA-D7-8573	0.268911	0.647502	0.647912	0.577956	0.611378	0.839325	0.231726	0.6538	0.375144	0.708058	0.681909	0.418167	0.377576	0.777109	0.476886	0.625264	0.240016	0.711462	0.545416	0.503781	0.516459	0.349114	0.579683
TCGA_TCGA-VQ-A91E	0.422898	0.710524	0.76279	0.632609	0.649466	0.845234	0.275196	0.641328	0.473263	0.693355	0.736978	0.428491	0.405081	0.790198	0.499285	0.615839	0.238425	0.737447	0.545738	0.49898	0.556168	0.41606	0.572686
TCGA_TCGA-HF-A5NB	0.104096	0.693521	0.667603	0.59892	0.601529	0.824171	0.2742	0.638705	0.364364	0.675418	0.672463	0.404202	0.369739	0.783873	0.515947	0.641812	0.160918	0.675386	0.524213	0.495343	0.558663	0.441325	0.494918
TCGA_TCGA-HU-A4GC	0.21907	0.602844	0.695467	0.605253	0.606811	0.77123	0.250429	0.688473	0.352636	0.672722	0.635723	0.477848	0.490557	0.804014	0.514649	0.617518	0.226114	0.730961	0.484946	0.495301	0.540716	0.420471	0.522819
TCGA_TCGA-VQ-A8PP	0.305712	0.66985	0.708472	0.597459	0.652479	0.802814	0.302059	0.632148	0.453218	0.732841	0.720436	0.43977	0.423896	0.806264	0.524011	0.699174	0.0540296	0.750738	0.595963	0.511193	0.591138	0.390447	0.568071
TCGA_TCGA-MX-A5UG	0.705561	0.63996	0.77902	0.64686	0.667009	0.778699	0.396891	0.664995	0.687971	0.733728	0.890674	0.558809	0.622821	0.818485	0.581467	0.724558	0.292859	0.793	0.681367	0.619224	0.663551	0.394204	0.561698
TCGA_TCGA-CG-5732	0.592803	0.659978	0.774818	0.699264	0.671118	0.834087	0.346662	0.692167	0.578028	0.679026	0.819737	0.528143	0.483163	0.869935	0.528428	0.638384	0.411303	0.77525	0.598244	0.564174	0.590906	0.481152	0.440879
TCGA_TCGA-CG-5719	0.297938	0.54361	0.678284	0.608559	0.667095	0.831685	0.291432	0.682091	0.452961	0.721012	0.844627	0.583919	0.546385	0.798572	0.594224	0.707506	0.306656	0.802087	0.669228	0.56059	0.628959	0.450163	0.518817
TCGA_TCGA-CD-8532	0.458033	0.699411	0.841194	0.665656	0.687992	0.83894	0.328388	0.654253	0.560379	0.710088	0.821099	0.545548	0.552065	0.811647	0.537891	0.634046	0.208354	0.758234	0.622017	0.582118	0.623597	0.513303	0.506976
TCGA_TCGA-HU-A4GT	0.149142	0.689146	0.649298	0.608102	0.621641	0.82022	0.283594	0.678294	0.350888	0.70556	0.652221	0.422907	0.350803	0.787611	0.48319	0.622918	0.397969	0.722049	0.503958	0.493758	0.535289	0.427179	0.553994
TCGA_TCGA-BR-4280	0.250946	0.690184	0.767509	0.605436	0.617081	0.812885	0.387891	0.659836	0.466217	0.649172	0.74973	0.469962	0.403833	0.799662	0.490967	0.662719	0.259935	0.743893	0.60327	0.534797	0.553328	0.460557	0.550755
TCGA_TCGA-VQ-A8PE	0.397425	0.694478	0.685617	0.575456	0.617591	0.818414	0.29891	0.677272	0.441319	0.710978	0.737256	0.433826	0.438179	0.781471	0.5265	0.640461	0.250293	0.762001	0.592832	0.552882	0.5532	0.362056	0.491376
TCGA_TCGA-CG-4469	0.135931	0.695308	0.642418	0.682287	0.640751	0.809197	0.25957	0.730559	0.430711	0.727377	0.776311	0.535138	0.489724	0.776776	0.537049	0.650197	0.375865	0.801747	0.700636	0.578102	0.577396	0.450335	0.552202
TCGA_TCGA-D7-6815	0.2228	0.511349	0.561869	0.583976	0.639372	0.816922	0.263938	0.65551	0.369689	0.686155	0.644914	0.477628	0.417724	0.824671	0.504202	0.657468	0.183591	0.749252	0.576358	0.540969	0.547385	0.446935	0.505069
TCGA_TCGA-F1-6874	0.168966	0.710241	0.720524	0.638168	0.603779	0.883324	0.333429	0.694859	0.449759	0.719343	0.823821	0.531795	0.515881	0.816673	0.572792	0.688592	0.378895	0.810351	0.675542	0.575068	0.610037	0.456597	0.538995
TCGA_TCGA-HU-8244	0.0841898	0.582352	0.571386	0.578336	0.683298	0.782991	0.247998	0.633977	0.257662	0.675712	0.619626	0.410976	0.335928	0.773266	0.402909	0.510815	0.278166	0.740987	0.413487	0.473187	0.493139	0.404189	0.545497
TCGA_TCGA-BR-4366	0.106306	0.613437	0.565874	0.644345	0.645219	0.792613	0.286437	0.704809	0.386797	0.767381	0.717331	0.509784	0.456383	0.758466	0.512845	0.669444	0.244221	0.742536	0.645065	0.551859	0.572961	0.396932	0.526401
TCGA_TCGA-D7-6519	0.168216	0.54034	0.711373	0.610705	0.658133	0.871996	0.276709	0.6379	0.348996	0.753679	0.674351	0.506651	0.503023	0.798485	0.519397	0.655596	0.120915	0.726703	0.522441	0.526027	0.551942	0.428364	0.537874
TCGA_TCGA-F1-A72C	0.415882	0.713658	0.741233	0.649347	0.673198	0.848973	0.344961	0.678827	0.413303	0.716235	0.777441	0.493467	0.500918	0.790295	0.569407	0.683998	0.214732	0.75894	0.603346	0.548804	0.583146	0.456428	0.623892
TCGA_TCGA-BR-8690	0.32999	0.724216	0.863492	0.662386	0.655794	0.809847	0.292083	0.718041	0.487631	0.75244	0.871979	0.541678	0.497697	0.774492	0.595504	0.717724	0.247779	0.768302	0.658691	0.605128	0.607037	0.356369	0.490693
TCGA_TCGA-CD-5803	0.598232	0.709099	0.895472	0.670735	0.642659	0.79845	0.313636	0.70705	0.628357	0.723812	0.926022	0.562701	0.607585	0.817283	0.612289	0.732988	0.129041	0.768756	0.755493	0.613455	0.675878	0.471212	0.562634
TCGA_TCGA-CD-8528	0.123731	0.644324	0.606319	0.645363	0.667746	0.834139	0.296129	0.670632	0.40375	0.725818	0.714085	0.500638	0.557525	0.79678	0.532181	0.651661	0.210636	0.757347	0.582522	0.540713	0.551952	0.408058	0.539411
TCGA_TCGA-BR-8365	0.407988	0.53229	0.698856	0.610005	0.625348	0.77188	0.370509	0.613471	0.504315	0.728239	0.720306	0.511179	0.613332	0.767566	0.519285	0.70426	0.1218	0.792614	0.592135	0.557363	0.613884	0.389499	0.533052
TCGA_TCGA-RD-A7BS	0.483527	0.68641	0.733019	0.645787	0.75482	0.847606	0.309938	0.665297	0.510284	0.762932	0.773426	0.525169	0.606585	0.769143	0.593635	0.668903	0.45046	0.788216	0.565702	0.549092	0.596474	0.445206	0.571783
TCGA_TCGA-VQ-A8PB	0.211301	0.747679	0.700728	0.635408	0.57752	0.777338	0.289763	0.694605	0.398043	0.732185	0.671259	0.435264	0.467264	0.783681	0.525538	0.679386	0.205627	0.746894	0.556873	0.492322	0.549111	0.387721	0.59188
TCGA_TCGA-VQ-A91A	0.199987	0.639187	0.548986	0.659494	0.639196	0.852931	0.315518	0.716888	0.387529	0.744568	0.802837	0.576687	0.528863	0.754251	0.572722	0.708178	0.330054	0.834908	0.755896	0.577636	0.594262	0.355484	0.538389
TCGA_TCGA-CG-4460	0.245261	0.649517	0.638947	0.608275	0.738225	0.822628	0.194084	0.684119	0.368513	0.744468	0.754509	0.448769	0.472192	0.746132	0.515502	0.651554	0.124982	0.738859	0.608187	0.493751	0.484693	0.370037	0.596241
TCGA_TCGA-BR-A4CR	0.125323	0.558508	0.498863	0.53004	0.625902	0.807818	0.354682	0.600817	0.209256	0.724785	0.519174	0.358617	0.342044	0.750294	0.390151	0.651207	0.172717	0.722568	0.490595	0.484842	0.43164	0.288664	0.534711
TCGA_TCGA-HU-A4H3	0.197365	0.6953	0.762473	0.628032	0.629597	0.864683	0.359602	0.686152	0.390494	0.694837	0.659266	0.460074	0.512929	0.782388	0.531535	0.689207	0.169516	0.730455	0.544837	0.532486	0.580117	0.444223	0.529556
TCGA_TCGA-VQ-A94P	0.33535	0.5044	0.7036	0.585903	0.613424	0.720992	0.396415	0.656081	0.441055	0.72966	0.808123	0.519343	0.651135	0.765973	0.57587	0.713923	0.151807	0.788755	0.656311	0.553998	0.618569	0.323426	0.558417
TCGA_TCGA-VQ-A8E3	0.273621	0.747995	0.80835	0.639783	0.631789	0.794716	0.239221	0.635929	0.462854	0.687267	0.708873	0.452632	0.357328	0.780234	0.550059	0.696374	0.162044	0.688582	0.51314	0.505336	0.588194	0.415448	0.571201
TCGA_TCGA-BR-8380	0.343817	0.471092	0.579235	0.542274	0.578749	0.745727	0.353361	0.647464	0.416435	0.643137	0.693571	0.467899	0.543658	0.775356	0.503612	0.687526	0.136643	0.771028	0.574845	0.554643	0.554639	0.325908	0.497217
TCGA_TCGA-D7-6520	0.17118	0.511079	0.570623	0.592163	0.656362	0.819785	0.165898	0.653955	0.388778	0.769604	0.693916	0.470831	0.481105	0.846274	0.512168	0.68188	0.182113	0.732868	0.559307	0.570683	0.546477	0.473306	0.445313
TCGA_TCGA-BR-6801	0.0636381	0.45317	0.556514	0.555766	0.624169	0.840949	0.29388	0.661734	0.280867	0.700478	0.680718	0.429675	0.36163	0.829637	0.505513	0.68156	0.164035	0.764978	0.562697	0.530079	0.554822	0.43248	0.414642
TCGA_TCGA-R5-A7O7	0.273522	0.71449	0.691663	0.625922	0.679439	0.875469	0.250834	0.669088	0.323143	0.72322	0.738373	0.434185	0.49533	0.800686	0.553811	0.63475	0.200308	0.758008	0.53427	0.555585	0.575443	0.398334	0.556022
TCGA_TCGA-HU-A4H5	0.215322	0.623864	0.647905	0.630431	0.631004	0.822461	0.192819	0.676516	0.332607	0.693399	0.649346	0.415441	0.371627	0.770754	0.468412	0.65302	0.155472	0.750336	0.488216	0.506925	0.519129	0.408423	0.494555
TCGA_TCGA-CD-5804	0.230293	0.596213	0.711975	0.672919	0.64227	0.857103	0.246039	0.672992	0.424072	0.749004	0.855669	0.548251	0.491823	0.855448	0.592944	0.733118	0.358729	0.790958	0.608487	0.579718	0.591934	0.444314	0.480471
TCGA_TCGA-CD-8526	0.380287	0.6411	0.696445	0.549237	0.65391	0.815873	0.242066	0.654601	0.381841	0.710606	0.684083	0.497031	0.476208	0.765943	0.503414	0.632878	0.0925987	0.723851	0.568811	0.578696	0.555331	0.344931	0.550192
TCGA_TCGA-IN-8663	0.099045	0.579879	0.537446	0.595506	0.716702	0.809374	0.250549	0.676752	0.320306	0.725409	0.575374	0.413094	0.328016	0.749074	0.474513	0.66201	0.163145	0.744514	0.561706	0.541761	0.539539	0.477899	0.517504
TCGA_TCGA-VQ-A8PM	0.576255	0.664462	0.734612	0.632944	0.62696	0.855171	0.363515	0.634503	0.558786	0.701406	0.775728	0.502243	0.489696	0.846542	0.526499	0.681179	0.212919	0.789635	0.599201	0.557369	0.608852	0.431591	0.561924
TCGA_TCGA-BR-7197	0.168446	0.522755	0.472404	0.522094	0.67913	0.82384	0.273253	0.592102	0.233678	0.739641	0.478687	0.424559	0.28706	0.8025	0.477075	0.621583	0.102564	0.764603	0.418161	0.520224	0.526956	0.349985	0.440361
TCGA_TCGA-BR-8381	0.576474	0.758507	0.873465	0.677746	0.654351	0.788728	0.297063	0.699642	0.618222	0.725813	0.904709	0.545508	0.543136	0.783769	0.560149	0.735585	0.135121	0.754831	0.650072	0.612035	0.656422	0.393484	0.595494
TCGA_TCGA-SW-A7EA	0.138684	0.684596	0.805554	0.656756	0.652171	0.819708	0.173925	0.64441	0.397112	0.722404	0.681421	0.470238	0.462279	0.78828	0.54834	0.727874	0.230849	0.72972	0.55224	0.507656	0.57596	0.495507	0.567982
TCGA_TCGA-BR-8676	0.230526	0.746289	0.834553	0.624066	0.670749	0.768385	0.236221	0.730019	0.502831	0.743581	0.790282	0.504829	0.442738	0.788469	0.518034	0.651587	0.297064	0.710457	0.590911	0.533187	0.561143	0.433811	0.590012
TCGA_TCGA-BR-7723	0.339332	0.667599	0.71186	0.560542	0.638064	0.746893	0.289621	0.681037	0.445624	0.684484	0.759223	0.475664	0.469783	0.790245	0.551962	0.633182	0.0752167	0.749071	0.685982	0.583973	0.53043	0.28883	0.510812
TCGA_TCGA-HF-7134	0.22812	0.661903	0.593634	0.641436	0.6261	0.807829	0.396344	0.661417	0.39403	0.712129	0.707742	0.46901	0.511805	0.78947	0.526911	0.674332	0.291479	0.753486	0.594236	0.541089	0.543768	0.458635	0.588686
TCGA_TCGA-R5-A7ZE	0.019795	0.523626	0.504751	0.530627	0.728094	0.854255	0.19192	0.660096	0.139356	0.753707	0.555548	0.354135	0.409437	0.758509	0.478947	0.579503	0.383262	0.799221	0.480296	0.531168	0.513816	0.38522	0.527178
TCGA_TCGA-RD-A7BW	0.330213	0.61222	0.851995	0.668592	0.633714	0.73598	0.361486	0.667486	0.504184	0.738224	0.865613	0.56876	0.584906	0.787968	0.579061	0.750835	0.120247	0.78371	0.666317	0.615137	0.663648	0.348585	0.594192
TCGA_TCGA-BR-4357	0.350722	0.743918	0.774829	0.700388	0.630865	0.825102	0.289167	0.70412	0.522375	0.771065	0.925527	0.564415	0.560184	0.79867	0.58891	0.673931	0.278745	0.838901	0.753591	0.605474	0.614707	0.407904	0.56646
TCGA_TCGA-BR-8683	0.221209	0.591145	0.637109	0.596296	0.674751	0.818282	0.263584	0.655154	0.404465	0.717148	0.642925	0.457988	0.496773	0.770079	0.546749	0.700667	0.282658	0.770641	0.636734	0.574311	0.566353	0.422142	0.513908
TCGA_TCGA-BR-6707	0.375698	0.714243	0.907029	0.667362	0.670766	0.79952	0.28626	0.695461	0.487736	0.692549	0.848274	0.504815	0.446643	0.794245	0.543828	0.679332	0.170707	0.725677	0.614319	0.575007	0.599762	0.433442	0.558209
TCGA_TCGA-MX-A663	0.219906	0.55052	0.608913	0.554604	0.609672	0.785134	0.368594	0.690658	0.309281	0.695248	0.667622	0.47509	0.60547	0.831849	0.552525	0.680829	0.151357	0.758197	0.581564	0.561061	0.564115	0.303385	0.503184
TCGA_TCGA-VQ-A94U	0.158755	0.508177	0.523155	0.543822	0.63303	0.821328	0.274778	0.64162	0.262201	0.664221	0.625977	0.391964	0.401569	0.757282	0.501386	0.647038	0.188814	0.744081	0.460885	0.49451	0.544451	0.377669	0.529808
TCGA_TCGA-D7-A6EX	0.211586	0.526826	0.616748	0.512445	0.66385	0.782942	0.252645	0.65345	0.326501	0.591201	0.525806	0.347714	0.447487	0.778815	0.442605	0.64424	0.0196044	0.70704	0.469372	0.46729	0.497897	0.44067	0.550678
TCGA_TCGA-BR-8081	0.538675	0.768053	0.830397	0.664955	0.665009	0.812042	0.355247	0.740466	0.619975	0.7124	0.913627	0.579592	0.548328	0.819951	0.593076	0.719668	0.25354	0.781948	0.751277	0.642423	0.658054	0.408197	0.531761
TCGA_TCGA-BR-8372	0.31013	0.771896	0.837309	0.67932	0.650188	0.741625	0.354912	0.709771	0.532842	0.686512	0.810352	0.561351	0.459271	0.815584	0.570219	0.676235	0.187059	0.735188	0.649671	0.571545	0.602686	0.423492	0.583263
TCGA_TCGA-CD-A489	0.416945	0.538569	0.715121	0.640785	0.665544	0.731907	0.253347	0.661639	0.472617	0.726219	0.74099	0.513678	0.512667	0.772066	0.546346	0.71008	0.137247	0.759607	0.577406	0.549906	0.602697	0.396906	0.554669
TCGA_TCGA-BR-8589	0.299475	0.779862	0.884847	0.710691	0.658452	0.812656	0.338908	0.720996	0.51445	0.723837	0.86414	0.53457	0.452884	0.799206	0.54214	0.690909	0.202615	0.755866	0.734154	0.589971	0.610989	0.419666	0.616045
TCGA_TCGA-VQ-A91V	0.180001	0.556734	0.556107	0.576773	0.694858	0.834366	0.269511	0.621575	0.323307	0.656178	0.623016	0.385609	0.400105	0.78306	0.465858	0.59735	0.259784	0.753873	0.430093	0.476164	0.507038	0.420185	0.513944
TCGA_TCGA-BR-A44T	0.936351	0.684637	0.89439	0.711714	0.615263	0.745805	0.348056	0.629746	0.895592	0.67278	0.826416	0.534408	0.536841	0.818667	0.587624	0.692196	0.0706405	0.762237	0.638397	0.614679	0.670321	0.362994	0.499275
TCGA_TCGA-CD-A48C	0.192985	0.684813	0.669851	0.634395	0.709529	0.828775	0.35681	0.716634	0.361431	0.77455	0.700669	0.513159	0.491388	0.775313	0.562984	0.675022	0.034841	0.754551	0.588946	0.560058	0.546183	0.45608	0.577665
TCGA_TCGA-CD-5801	0.366398	0.733978	0.93834	0.669742	0.703157	0.792625	0.265319	0.670763	0.530742	0.703178	0.862996	0.555938	0.443545	0.81725	0.539165	0.680504	0.0931512	0.733369	0.61891	0.611336	0.634144	0.46898	0.504612
TCGA_TCGA-BR-8680	0.150085	0.577502	0.588512	0.539967	0.605978	0.800975	0.297341	0.637622	0.209762	0.635287	0.517804	0.362113	0.39663	0.766654	0.464005	0.602203	0.106219	0.677591	0.458125	0.448258	0.488575	0.403076	0.474778
TCGA_TCGA-BR-8361	0.212656	0.727343	0.789423	0.591812	0.624486	0.874608	0.299924	0.664474	0.477148	0.694269	0.70391	0.468117	0.412056	0.788868	0.518427	0.671619	0.146878	0.718852	0.537044	0.534365	0.585346	0.401295	0.548915
TCGA_TCGA-CG-5722	0.67632	0.76478	0.940762	0.706304	0.705332	0.816446	0.377408	0.65945	0.667246	0.673598	0.898383	0.559439	0.544302	0.823649	0.55726	0.655609	0.152088	0.751006	0.670164	0.602359	0.638587	0.453694	0.557018
TCGA_TCGA-VQ-AA6F	0.550534	0.690681	0.735036	0.616778	0.671273	0.865614	0.243163	0.609051	0.522161	0.699076	0.708955	0.469255	0.520481	0.779583	0.519991	0.647564	0.217055	0.766509	0.544314	0.516776	0.583675	0.463066	0.583021
TCGA_TCGA-HU-A4HB	0.832733	0.722387	0.837121	0.707507	0.68434	0.822515	0.279185	0.686783	0.763802	0.73088	0.861131	0.557206	0.523869	0.842038	0.538263	0.63291	0.323616	0.768499	0.648521	0.605985	0.629773	0.405564	0.494363
TCGA_TCGA-VQ-A8E7	0.074772	0.565344	0.470777	0.563764	0.659331	0.829586	0.390834	0.645044	0.229467	0.697264	0.603751	0.403274	0.464157	0.757215	0.510568	0.639049	0.353067	0.766505	0.539608	0.530025	0.520496	0.376006	0.485647
TCGA_TCGA-VQ-A8DU	0.194814	0.636565	0.62325	0.563878	0.640678	0.787916	0.218855	0.627545	0.28679	0.699623	0.623477	0.466998	0.409536	0.730195	0.488749	0.659009	0.225063	0.750486	0.540994	0.497297	0.545903	0.366383	0.537529
TCGA_TCGA-BR-6455	0.322586	0.753623	0.781489	0.630539	0.643988	0.798123	0.304327	0.684394	0.446108	0.716579	0.74824	0.529747	0.449459	0.803489	0.546643	0.643769	0.241371	0.737601	0.620133	0.575775	0.561339	0.400795	0.568779
TCGA_TCGA-VQ-A91K	0.224781	0.599064	0.689147	0.610611	0.673205	0.85396	0.242341	0.630962	0.433908	0.704886	0.798383	0.505451	0.42176	0.815286	0.547929	0.707579	0.224665	0.753935	0.575973	0.546581	0.597522	0.463953	0.49739
TCGA_TCGA-BR-6454	0.474124	0.712899	0.868643	0.672079	0.667152	0.852626	0.274969	0.66959	0.531645	0.706205	0.836198	0.533808	0.506792	0.826051	0.555135	0.693901	0.269881	0.772883	0.591903	0.575393	0.641421	0.49938	0.564258
TCGA_TCGA-VQ-A94T	0.0735512	0.577112	0.622919	0.596296	0.637588	0.805668	0.286769	0.672506	0.205235	0.730662	0.56325	0.426407	0.400715	0.758515	0.497812	0.614656	0.245001	0.751236	0.449632	0.465952	0.51024	0.407813	0.562195
TCGA_TCGA-HJ-7597	0.393889	0.654993	0.779695	0.64584	0.647137	0.855152	0.232146	0.629938	0.478057	0.673385	0.672925	0.471334	0.431711	0.798198	0.526016	0.695054	0.108304	0.727922	0.484379	0.52894	0.564138	0.44032	0.567865
TCGA_TCGA-VQ-A8PH	0.313594	0.698237	0.728382	0.56831	0.64935	0.831352	0.33827	0.647136	0.355997	0.670092	0.650725	0.421378	0.390951	0.788141	0.435422	0.606748	0.171867	0.726763	0.481492	0.491745	0.517986	0.369481	0.497068
TCGA_TCGA-B7-A5TI	0.312037	0.662676	0.648438	0.592011	0.621971	0.832305	0.265907	0.690611	0.422909	0.729383	0.701063	0.500545	0.500638	0.760966	0.528103	0.668571	0.15414	0.770518	0.555356	0.536026	0.559444	0.450352	0.519472
TCGA_TCGA-BR-8382	0.257956	0.657754	0.743214	0.678648	0.6536	0.839277	0.282662	0.717176	0.487378	0.740139	0.79472	0.540604	0.492684	0.798257	0.560851	0.715298	0.269862	0.777126	0.631086	0.556362	0.596878	0.453104	0.586829
TCGA_TCGA-KB-A93H	0.0564742	0.641359	0.621587	0.581182	0.618494	0.796639	0.310411	0.645977	0.259151	0.626317	0.612973	0.462174	0.298591	0.785159	0.45586	0.619667	0.207202	0.732736	0.437988	0.455163	0.514573	0.368514	0.569922
TCGA_TCGA-D7-6522	0.795495	0.667372	0.889429	0.721786	0.698111	0.836539	0.358356	0.765875	0.732168	0.751653	0.989561	0.70077	0.766394	0.878286	0.643349	0.723896	0.286706	0.789088	0.827816	0.69463	0.70627	0.445375	0.480379
TCGA_TCGA-BR-A4IV	0.297486	0.447072	0.603078	0.619877	0.629206	0.69284	0.323041	0.68647	0.392149	0.76904	0.721362	0.499529	0.629352	0.758274	0.545987	0.718563	0.11807	0.803071	0.622015	0.54101	0.597711	0.363961	0.542732
TCGA_TCGA-BR-6803	0.470631	0.572206	0.778421	0.598966	0.620456	0.814028	0.276764	0.614964	0.510613	0.686084	0.781876	0.515599	0.557981	0.800956	0.561055	0.694102	0.0740348	0.747887	0.589777	0.574362	0.62886	0.37376	0.519826
TCGA_TCGA-BR-4191	0.387772	0.687855	0.808835	0.700402	0.67753	0.827598	0.361885	0.687747	0.538187	0.783574	0.929165	0.596813	0.608725	0.807771	0.570387	0.708955	0.305821	0.800768	0.775942	0.630179	0.656521	0.459016	0.577284
TCGA_TCGA-VQ-A8PC	0.469061	0.621412	0.689677	0.616962	0.695038	0.785971	0.33516	0.682358	0.539401	0.73426	0.792918	0.506221	0.496639	0.797994	0.516468	0.65506	0.262137	0.794401	0.616269	0.566693	0.559157	0.409015	0.550645
TCGA_TCGA-BR-8588	0.406074	0.706712	0.781819	0.649452	0.657115	0.800961	0.416334	0.653268	0.50453	0.755439	0.839349	0.567713	0.599764	0.790845	0.553197	0.717386	0.239763	0.7822	0.616587	0.565491	0.625025	0.415423	0.562167
TCGA_TCGA-IN-A7NR	0.396177	0.589923	0.724448	0.606473	0.709498	0.829672	0.3364	0.664545	0.446075	0.749265	0.733409	0.437663	0.487309	0.781416	0.527196	0.640008	0.267763	0.776564	0.506089	0.552582	0.581801	0.394713	0.532951
TCGA_TCGA-VQ-AA6A	0.12864	0.577863	0.532661	0.57692	0.646171	0.823659	0.275249	0.61109	0.288578	0.688135	0.596711	0.403218	0.40445	0.750041	0.439368	0.595672	0.218052	0.714965	0.437081	0.492471	0.506243	0.390685	0.492471
TCGA_TCGA-FP-7916	0.534534	0.720257	0.840623	0.651942	0.686727	0.829034	0.282379	0.678601	0.608213	0.712098	0.824661	0.568794	0.55241	0.803234	0.550006	0.723113	0.179649	0.787871	0.702618	0.607067	0.64265	0.398976	0.571688
TCGA_TCGA-HU-8604	0.416043	0.76789	0.911402	0.715202	0.650507	0.825568	0.405782	0.713719	0.531635	0.753594	0.874508	0.556592	0.590915	0.792289	0.620575	0.753249	0.199822	0.841801	0.685086	0.610229	0.64221	0.411033	0.549003
TCGA_TCGA-BR-4371	0.158305	0.66001	0.690687	0.598498	0.673106	0.757929	0.331693	0.629857	0.412773	0.686675	0.679237	0.461729	0.464283	0.820315	0.486326	0.619151	0.308932	0.759139	0.583274	0.526032	0.536098	0.419848	0.59
TCGA_TCGA-IN-A6RJ	0.21629	0.538614	0.612302	0.598647	0.707844	0.790216	0.19239	0.635948	0.279377	0.7867	0.605374	0.43699	0.389626	0.760924	0.408825	0.57714	0.29274	0.749095	0.40849	0.541015	0.516494	0.396762	0.501307
TCGA_TCGA-CD-8529	0.596457	0.645426	0.754015	0.672968	0.664161	0.82735	0.324179	0.679068	0.595347	0.759681	0.880761	0.607971	0.548783	0.825136	0.599247	0.722997	0.235404	0.79827	0.77574	0.619764	0.651318	0.453218	0.533486
TCGA_TCGA-BR-8590	0.374448	0.614201	0.729821	0.638817	0.660853	0.798564	0.340981	0.654632	0.508057	0.745596	0.824691	0.529124	0.596844	0.788061	0.560389	0.697769	0.138922	0.773517	0.634119	0.595634	0.617295	0.412553	0.560043
TCGA_TCGA-CD-8535	0.0958048	0.565808	0.494176	0.539619	0.713831	0.847373	0.172119	0.64198	0.209217	0.68142	0.509012	0.364399	0.333552	0.774536	0.466031	0.600286	0.10752	0.736339	0.4801	0.507175	0.490963	0.369443	0.605058
TCGA_TCGA-F1-6875	0.0371566	0.552958	0.514862	0.504948	0.651865	0.816437	0.31928	0.602686	0.19728	0.68639	0.540645	0.325748	0.342563	0.799083	0.473603	0.605406	0.0918386	0.777289	0.449249	0.488775	0.498537	0.395991	0.479292
TCGA_TCGA-VQ-A8DZ	0.142155	0.55789	0.593378	0.597023	0.648858	0.827462	0.193905	0.700253	0.329047	0.717326	0.686871	0.468912	0.451158	0.797159	0.509811	0.61841	0.372025	0.757541	0.507641	0.560097	0.532434	0.361723	0.470117
TCGA_TCGA-HU-8249	0.215397	0.686471	0.786405	0.621326	0.650649	0.812954	0.328172	0.660496	0.286249	0.649523	0.716684	0.448954	0.493885	0.779666	0.5162	0.664626	0.201363	0.736782	0.546103	0.514836	0.545081	0.478682	0.491205
TCGA_TCGA-BR-7901	0.222842	0.598955	0.673046	0.604503	0.657501	0.836286	0.336502	0.652719	0.415973	0.74519	0.778563	0.542266	0.547893	0.790771	0.56071	0.706676	0.233505	0.824011	0.627195	0.601492	0.582213	0.470136	0.540235
TCGA_TCGA-D7-6818	0.258568	0.573474	0.562596	0.660997	0.659933	0.82025	0.334739	0.695185	0.440646	0.77978	0.86195	0.589655	0.568916	0.828282	0.563677	0.661939	0.349181	0.796128	0.74655	0.586389	0.598527	0.425464	0.499661
TCGA_TCGA-SW-A7EB	0.442135	0.628656	0.735003	0.585755	0.651155	0.812236	0.321477	0.669845	0.452675	0.709511	0.682895	0.526865	0.457947	0.844699	0.488565	0.622147	0.247771	0.719863	0.513691	0.55802	0.543818	0.350254	0.46245
TCGA_TCGA-BR-7958	0.433362	0.783746	0.903196	0.686248	0.697442	0.82333	0.367299	0.723235	0.569184	0.737939	0.887778	0.593751	0.591066	0.803081	0.592412	0.740298	0.22013	0.780784	0.720764	0.642932	0.691173	0.431054	0.60811
TCGA_TCGA-CD-A486	0.259779	0.594627	0.536369	0.672671	0.631595	0.868878	0.257886	0.643316	0.361894	0.753029	0.790347	0.509302	0.374006	0.810915	0.524439	0.656715	0.421228	0.763208	0.571205	0.575394	0.53115	0.449089	0.468351
TCGA_TCGA-BR-A4J6	0.326768	0.455876	0.66514	0.593207	0.648598	0.772998	0.24127	0.582897	0.350149	0.696329	0.557327	0.40823	0.480513	0.77386	0.509015	0.65103	0.124446	0.788455	0.445999	0.491539	0.557017	0.431104	0.581436
TCGA_TCGA-FP-8209	0.736992	0.596583	0.81215	0.656956	0.637523	0.695068	0.35608	0.656061	0.748736	0.72248	0.883839	0.542354	0.714175	0.809795	0.564223	0.701115	0.156478	0.797105	0.725108	0.628763	0.675277	0.353809	0.549158
TCGA_TCGA-CD-8534	0.311077	0.572113	0.641287	0.605274	0.638327	0.796603	0.312416	0.699325	0.417414	0.688249	0.648027	0.488263	0.52758	0.756059	0.546384	0.610917	0.148575	0.737553	0.51207	0.517739	0.554041	0.420351	0.523443
TCGA_TCGA-VQ-A924	0.207539	0.726313	0.743382	0.628611	0.647638	0.850874	0.290899	0.669221	0.41628	0.681443	0.750561	0.466781	0.395745	0.796835	0.563699	0.688104	0.198432	0.727438	0.59033	0.540888	0.573323	0.41094	0.525811
TCGA_TCGA-BR-8080	0.481344	0.646091	0.756125	0.624459	0.666007	0.802858	0.349615	0.668114	0.535192	0.729513	0.855366	0.558062	0.574441	0.790931	0.587006	0.685858	0.197313	0.786502	0.696414	0.586579	0.61648	0.376189	0.530353
TCGA_TCGA-CD-8527	0.156919	0.633853	0.668549	0.631609	0.712138	0.876659	0.25967	0.653561	0.362878	0.73841	0.712326	0.479033	0.478129	0.803718	0.557228	0.656467	0.289928	0.753722	0.427662	0.508029	0.529768	0.475951	0.498478
TCGA_TCGA-BR-4369	0.276343	0.644404	0.689215	0.618806	0.649685	0.692575	0.237116	0.666461	0.399755	0.742084	0.715451	0.467034	0.467142	0.757304	0.486955	0.648783	0.331815	0.748116	0.672384	0.574905	0.564195	0.363923	0.495772
TCGA_TCGA-HU-A4GQ	0.130967	0.642018	0.69044	0.571786	0.672924	0.744018	0.416922	0.696048	0.389552	0.715518	0.729351	0.459091	0.475695	0.776667	0.537017	0.675763	0.17668	0.722462	0.572869	0.53414	0.581058	0.386914	0.58708
TCGA_TCGA-D7-A4Z0	0.529235	0.593476	0.672451	0.666888	0.695337	0.835547	0.412578	0.695105	0.529498	0.75232	0.792271	0.535966	0.593096	0.823042	0.548321	0.686643	0.314855	0.795648	0.63985	0.587292	0.641617	0.420769	0.570046
TCGA_TCGA-D7-A6EZ	0.299611	0.760829	0.834289	0.651018	0.648866	0.770594	0.23992	0.728943	0.503119	0.686713	0.856883	0.542128	0.464108	0.776768	0.581381	0.714525	0.239348	0.7677	0.702865	0.591682	0.612689	0.406766	0.61323
TCGA_TCGA-B7-A5TK	0.357079	0.69915	0.92973	0.713983	0.702364	0.755841	0.257319	0.742217	0.54956	0.759617	0.904246	0.558633	0.566243	0.794426	0.612104	0.757284	0.224872	0.766221	0.727577	0.613027	0.679527	0.41467	0.660711
TCGA_TCGA-D7-A4YU	0.621265	0.768149	0.824128	0.67513	0.622595	0.78656	0.240289	0.683118	0.624749	0.718233	0.825587	0.50026	0.551397	0.814789	0.550782	0.731409	0.199297	0.796023	0.704335	0.600732	0.627296	0.395798	0.610611
TCGA_TCGA-CG-5725	0.121883	0.546784	0.607557	0.594335	0.650392	0.743894	0.338789	0.645287	0.252071	0.69071	0.628043	0.406933	0.381108	0.752851	0.47977	0.615781	0.0922136	0.721944	0.440925	0.503016	0.476332	0.401809	0.495587
TCGA_TCGA-BR-6563	0.662015	0.607797	0.861581	0.657683	0.680182	0.806891	0.392431	0.673241	0.615635	0.70132	0.896805	0.601722	0.623947	0.832312	0.589853	0.701672	0.285618	0.779945	0.688984	0.621013	0.654946	0.420008	0.488218
TCGA_TCGA-IN-AB1X	0.360703	0.695454	0.796289	0.636877	0.670929	0.849515	0.231204	0.672551	0.504591	0.771131	0.813098	0.471651	0.394717	0.79978	0.471526	0.667491	0.399211	0.753113	0.564126	0.515931	0.593197	0.450611	0.526797
TCGA_TCGA-BR-4370	0.360157	0.67934	0.729392	0.707895	0.669671	0.810594	0.309927	0.700827	0.538991	0.76186	0.86847	0.536306	0.617735	0.785863	0.561697	0.723021	0.341669	0.81199	0.74083	0.59117	0.640207	0.463612	0.649988
TCGA_TCGA-VQ-A91Y	0.380792	0.64828	0.723365	0.654979	0.630827	0.816961	0.193187	0.671285	0.4834	0.710905	0.835832	0.488339	0.539507	0.771824	0.575627	0.723124	0.129975	0.766828	0.675928	0.606409	0.589455	0.36912	0.553274
TCGA_TCGA-HU-A4GX	0.381709	0.684347	0.852591	0.679341	0.649555	0.800235	0.274061	0.647056	0.496386	0.694897	0.77304	0.509971	0.457302	0.796287	0.524839	0.661109	0.227931	0.726544	0.526005	0.535267	0.59991	0.438642	0.518312
TCGA_TCGA-VQ-A8P8	0.614573	0.642722	0.685235	0.613759	0.690827	0.82661	0.307589	0.639077	0.575115	0.698821	0.682905	0.452694	0.501276	0.805795	0.537601	0.66661	0.220701	0.761536	0.537052	0.52275	0.616745	0.413499	0.600806
TCGA_TCGA-VQ-A8PK	0.13792	0.668837	0.592111	0.616782	0.652274	0.857346	0.303872	0.61939	0.347334	0.705668	0.630887	0.472301	0.481152	0.781348	0.591939	0.647945	0.250445	0.789179	0.500671	0.508399	0.574285	0.445288	0.525707
TCGA_TCGA-FP-8631	0.173169	0.571461	0.518091	0.572965	0.637266	0.844068	0.276193	0.642645	0.294897	0.701628	0.62208	0.47269	0.495814	0.744905	0.532023	0.672091	0.122639	0.724734	0.435234	0.50285	0.480942	0.428981	0.499044
TCGA_TCGA-HU-A4H2	0.312492	0.6993	0.700093	0.665568	0.677052	0.805948	0.344015	0.644445	0.407457	0.708903	0.671763	0.447537	0.425892	0.768719	0.530462	0.61777	0.182632	0.7355	0.510095	0.501161	0.546916	0.394574	0.510054
TCGA_TCGA-HU-A4GJ	0.997496	0.819329	0.924374	0.733745	0.680294	0.815937	0.366357	0.667537	0.909324	0.693671	0.920435	0.527209	0.507614	0.854713	0.541983	0.63304	0.109669	0.787973	0.661007	0.643914	0.666305	0.402899	0.546707
TCGA_TCGA-BR-8486	0.287445	0.659183	0.705665	0.605203	0.628651	0.84315	0.388719	0.687211	0.418774	0.697585	0.738899	0.500332	0.53652	0.873097	0.556581	0.678756	0.300551	0.802505	0.640114	0.569766	0.593624	0.440338	0.573885
TCGA_TCGA-IN-7806	0.274439	0.485464	0.508702	0.532175	0.654139	0.839344	0.300944	0.599301	0.338157	0.67835	0.641197	0.39023	0.349903	0.795758	0.439143	0.626014	0.23703	0.746621	0.440547	0.526674	0.515018	0.36519	0.486341
TCGA_TCGA-HU-8238	0.357221	0.683814	0.687196	0.649323	0.664753	0.839768	0.293574	0.708089	0.425207	0.701359	0.759427	0.548653	0.620885	0.793178	0.540301	0.64893	0.354646	0.776558	0.58847	0.53781	0.583095	0.430421	0.556935
TCGA_TCGA-IN-A6RL	0.311816	0.588362	0.598387	0.603973	0.654057	0.843761	0.269399	0.663533	0.370762	0.713155	0.704063	0.44869	0.485393	0.747926	0.495922	0.626789	0.21214	0.759051	0.498836	0.529095	0.539605	0.409904	0.495188
TCGA_TCGA-VQ-A8P5	0.210189	0.686773	0.693765	0.628468	0.620955	0.85565	0.201761	0.670413	0.37216	0.709543	0.742512	0.465105	0.454159	0.779194	0.544362	0.688631	0.196365	0.759752	0.558109	0.498449	0.558287	0.425405	0.582896
TCGA_TCGA-MX-A666	0.595619	0.619298	0.602929	0.550344	0.621605	0.819256	0.180608	0.637593	0.550868	0.698906	0.66367	0.435988	0.427236	0.807719	0.468891	0.596713	0.205201	0.761162	0.53531	0.545141	0.538994	0.349457	0.485816
TCGA_TCGA-B7-A5TN	0.189547	0.523705	0.609035	0.6528	0.647675	0.834759	0.337321	0.645137	0.357075	0.692574	0.734446	0.512445	0.541278	0.756939	0.566287	0.715567	0.115683	0.752284	0.550905	0.534263	0.560966	0.451748	0.48014
TCGA_TCGA-BR-7957	0.200183	0.539623	0.592608	0.591864	0.637191	0.788101	0.364782	0.641074	0.373965	0.705242	0.693766	0.495504	0.593251	0.776627	0.547653	0.651953	0.206029	0.786777	0.559996	0.554894	0.58634	0.401539	0.553382
TCGA_TCGA-BR-4253	0.435138	0.863995	0.958771	0.765008	0.690563	0.773822	0.323949	0.719509	0.631034	0.780682	0.925418	0.590863	0.617676	0.82184	0.598929	0.73101	0.369476	0.795776	0.762734	0.640931	0.684277	0.447515	0.658525
TCGA_TCGA-D7-8578	0.290478	0.529693	0.591775	0.599752	0.635581	0.831712	0.328027	0.685036	0.399264	0.715595	0.734981	0.519385	0.569999	0.777688	0.568891	0.696903	0.239282	0.770747	0.607353	0.594459	0.573098	0.496963	0.483659
TCGA_TCGA-BR-8687	0.160739	0.47796	0.557822	0.556354	0.681481	0.838746	0.33824	0.641645	0.310105	0.678231	0.625053	0.479562	0.429676	0.775953	0.478593	0.636728	0.0927485	0.74305	0.505237	0.503531	0.521252	0.425629	0.501013
TCGA_TCGA-BR-6453	0.850165	0.692598	0.866997	0.650307	0.664567	0.809234	0.423973	0.746609	0.804085	0.717383	0.922014	0.593999	0.641082	0.853665	0.600239	0.670619	0.254535	0.773009	0.683686	0.659104	0.678441	0.415111	0.513188
TCGA_TCGA-VQ-A91U	0.361854	0.669355	0.741022	0.622226	0.626324	0.790402	0.408889	0.69424	0.443819	0.675664	0.700316	0.434478	0.404232	0.774098	0.54009	0.668346	0.208781	0.751072	0.578904	0.542061	0.548908	0.393901	0.499396
TCGA_TCGA-ZQ-A9CR	0.233741	0.726672	0.785161	0.639186	0.635008	0.814291	0.360735	0.710967	0.421796	0.736741	0.800834	0.507939	0.599451	0.78013	0.650311	0.701632	0.309913	0.771259	0.649098	0.574572	0.63166	0.422934	0.606835
TCGA_TCGA-VQ-A91Q	0.117113	0.546016	0.510066	0.593489	0.699591	0.84958	0.297467	0.606077	0.284426	0.70264	0.618364	0.443982	0.585512	0.766401	0.534146	0.698534	0.163767	0.756459	0.507434	0.507448	0.554143	0.386679	0.571574
TCGA_TCGA-BR-8077	0.317814	0.703203	0.80627	0.631091	0.678424	0.810237	0.373085	0.732638	0.419179	0.701217	0.792388	0.535806	0.504661	0.85186	0.532688	0.66489	0.317758	0.794145	0.65498	0.595311	0.580355	0.396302	0.556904
TCGA_TCGA-RD-A8MV	0.567172	0.743401	0.833765	0.698614	0.66131	0.799212	0.339733	0.722187	0.600748	0.754855	0.901121	0.575669	0.569314	0.792948	0.583243	0.681422	0.46995	0.813945	0.672858	0.584126	0.634007	0.409681	0.507741
TCGA_TCGA-D7-A6EY	0.640101	0.730084	0.825931	0.695123	0.686432	0.842094	0.220461	0.683635	0.63634	0.730586	0.872635	0.536745	0.486908	0.815355	0.571155	0.709848	0.266502	0.769397	0.678851	0.590603	0.656123	0.439768	0.550307
TCGA_TCGA-RD-A8N1	0.630754	0.747867	0.841265	0.685432	0.643448	0.805709	0.392058	0.660607	0.635524	0.731655	0.891368	0.506837	0.562313	0.813763	0.565372	0.701306	0.0994569	0.781713	0.659557	0.618157	0.643007	0.412216	0.536725
TCGA_TCGA-FP-8210	0.733787	0.606214	0.829292	0.675308	0.665706	0.783637	0.281026	0.660982	0.734638	0.74029	0.885656	0.57767	0.668928	0.825817	0.584971	0.723731	0.177882	0.800407	0.703109	0.613154	0.670201	0.404103	0.542923
TCGA_TCGA-CG-4442	0.171731	0.677591	0.643008	0.629661	0.63095	0.769471	0.300886	0.660229	0.407195	0.766526	0.683558	0.417355	0.466871	0.776917	0.534007	0.670258	0.205305	0.768549	0.62644	0.499467	0.572359	0.39336	0.607976
TCGA_TCGA-CD-A487	0.127749	0.681535	0.609139	0.610121	0.606995	0.781098	0.300882	0.67568	0.358029	0.749042	0.672863	0.494939	0.588477	0.757965	0.509263	0.703174	0.295517	0.772418	0.554381	0.502993	0.507638	0.375201	0.59382
TCGA_TCGA-D7-A748	0.301687	0.575443	0.727588	0.748739	0.742454	0.820117	0.290091	0.75677	0.505913	0.804702	0.960028	0.685434	0.684512	0.816224	0.589044	0.752694	0.348565	0.825376	0.775305	0.643128	0.666252	0.435861	0.579638
TCGA_TCGA-CD-5798	0.202988	0.515832	0.665294	0.642443	0.663499	0.845454	0.264606	0.695562	0.429306	0.739966	0.849911	0.559117	0.55372	0.80563	0.597932	0.73622	0.159123	0.778397	0.674792	0.584451	0.61114	0.461545	0.546812
TCGA_TCGA-VQ-A8PF	0.467395	0.769793	0.8601	0.695738	0.653587	0.798513	0.32637	0.707809	0.593511	0.737107	0.932075	0.567332	0.569083	0.806798	0.544677	0.711579	0.252927	0.784933	0.735233	0.604047	0.643369	0.430265	0.588848
TCGA_TCGA-BR-4257	0.172315	0.697792	0.764539	0.703842	0.655689	0.808617	0.385154	0.741022	0.501976	0.769222	0.892268	0.587698	0.552538	0.824859	0.569904	0.729763	0.232571	0.771908	0.790284	0.608377	0.624637	0.40975	0.598472
TCGA_TCGA-BR-8371	0.66267	0.517038	0.677586	0.576404	0.582918	0.724498	0.355115	0.601918	0.624598	0.692374	0.705029	0.458608	0.46046	0.780499	0.492714	0.690976	0.0316292	0.750382	0.527543	0.520866	0.581133	0.36596	0.476292
TCGA_TCGA-RD-A8N5	0.157313	0.614653	0.590036	0.69467	0.643831	0.852656	0.372609	0.731243	0.374677	0.791824	0.845737	0.634641	0.571167	0.76318	0.56535	0.701009	0.471431	0.876014	0.75022	0.569077	0.618751	0.427805	0.539286
TCGA_TCGA-R5-A7ZI	0.488776	0.773677	0.899128	0.671547	0.706168	0.803852	0.31299	0.706459	0.602026	0.725538	0.91048	0.551187	0.571264	0.819477	0.561932	0.677073	0.365042	0.759804	0.647158	0.572718	0.617844	0.474583	0.574331
TCGA_TCGA-BR-8286	0.196721	0.681908	0.695658	0.599258	0.655933	0.814525	0.264822	0.717444	0.372335	0.717818	0.717614	0.472767	0.50899	0.778455	0.556319	0.657561	0.144622	0.758413	0.621437	0.571037	0.570322	0.407311	0.568496
TCGA_TCGA-HU-A4H4	0.411557	0.762441	0.827296	0.689958	0.644719	0.835797	0.257644	0.67898	0.521511	0.728507	0.79156	0.494748	0.443175	0.774178	0.53279	0.700852	0.310594	0.742917	0.609676	0.559669	0.612159	0.448123	0.562061
TCGA_TCGA-BR-8364	0.385281	0.528444	0.687841	0.613967	0.641725	0.776411	0.315841	0.64579	0.496612	0.742444	0.786447	0.569834	0.60214	0.784361	0.58212	0.696272	0.0727315	0.803388	0.661012	0.613881	0.621488	0.399579	0.525116
TCGA_TCGA-IN-8462	0.19047	0.549861	0.61566	0.602466	0.70759	0.801051	0.357696	0.631535	0.365433	0.741937	0.662142	0.448382	0.535718	0.775664	0.542012	0.680359	0.315727	0.772151	0.472618	0.541484	0.568512	0.383998	0.526166
TCGA_TCGA-HU-A4GU	0.108816	0.60656	0.638244	0.613294	0.657424	0.852682	0.316757	0.647137	0.268405	0.694352	0.661021	0.409293	0.366351	0.787357	0.459369	0.627685	0.344088	0.734896	0.548416	0.503923	0.524533	0.426408	0.549079
TCGA_TCGA-BR-8059	0.164086	0.541849	0.617937	0.58653	0.60422	0.819945	0.319827	0.672837	0.349939	0.730073	0.68775	0.433464	0.44669	0.777248	0.543731	0.716353	0.168924	0.762556	0.568743	0.539369	0.561041	0.446962	0.511561
TCGA_TCGA-D7-6525	0.17066	0.562959	0.661501	0.597974	0.691982	0.865459	0.23933	0.705135	0.414561	0.698236	0.745949	0.478064	0.462617	0.792594	0.564297	0.6912	0.22117	0.772256	0.682279	0.545952	0.588189	0.421702	0.464386
TCGA_TCGA-CG-5717	0.460944	0.613291	0.743059	0.635683	0.715479	0.836302	0.334795	0.663104	0.536097	0.778491	0.78596	0.49848	0.611346	0.789833	0.529916	0.648015	0.36145	0.783036	0.572421	0.609829	0.588649	0.386635	0.509681
TCGA_TCGA-BR-8485	0.305785	0.657447	0.762444	0.576497	0.603875	0.808973	0.322576	0.659876	0.406957	0.695637	0.743771	0.443601	0.472663	0.76251	0.530208	0.659882	0.193136	0.770973	0.63986	0.562788	0.556628	0.351105	0.501814
TCGA_TCGA-CD-8531	0.833308	0.789687	0.714774	0.658408	0.616894	0.794896	0.383261	0.7886	0.758253	0.632417	0.810739	0.579592	0.521865	0.829631	0.538059	0.598417	0.0827939	0.756247	0.72599	0.541343	0.630653	0.389216	0.542963
TCGA_TCGA-VQ-A8E0	0.130847	0.599887	0.600112	0.638664	0.636351	0.881117	0.207854	0.627328	0.378058	0.704155	0.774058	0.478124	0.44569	0.801935	0.53099	0.640575	0.317185	0.790749	0.59319	0.524408	0.542705	0.45966	0.494156
TCGA_TCGA-CD-A4MG	0.376244	0.697825	0.692566	0.623563	0.614475	0.826908	0.273173	0.702351	0.466453	0.713103	0.799647	0.553462	0.441608	0.777911	0.558997	0.692588	0.164756	0.754371	0.660914	0.532875	0.57351	0.416696	0.51185
TCGA_TCGA-IN-A6RO	0.105006	0.651207	0.62135	0.572597	0.632959	0.845364	0.200887	0.616334	0.354361	0.670262	0.595946	0.384723	0.417362	0.780923	0.493941	0.616678	0.239352	0.708982	0.461377	0.485814	0.549462	0.431251	0.543847
TCGA_TCGA-BR-8366	0.565422	0.745395	0.898371	0.701723	0.721225	0.810933	0.308891	0.741399	0.64297	0.746783	0.925143	0.586421	0.533615	0.821758	0.638329	0.74573	0.197309	0.803204	0.746827	0.642405	0.683096	0.471352	0.570484
TCGA_TCGA-VQ-AA6D	0.0602929	0.649194	0.515962	0.570914	0.634242	0.834158	0.214428	0.590822	0.25422	0.717972	0.662652	0.393603	0.364151	0.8067	0.471657	0.621074	0.412209	0.736717	0.44782	0.459432	0.502609	0.460799	0.536518
TCGA_TCGA-D7-A6EV	0.196685	0.655017	0.56698	0.634769	0.603535	0.804849	0.310367	0.644973	0.328261	0.701678	0.661874	0.426686	0.42267	0.775832	0.50303	0.636684	0.237978	0.727693	0.508744	0.513742	0.528407	0.44086	0.541383
TCGA_TCGA-F1-6177	0.150992	0.634409	0.65306	0.555441	0.598441	0.81809	0.346827	0.675024	0.379095	0.641992	0.702316	0.408013	0.358753	0.792157	0.49755	0.639457	0.286167	0.730905	0.506718	0.495192	0.534332	0.413649	0.503467
TCGA_TCGA-VQ-AA69	0.192597	0.785597	0.696461	0.581728	0.703022	0.721512	0.334082	0.648383	0.37056	0.73588	0.688482	0.414905	0.410299	0.766111	0.479028	0.619869	0.0626017	0.748235	0.616579	0.548748	0.516147	0.368964	0.58727
TCGA_TCGA-BR-A4J7	0.3405	0.48943	0.86407	0.661137	0.66211	0.696552	0.299326	0.627256	0.456155	0.721897	0.845964	0.53679	0.546972	0.767706	0.593574	0.740706	0.141094	0.766519	0.623414	0.577148	0.637429	0.388977	0.516181
TCGA_TCGA-BR-6456	0.260393	0.605587	0.682522	0.579998	0.649531	0.835764	0.367028	0.686809	0.438385	0.768502	0.784774	0.484382	0.579794	0.780403	0.586207	0.693494	0.154304	0.765813	0.658784	0.575937	0.611669	0.458444	0.501388
TCGA_TCGA-BR-7715	0.147912	0.549941	0.574642	0.548285	0.689022	0.818753	0.392535	0.627631	0.301374	0.721122	0.643689	0.414335	0.436028	0.790629	0.528899	0.634571	0.0769142	0.763248	0.561911	0.530339	0.53735	0.305859	0.538745
TCGA_TCGA-D7-8575	0.266281	0.563772	0.58522	0.651009	0.674576	0.825794	0.371123	0.719874	0.501778	0.762079	0.81544	0.629569	0.556772	0.797389	0.535838	0.660394	0.262444	0.817176	0.686375	0.563655	0.591676	0.466479	0.509296
TCGA_TCGA-HU-A4GH	0.171956	0.626792	0.594886	0.629671	0.654075	0.832745	0.310934	0.61565	0.334813	0.732487	0.633475	0.458272	0.409739	0.805043	0.435798	0.580144	0.393398	0.731248	0.445024	0.480815	0.514136	0.471236	0.570853
TCGA_TCGA-VQ-A8E2	0.15252	0.6095	0.605691	0.529274	0.638525	0.758825	0.369171	0.628943	0.266203	0.664953	0.621322	0.411522	0.42356	0.733311	0.47763	0.697073	0.0794757	0.764326	0.580595	0.532322	0.512899	0.364239	0.506927
TCGA_TCGA-BR-4363	0.345428	0.728956	0.782888	0.677891	0.649301	0.798291	0.307889	0.645357	0.500029	0.71878	0.817605	0.508456	0.509719	0.80906	0.568235	0.698808	0.148917	0.764442	0.688153	0.560906	0.597056	0.462307	0.559465
TCGA_TCGA-IN-A7NU	0.244165	0.629557	0.709045	0.664347	0.712336	0.864716	0.244816	0.726447	0.436847	0.727624	0.818629	0.538496	0.555282	0.792365	0.530288	0.704069	0.324726	0.795232	0.65189	0.559666	0.600077	0.474153	0.539967
TCGA_TCGA-CG-4440	0.112206	0.636069	0.602632	0.637891	0.626094	0.85012	0.256995	0.683143	0.335519	0.733764	0.74383	0.492987	0.463571	0.798512	0.548315	0.658426	0.326302	0.7737	0.648585	0.577674	0.56477	0.330677	0.546611
TCGA_TCGA-KB-A93G	0.16797	0.62839	0.530845	0.688068	0.616073	0.850422	0.48362	0.692404	0.382153	0.748137	0.840435	0.59058	0.620154	0.750402	0.604152	0.705326	0.453263	0.84411	0.763598	0.603855	0.635112	0.416256	0.532362
TCGA_TCGA-HU-A4G3	0.1822	0.552314	0.642577	0.62744	0.717656	0.802154	0.282607	0.6631	0.326798	0.697272	0.661882	0.458902	0.48935	0.77827	0.464767	0.620754	0.232434	0.75188	0.53253	0.517098	0.533529	0.423851	0.541942
TCGA_TCGA-HU-A4HD	0.142523	0.609684	0.55955	0.584331	0.639443	0.804566	0.26756	0.694606	0.300792	0.690267	0.62481	0.478204	0.469871	0.793602	0.484788	0.642117	0.185686	0.762429	0.550568	0.540092	0.53956	0.322072	0.53879
TCGA_TCGA-FP-A9TM	0.768548	0.719453	0.705899	0.64544	0.622444	0.781192	0.319306	0.657466	0.721753	0.677988	0.783609	0.483066	0.430455	0.806583	0.481847	0.596961	0.298326	0.717817	0.551893	0.530592	0.582468	0.407342	0.52428
TCGA_TCGA-D7-6528	0.130966	0.610392	0.61109	0.565959	0.640252	0.852023	0.240624	0.628289	0.238938	0.627295	0.641285	0.388542	0.365767	0.82332	0.515812	0.63357	0.252713	0.766092	0.4792	0.556267	0.518164	0.449982	0.54249
TCGA_TCGA-R5-A7ZF	0.158578	0.650518	0.598939	0.515937	0.671664	0.821916	0.217064	0.655303	0.260496	0.678044	0.599833	0.325509	0.366907	0.74485	0.503801	0.589085	0.271086	0.746145	0.477396	0.510229	0.499565	0.397607	0.623158
TCGA_TCGA-VQ-AA6J	0.502837	0.73099	0.748698	0.619747	0.691845	0.864606	0.286683	0.644691	0.573914	0.742956	0.799324	0.544326	0.405289	0.797323	0.533851	0.677309	0.224489	0.776714	0.634391	0.58121	0.622564	0.446523	0.566493
TCGA_TCGA-CG-4437	0.431749	0.650112	0.817971	0.677803	0.681063	0.835801	0.343742	0.725453	0.536173	0.727812	0.890998	0.594807	0.6374	0.822116	0.57903	0.702966	0.260832	0.734164	0.695147	0.607702	0.635205	0.440717	0.493732
TCGA_TCGA-VQ-A8DT	0.170257	0.627328	0.638496	0.597951	0.678925	0.80626	0.369833	0.678044	0.278831	0.693977	0.633517	0.458764	0.455946	0.781051	0.475348	0.595622	0.219399	0.714751	0.441956	0.465141	0.541447	0.424462	0.553709
TCGA_TCGA-CG-4436	0.111333	0.699723	0.675476	0.665844	0.639113	0.778863	0.380833	0.670959	0.396959	0.754367	0.732227	0.490125	0.471672	0.813087	0.513587	0.603319	0.415744	0.820481	0.618346	0.542913	0.549993	0.472932	0.538071
TCGA_TCGA-VQ-A8PD	0.668172	0.705278	0.819259	0.672665	0.639926	0.834656	0.289238	0.647548	0.656026	0.734722	0.864989	0.496289	0.50394	0.826276	0.548894	0.706544	0.28173	0.783314	0.671568	0.589993	0.655213	0.419878	0.567896
TCGA_TCGA-BR-7716	0.387053	0.645734	0.794064	0.637459	0.649351	0.833982	0.319929	0.719273	0.500924	0.720414	0.84285	0.518493	0.501357	0.842844	0.551401	0.673111	0.258143	0.774459	0.675125	0.619727	0.594528	0.420175	0.465956
TCGA_TCGA-HU-A4GP	0.291649	0.640941	0.570034	0.599044	0.636201	0.832451	0.375585	0.663815	0.358495	0.6937	0.669816	0.42825	0.449511	0.782626	0.499913	0.6275	0.199712	0.727385	0.528066	0.488285	0.528814	0.390233	0.544616
TCGA_TCGA-HU-8610	0.196894	0.706623	0.736852	0.717927	0.666018	0.851079	0.322698	0.699603	0.494427	0.725607	0.849264	0.56447	0.569577	0.815555	0.563979	0.670575	0.241894	0.795205	0.776639	0.617425	0.634261	0.475701	0.581226
TCGA_TCGA-HF-7133	0.333173	0.692663	0.705064	0.648626	0.701054	0.875203	0.27082	0.738506	0.479395	0.750716	0.859379	0.551042	0.581775	0.796214	0.539522	0.693794	0.216877	0.785038	0.71902	0.576586	0.590703	0.442882	0.605128
TCGA_TCGA-CG-4443	0.142413	0.459585	0.544753	0.532162	0.65206	0.790696	0.246654	0.589415	0.265839	0.670704	0.614608	0.40956	0.330254	0.768809	0.423129	0.61664	0.0692986	0.799696	0.513482	0.528172	0.485977	0.380994	0.514155
TCGA_TCGA-VQ-AA68	0.336064	0.669155	0.704528	0.622758	0.745156	0.834447	0.355518	0.650594	0.491827	0.685153	0.735935	0.431288	0.610248	0.782733	0.532082	0.675362	0.117207	0.717142	0.56139	0.55535	0.554278	0.437981	0.581733
TCGA_TCGA-D7-8576	0.231724	0.596669	0.565184	0.618822	0.662615	0.826239	0.240113	0.667382	0.401968	0.727256	0.652906	0.493913	0.476458	0.795703	0.530657	0.653192	0.19851	0.784325	0.585564	0.539583	0.537811	0.434704	0.525792
TCGA_TCGA-3M-AB47	0.461384	0.635751	0.718764	0.596973	0.6201	0.799733	0.389343	0.639965	0.456424	0.664831	0.710912	0.486259	0.419623	0.791854	0.526912	0.684275	0.313603	0.791347	0.526631	0.543304	0.592572	0.404609	0.531011
TCGA_TCGA-CD-A4MH	0.231692	0.635288	0.606507	0.592674	0.583828	0.789874	0.33696	0.654277	0.320905	0.679824	0.654558	0.502983	0.431472	0.745727	0.43549	0.647816	0.366433	0.744198	0.474926	0.533366	0.506827	0.346168	0.490068
TCGA_TCGA-BR-8677	0.312521	0.680803	0.829251	0.622852	0.642173	0.810975	0.333336	0.712396	0.430981	0.719016	0.768051	0.514805	0.518446	0.758977	0.578865	0.726882	0.247141	0.775499	0.66433	0.577258	0.622602	0.376015	0.556659
TCGA_TCGA-VQ-A925	0.195113	0.612539	0.610058	0.541355	0.647185	0.826755	0.259542	0.644168	0.311696	0.674283	0.560587	0.420392	0.51695	0.758194	0.513289	0.609907	0.15062	0.778344	0.423672	0.518709	0.503935	0.397644	0.556295
TCGA_TCGA-BR-6452	0.29886	0.699955	0.752584	0.656115	0.643651	0.837082	0.265666	0.660946	0.457869	0.710391	0.766239	0.48459	0.41719	0.815909	0.540551	0.680048	0.152081	0.745274	0.642338	0.54275	0.603796	0.451115	0.543532
TCGA_TCGA-BR-8384	0.330653	0.490991	0.71597	0.598483	0.632301	0.740386	0.370864	0.635782	0.468435	0.691533	0.748853	0.490145	0.688088	0.785342	0.528514	0.710646	0.0561884	0.780868	0.638922	0.604656	0.608594	0.351981	0.547679
TCGA_TCGA-BR-7717	0.313074	0.621523	0.640753	0.578454	0.634229	0.834652	0.332234	0.647743	0.385193	0.717599	0.688707	0.444655	0.445663	0.800729	0.555806	0.669683	0.156662	0.719335	0.502906	0.53925	0.57368	0.397791	0.542159
TCGA_TCGA-BR-4267	0.220938	0.65353	0.646571	0.658288	0.697008	0.85854	0.275042	0.646136	0.450148	0.731404	0.819213	0.53042	0.507625	0.799985	0.537988	0.681226	0.260881	0.743545	0.668528	0.55319	0.578366	0.497673	0.571679
TCGA_TCGA-IN-A6RI	0.0729494	0.58892	0.493991	0.617585	0.668354	0.867239	0.17545	0.652995	0.283506	0.645496	0.629274	0.427013	0.310417	0.769546	0.460286	0.600586	0.269639	0.678713	0.456218	0.488837	0.481113	0.429561	0.439784
[truncated: 503 more rows]

[truncated: 9 more sheets: Table S11, Table S12, Table S13, Table S14, Table S15, Table S16, Table S17, Table S18, Table S19]
